# Supplementary material for: Liver proteome alterations in psychologically distressed rats and a nootropic drug
Source: PeerJ. 2021 May 19;9:e11483. doi: 10.7717/peerj.11483 (PMC8140599; doi:10.7717/peerj.11483)
Supplement: Supplemental Information 8 — The data contain details of identified proteins: Accession number, Description, Coverage, # Peptides, # Unique Peptides, MW [kDa], calc. pI, emPAI, Score Sequest, Coverage Sequest, # Peptides Sequest, Score Mascot, Coverage Mascot, # Peptides Mascot, Score MS Amanda, Coverage MS Amanda, # Peptides MS Amanda, and identification data for each detected peptide. [file peerj-09-11483-s008.xlsx]

## Sheet: Data S1
Supplemental Data 1. Raw data collected in the GeLC-MS/MS analysis from rat liver proteins for all the treatments (S−P−, S+P−, S+P+, and S−P+). The data contain details of identified proteins: Accession number, Description, Coverage, # Peptides, # Unique Peptides, MW [kDa], calc. pI, emPAI, Score Sequest, Coverage Sequest, # Peptides Sequest, Score Mascot, Coverage Mascot, # Peptides Mascot, Scor…

## Sheet: Raw data S−P−
Accession	Description	Coverage	# Peptides	# Unique Peptides	MW [kDa]	calc. pI	emPAI	Score Sequest HT	Coverage Sequest HT	# Peptides Sequest HT	Score Mascot	Coverage Mascot	# Peptides Mascot	Score MS Amanda	Coverage MS Amanda	# Peptides MS Amanda
P07756	Carbamoyl-phosphate synthase [ammonia], mitochondrial OS=Rattus norvegicus GN=Cps1 PE=1 SV=1	45.4	44	44	164.476	6.77	3.801	422.757	39.4	33	3294.19	40.7333	37	52770.4	44.7333	42
Confidence	Sequence	# Protein Groups	# Proteins	Master Protein Accessions	XCorr Sequest HT	Confidence Sequest HT	Search Space Sequest HT	Ions Score Mascot	Confidence Mascot	Search Space Mascot	Amanda Score MS Amanda	Confidence MS Amanda	Search Space MS Amanda
High	AERPDGLILGMGGQTALNCGVELFKR	1	1	P07756	8.83028	High		64.41	High		821.767	High	455
Checked	Confidence	PSM Ambiguity	Annotated Sequence	# Protein Groups	Protein Accessions	# Missed Cleavages	Charge	DeltaScore	DeltaCn	Rank	Search Engine Rank	m/z [Da]	MH+ [Da]	DeltaM [ppm]	Deltam/z [Da]	Activation Type
TRUE	High	Unambiguous	AERPDGLILGMGGQTALNcGVELFKR	1	P07756	1	3	0.6127	0	1	1	934.819	2802.44	1.7457	0.00163074	CID (Collision Induced Dissociation)
TRUE	High	Unambiguous	AERPDGLILGMGGQTALNcGVELFKR	1	P07756	1	4	0.5225	0	1	1	701.366	2802.44	0.586601	0.000410978	HCD (High Energy Collision Dissociation)
TRUE	High	Unambiguous	AERPDGLILGMGGQTALNcGVELFKR	1	P07756	1	4	0.515	0	1	1	701.366	2802.44	0.847953	0.000594084	HCD (High Energy Collision Dissociation)
TRUE	High	Unambiguous	AERPDGLILGMGGQTALNcGVELFKR	1	P07756	1	4	0.9844	0	1	1	701.366	2802.44	0.586601	0.000410978	HCD (High Energy Collision Dissociation)
TRUE	High	Unambiguous	AERPDGLILGMGGQTALNcGVELFKR	1	P07756	1	3	1	0	1	1	934.819	2802.44	1.7457	0.00163074	CID (Collision Induced Dissociation)
TRUE	High	Unambiguous	AERPDGLILGMGGQTALNcGVELFKR	1	P07756	1	4	1	0	1	1	701.366	2802.44	0.847953	0.000594084	HCD (High Energy Collision Dissociation)
TRUE	High	Unambiguous	AERPDGLILGMGGQTALNcGVELFKR	1	P07756	1	3	0.9193	0	1	1	934.819	2802.44	1.7457	0.00163074	CID (Collision Induced Dissociation)
TRUE	High	Unambiguous	AERPDGLILGMGGQTALNcGVELFKR	1	P07756	1	4	0.8553	0	1	1	701.366	2802.44	0.586601	0.000410978	HCD (High Energy Collision Dissociation)
TRUE	High	Unambiguous	AERPDGLILGMGGQTALNcGVELFKR	1	P07756	1	4	0.7903	0	1	1	701.366	2802.44	0.847953	0.000594084	HCD (High Energy Collision Dissociation)
High	GYSFGHPSSVAGEVVFNTGLGGYSEALTDPAYK	1	1	P07756	8.46291	High		94.34	High		830.368	High	686
Checked	Confidence	PSM Ambiguity	Annotated Sequence	# Protein Groups	Protein Accessions	# Missed Cleavages	Charge	DeltaScore	DeltaCn	Rank	Search Engine Rank	m/z [Da]	MH+ [Da]	DeltaM [ppm]	Deltam/z [Da]	Activation Type
TRUE	High	Unambiguous	GYSFGHPSSVAGEVVFNTGLGGYSEALTDPAYK	1	P07756	0	3	0.6052	0	1	1	1126.54	3377.61	2.809	0.00316256	CID (Collision Induced Dissociation)
TRUE	High	Unambiguous	GYSFGHPSSVAGEVVFNTGLGGYSEALTDPAYK	1	P07756	0	3	0.5897	0	1	1	1126.54	3377.6	1.50792	0.00169771	CID (Collision Induced Dissociation)
TRUE	High	Unambiguous	GYSFGHPSSVAGEVVFNTGLGGYSEALTDPAYK	1	P07756	0	3	0.556	0	1	1	1126.54	3377.6	1.39949	0.00157564	CID (Collision Induced Dissociation)
TRUE	High	Unambiguous	GYSFGHPSSVAGEVVFNTGLGGYSEALTDPAYK	1	P07756	0	3	1	0	1	1	1126.54	3377.61	2.809	0.00316256	CID (Collision Induced Dissociation)
TRUE	High	Unambiguous	GYSFGHPSSVAGEVVFNTGLGGYSEALTDPAYK	1	P07756	0	3	0.9674	0	1	1	1126.54	3377.6	1.39949	0.00157564	CID (Collision Induced Dissociation)
TRUE	High	Unambiguous	GYSFGHPSSVAGEVVFNTGLGGYSEALTDPAYK	1	P07756	0	3	0.988	0	1	1	1126.54	3377.6	1.50792	0.00169771	CID (Collision Induced Dissociation)
TRUE	High	Unambiguous	GYSFGHPSSVAGEVVFNTGLGGYSEALTDPAYK	1	P07756	0	3	0.8553	0	1	1	1126.54	3377.6	1.50792	0.00169771	CID (Collision Induced Dissociation)
TRUE	High	Unambiguous	GYSFGHPSSVAGEVVFNTGLGGYSEALTDPAYK	1	P07756	0	3	0.8583	0	1	1	1126.54	3377.6	1.39949	0.00157564	CID (Collision Induced Dissociation)
TRUE	High	Unambiguous	GYSFGHPSSVAGEVVFNTGLGGYSEALTDPAYK	1	P07756	0	3	0.8215	0	1	1	1126.54	3377.61	2.809	0.00316256	CID (Collision Induced Dissociation)
High	AERPDGLILGMGGQTALNCGVELFK	1	1	P07756	7.89936	High		54.94	High		642.935	High	572
Checked	Confidence	PSM Ambiguity	Annotated Sequence	# Protein Groups	Protein Accessions	# Missed Cleavages	Charge	DeltaScore	DeltaCn	Rank	Search Engine Rank	m/z [Da]	MH+ [Da]	DeltaM [ppm]	Deltam/z [Da]	Activation Type
TRUE	High	Unambiguous	AERPDGLILGmGGQTALNcGVELFK	1	P07756	0	3	0.4127	0	1	1	888.117	2662.34	1.26248	0.00112038	CID (Collision Induced Dissociation)
TRUE	High	Unambiguous	AERPDGLILGmGGQTALNcGVELFK	1	P07756	0	3	0.9091	0	1	1	888.117	2662.34	1.26248	0.00112038	CID (Collision Induced Dissociation)
TRUE	High	Unambiguous	AERPDGLILGmGGQTALNcGVELFK	1	P07756	0	3	0.7802	0	1	1	888.117	2662.34	1.26248	0.00112038	CID (Collision Induced Dissociation)
High	VLILGSGGLSIGQAGEFDYSGSQAVK	1	1	P07756	7.27974	High		80.69	High		693.601	High	326
Checked	Confidence	PSM Ambiguity	Annotated Sequence	# Protein Groups	Protein Accessions	# Missed Cleavages	Charge	DeltaScore	DeltaCn	Rank	Search Engine Rank	m/z [Da]	MH+ [Da]	DeltaM [ppm]	Deltam/z [Da]	Activation Type
TRUE	High	Unambiguous	VLILGSGGLSIGQAGEFDYSGSQAVK	1	P07756	0	2	0.7102	0	1	1	1277.17	2553.32	2.15049	0.00274545	CID (Collision Induced Dissociation)
TRUE	High	Unambiguous	VLILGSGGLSIGQAGEFDYSGSQAVK	1	P07756	0	3	0.4592	0	1	1	851.775	2553.31	-3.30494	-0.00281285	CID (Collision Induced Dissociation)
TRUE	High	Unambiguous	VLILGSGGLSIGQAGEFDYSGSQAVK	1	P07756	0	3	0.5429	0	1	1	851.779	2553.32	1.4281	0.00121547	CID (Collision Induced Dissociation)
TRUE	High	Unambiguous	VLILGSGGLSIGQAGEFDYSGSQAVK	1	P07756	0	2	0.7267	0	1	1	1277.17	2553.32	1.76803	0.00225717	CID (Collision Induced Dissociation)
TRUE	High	Unambiguous	VLILGSGGLSIGQAGEFDYSGSQAVK	1	P07756	0	3	0.4747	0	1	1	851.78	2553.33	2.21694	0.00188685	CID (Collision Induced Dissociation)
TRUE	High	Unambiguous	VLILGSGGLSIGQAGEFDYSGSQAVK	1	P07756	0	3	0.3767	0	1	1	851.78	2553.32	2.07352	0.00176478	CID (Collision Induced Dissociation)
TRUE	High	Unambiguous	VLILGSGGLSIGQAGEFDYSGSQAVK	1	P07756	0	2	0.4703	0	1	1	1277.17	2553.32	1.76803	0.00225717	CID (Collision Induced Dissociation)
TRUE	High	Unambiguous	VLILGSGGLSIGQAGEFDYSGSQAVK	1	P07756	0	2	1	0	1	1	1277.17	2553.32	2.15049	0.00274545	CID (Collision Induced Dissociation)
TRUE	High	Unambiguous	VLILGSGGLSIGQAGEFDYSGSQAVK	1	P07756	0	2	1	0	1	1	1277.17	2553.32	1.76803	0.00225717	CID (Collision Induced Dissociation)
TRUE	High	Unambiguous	VLILGSGGLSIGQAGEFDYSGSQAVK	1	P07756	0	2	1	0	1	1	1277.17	2553.32	1.76803	0.00225717	CID (Collision Induced Dissociation)
TRUE	High	Unambiguous	VLILGSGGLSIGQAGEFDYSGSQAVK	1	P07756	0	3	1	0	1	1	851.779	2553.32	1.4281	0.00121547	CID (Collision Induced Dissociation)
TRUE	High	Unambiguous	VLILGSGGLSIGQAGEFDYSGSQAVK	1	P07756	0	3	1	0	1	1	851.78	2553.33	2.21694	0.00188685	CID (Collision Induced Dissociation)
TRUE	High	Unambiguous	VLILGSGGLSIGQAGEFDYSGSQAVK	1	P07756	0	2	0.9357	0	1	1	1277.17	2553.32	2.15049	0.00274545	CID (Collision Induced Dissociation)
TRUE	High	Unambiguous	VLILGSGGLSIGQAGEFDYSGSQAVK	1	P07756	0	3	0.8772	0	1	1	851.779	2553.32	1.4281	0.00121547	CID (Collision Induced Dissociation)
TRUE	High	Unambiguous	VLILGSGGLSIGQAGEFDYSGSQAVK	1	P07756	0	2	0.9005	0	1	1	1277.17	2553.32	1.76803	0.00225717	CID (Collision Induced Dissociation)
TRUE	High	Unambiguous	VLILGSGGLSIGQAGEFDYSGSQAVK	1	P07756	0	2	0.9262	0	1	1	1277.17	2553.32	1.76803	0.00225717	CID (Collision Induced Dissociation)
TRUE	High	Unambiguous	VLILGSGGLSIGQAGEFDYSGSQAVK	1	P07756	0	3	0.8264	0	1	1	851.78	2553.33	2.21694	0.00188685	CID (Collision Induced Dissociation)
TRUE	High	Unambiguous	VLILGSGGLSIGQAGEFDYSGSQAVK	1	P07756	0	3	0.7849	0	1	1	851.775	2553.31	-3.30494	-0.00281285	CID (Collision Induced Dissociation)
TRUE	High	Unambiguous	VLILGSGGLSIGQAGEFDYSGSQAVK	1	P07756	0	3	0.8128	0	1	1	851.78	2553.32	2.07352	0.00176478	CID (Collision Induced Dissociation)
TRUE	High	Selected	VLILGSGGLSIGQAGEFDYSGSQAVK	1	P07756	0	3	0.797	0	1	1	851.779	2553.32	1.28468	0.0010934	CID (Collision Induced Dissociation)
High	AERPDGLILGMGGQTALNCGVELFK	1	1	P07756	7.17818	High		75.9	High		802.89	High	634
Checked	Confidence	PSM Ambiguity	Annotated Sequence	# Protein Groups	Protein Accessions	# Missed Cleavages	Charge	DeltaScore	DeltaCn	Rank	Search Engine Rank	m/z [Da]	MH+ [Da]	DeltaM [ppm]	Deltam/z [Da]	Activation Type
TRUE	High	Unambiguous	AERPDGLILGMGGQTALNcGVELFK	1	P07756	0	3	0.6184	0	1	1	882.785	2646.34	0.547912	0.00048332	CID (Collision Induced Dissociation)
TRUE	High	Unambiguous	AERPDGLILGMGGQTALNcGVELFK	1	P07756	0	3	0.9605	0	1	1	882.785	2646.34	0.547912	0.00048332	CID (Collision Induced Dissociation)
TRUE	High	Unambiguous	AERPDGLILGMGGQTALNcGVELFK	1	P07756	0	3	0.8478	0	1	1	882.785	2646.34	0.547912	0.00048332	CID (Collision Induced Dissociation)
High	GQILTMANPIIGNGGAPDTTARDELGLNK	1	1	P07756	6.50772	High		56.81	High		490.707	High	433
Checked	Confidence	PSM Ambiguity	Annotated Sequence	# Protein Groups	Protein Accessions	# Missed Cleavages	Charge	DeltaScore	DeltaCn	Rank	Search Engine Rank	m/z [Da]	MH+ [Da]	DeltaM [ppm]	Deltam/z [Da]	Activation Type
TRUE	High	Unambiguous	GQILTMANPIIGNGGAPDTTARDELGLNK	1	P07756	1	3	0.5776	0	1	1	979.843	2937.51	1.64703	0.00161273	CID (Collision Induced Dissociation)
TRUE	High	Unambiguous	GQILTMANPIIGNGGAPDTTARDELGLNK	1	P07756	1	3	0.6518	0	1	1	979.842	2937.51	0.774364	0.000758234	CID (Collision Induced Dissociation)
TRUE	High	Unambiguous	GQILTMANPIIGNGGAPDTTARDELGLNK	1	P07756	1	3	0.8596	0	1	1	979.843	2937.51	1.64703	0.00161273	CID (Collision Induced Dissociation)
TRUE	High	Unambiguous	GQILTMANPIIGNGGAPDTTARDELGLNK	1	P07756	1	3	1	0	1	1	979.842	2937.51	0.774364	0.000758234	CID (Collision Induced Dissociation)
TRUE	High	Unambiguous	GQILTMANPIIGNGGAPDTTARDELGLNK	1	P07756	1	3	0.8531	0	1	1	979.842	2937.51	0.774364	0.000758234	CID (Collision Induced Dissociation)
TRUE	High	Unambiguous	GQILTMANPIIGNGGAPDTTARDELGLNK	1	P07756	1	3	0.8246	0	1	1	979.843	2937.51	1.64703	0.00161273	CID (Collision Induced Dissociation)
High	VAGLLVLNYSHDYNHWLATK	1	1	P07756	6.49297	High		44.28	High		567.89	High	384
Checked	Confidence	PSM Ambiguity	Annotated Sequence	# Protein Groups	Protein Accessions	# Missed Cleavages	Charge	DeltaScore	DeltaCn	Rank	Search Engine Rank	m/z [Da]	MH+ [Da]	DeltaM [ppm]	Deltam/z [Da]	Activation Type
TRUE	High	Unambiguous	VAGLLVLNYSHDYNHWLATK	1	P07756	0	4	0.4838	0	1	1	579.305	2314.2	0.641555	0.000371172	HCD (High Energy Collision Dissociation)
TRUE	High	Unambiguous	VAGLLVLNYSHDYNHWLATK	1	P07756	0	3	0.4497	0	1	1	772.072	2314.2	1.0166	0.000784208	CID (Collision Induced Dissociation)
TRUE	High	Unambiguous	VAGLLVLNYSHDYNHWLATK	1	P07756	0	3	0.4121	0	1	1	772.071	2314.2	0.620992	0.000479033	CID (Collision Induced Dissociation)
TRUE	High	Unambiguous	VAGLLVLNYSHDYNHWLATK	1	P07756	0	4	0.4816	0	1	1	579.305	2314.2	0.641555	0.000371172	HCD (High Energy Collision Dissociation)
TRUE	High	Unambiguous	VAGLLVLNYSHDYNHWLATK	1	P07756	0	4	1	0	1	1	579.305	2314.2	0.641555	0.000371172	HCD (High Energy Collision Dissociation)
TRUE	High	Unambiguous	VAGLLVLNYSHDYNHWLATK	1	P07756	0	3	1	0	1	1	772.072	2314.2	1.0166	0.000784208	CID (Collision Induced Dissociation)
TRUE	High	Unambiguous	VAGLLVLNYSHDYNHWLATK	1	P07756	0	3	1	0	1	1	772.071	2314.2	0.620992	0.000479033	CID (Collision Induced Dissociation)
TRUE	High	Unambiguous	VAGLLVLNYSHDYNHWLATK	1	P07756	0	4	1	0	1	1	579.305	2314.2	0.641555	0.000371172	HCD (High Energy Collision Dissociation)
TRUE	High	Unambiguous	VAGLLVLNYSHDYNHWLATK	1	P07756	0	3	0.8829	0	1	1	772.071	2314.2	0.620992	0.000479033	CID (Collision Induced Dissociation)
TRUE	High	Unambiguous	VAGLLVLNYSHDYNHWLATK	1	P07756	0	3	0.8509	0	1	1	772.072	2314.2	1.0166	0.000784208	CID (Collision Induced Dissociation)
TRUE	High	Unambiguous	VAGLLVLNYSHDYNHWLATK	1	P07756	0	4	0.8022	0	1	1	579.305	2314.2	0.641555	0.000371172	HCD (High Energy Collision Dissociation)
TRUE	High	Unambiguous	VAGLLVLNYSHDYNHWLATK	1	P07756	0	4	0.736	0	1	1	579.305	2314.2	0.641555	0.000371172	HCD (High Energy Collision Dissociation)
High	QIDTLAAEYPSVTNYLYVTYNGQEHDIK	1	1	P07756	6.39389	High		35.81	High		390.517	High	677
Checked	Confidence	PSM Ambiguity	Annotated Sequence	# Protein Groups	Protein Accessions	# Missed Cleavages	Charge	DeltaScore	DeltaCn	Rank	Search Engine Rank	m/z [Da]	MH+ [Da]	DeltaM [ppm]	Deltam/z [Da]	Activation Type
TRUE	High	Unambiguous	QIDTLAAEYPSVTNYLYVTYNGQEHDIK	1	P07756	0	3	0.5994	0	1	1	1082.53	3245.57	2.06255	0.00223138	CID (Collision Induced Dissociation)
TRUE	High	Unambiguous	QIDTLAAEYPSVTNYLYVTYNGQEHDIK	1	P07756	0	3	0.3731	0	1	1	1082.53	3245.57	2.96522	0.00320794	CID (Collision Induced Dissociation)
TRUE	High	Unambiguous	QIDTLAAEYPSVTNYLYVTYNGQEHDIK	1	P07756	0	3	0.9167	0	1	1	1082.53	3245.57	2.96522	0.00320794	CID (Collision Induced Dissociation)
TRUE	High	Unambiguous	QIDTLAAEYPSVTNYLYVTYNGQEHDIK	1	P07756	0	3	0.9375	0	1	1	1082.53	3245.57	2.06255	0.00223138	CID (Collision Induced Dissociation)
TRUE	High	Unambiguous	QIDTLAAEYPSVTNYLYVTYNGQEHDIK	1	P07756	0	3	0.8363	0	1	1	1082.53	3245.57	2.06255	0.00223138	CID (Collision Induced Dissociation)
TRUE	High	Unambiguous	QIDTLAAEYPSVTNYLYVTYNGQEHDIK	1	P07756	0	3	0.7777	0	1	1	1082.53	3245.57	2.96522	0.00320794	CID (Collision Induced Dissociation)
High	SLGQWLQEEKVPAIYGVDTR	1	1	P07756	6.25167	High		36.94	High		679.351	High	449
Checked	Confidence	PSM Ambiguity	Annotated Sequence	# Protein Groups	Protein Accessions	# Missed Cleavages	Charge	DeltaScore	DeltaCn	Rank	Search Engine Rank	m/z [Da]	MH+ [Da]	DeltaM [ppm]	Deltam/z [Da]	Activation Type
TRUE	High	Unambiguous	SLGQWLQEEKVPAIYGVDTR	1	P07756	1	3	0.52	0	1	1	763.735	2289.19	1.88402	0.00143762	CID (Collision Induced Dissociation)
TRUE	High	Unambiguous	SLGQWLQEEKVPAIYGVDTR	1	P07756	1	3	0.495	0	1	1	763.736	2289.19	2.6039	0.00198694	CID (Collision Induced Dissociation)
TRUE	High	Unambiguous	SLGQWLQEEKVPAIYGVDTR	1	P07756	1	3	0.8919	0	1	1	763.736	2289.19	2.6039	0.00198694	CID (Collision Induced Dissociation)
TRUE	High	Unambiguous	SLGQWLQEEKVPAIYGVDTR	1	P07756	1	3	0.9091	0	1	1	763.735	2289.19	1.88402	0.00143762	CID (Collision Induced Dissociation)
TRUE	High	Unambiguous	SLGQWLQEEKVPAIYGVDTR	1	P07756	1	3	0.7452	0	1	1	763.736	2289.19	2.6039	0.00198694	CID (Collision Induced Dissociation)
TRUE	High	Unambiguous	SLGQWLQEEKVPAIYGVDTR	1	P07756	1	3	0.7697	0	1	1	763.735	2289.19	1.88402	0.00143762	CID (Collision Induced Dissociation)
High	GAEVHLVPWNHDFTQMDYDGLLIAGGPGNPALAQPLIQNVK	1	1	P07756	6.18484	High		37.7	High		423.351	High	429
Checked	Confidence	PSM Ambiguity	Annotated Sequence	# Protein Groups	Protein Accessions	# Missed Cleavages	Charge	DeltaScore	DeltaCn	Rank	Search Engine Rank	m/z [Da]	MH+ [Da]	DeltaM [ppm]	Deltam/z [Da]	Activation Type
TRUE	High	Unambiguous	GAEVHLVPWNHDFTQmDYDGLLIAGGPGNPALAQPLIQNVK	1	P07756	0	4	0.3592	0	1	1	1103.81	4412.22	0.622785	0.000686965	CID (Collision Induced Dissociation)
TRUE	High	Unambiguous	GAEVHLVPWNHDFTQmDYDGLLIAGGPGNPALAQPLIQNVK	1	P07756	0	4	0.396	0	1	1	1103.81	4412.22	1.39745	0.00154146	CID (Collision Induced Dissociation)
TRUE	High	Unambiguous	GAEVHLVPWNHDFTQmDYDGLLIAGGPGNPALAQPLIQNVK	1	P07756	0	4	1	0	1	1	1103.81	4412.22	0.622785	0.000686965	CID (Collision Induced Dissociation)
TRUE	High	Unambiguous	GAEVHLVPWNHDFTQmDYDGLLIAGGPGNPALAQPLIQNVK	1	P07756	0	4	0.9091	0	1	1	1103.81	4412.22	1.39745	0.00154146	CID (Collision Induced Dissociation)
TRUE	High	Unambiguous	GAEVHLVPWNHDFTQmDYDGLLIAGGPGNPALAQPLIQNVK	1	P07756	0	4	0.8458	0	1	1	1103.81	4412.22	0.622785	0.000686965	CID (Collision Induced Dissociation)
TRUE	High	Unambiguous	GAEVHLVPWNHDFTQmDYDGLLIAGGPGNPALAQPLIQNVK	1	P07756	0	4	0.7855	0	1	1	1103.81	4412.22	1.39745	0.00154146	CID (Collision Induced Dissociation)
High	TVLMNPNIASVQTNEVGLK	1	1	P07756	6.14979	High		81.87	High		624.532	High	305
Checked	Confidence	PSM Ambiguity	Annotated Sequence	# Protein Groups	Protein Accessions	# Missed Cleavages	Charge	DeltaScore	DeltaCn	Rank	Search Engine Rank	m/z [Da]	MH+ [Da]	DeltaM [ppm]	Deltam/z [Da]	Activation Type
TRUE	High	Unambiguous	TVLMNPNIASVQTNEVGLK	1	P07756	0	2	0.5496	0	1	1	1014.54	2028.08	0.537797	0.000545347	CID (Collision Induced Dissociation)
TRUE	High	Unambiguous	TVLMNPNIASVQTNEVGLK	1	P07756	0	2	0.9878	0	1	1	1014.54	2028.08	0.537797	0.000545347	CID (Collision Induced Dissociation)
TRUE	High	Unambiguous	TVLMNPNIASVQTNEVGLK	1	P07756	0	2	0.8451	0	1	1	1014.54	2028.08	0.537797	0.000545347	CID (Collision Induced Dissociation)
High	ILDIYHQEACNGCIISVGGQIPNNLAVPLYK	1	1	P07756	6.13181	High		56.76	High		712.476	High	548
Checked	Confidence	PSM Ambiguity	Annotated Sequence	# Protein Groups	Protein Accessions	# Missed Cleavages	Charge	DeltaScore	DeltaCn	Rank	Search Engine Rank	m/z [Da]	MH+ [Da]	DeltaM [ppm]	Deltam/z [Da]	Activation Type
TRUE	High	Unambiguous	ILDIYHQEAcNGcIISVGGQIPNNLAVPLYK	1	P07756	0	3	0.447	0	1	1	1157.26	3469.77	2.33887	0.00270511	CID (Collision Induced Dissociation)
TRUE	High	Unambiguous	ILDIYHQEAcNGcIISVGGQIPNNLAVPLYK	1	P07756	0	3	0.3914	0	1	1	1157.26	3469.77	1.49453	0.00172855	CID (Collision Induced Dissociation)
TRUE	High	Unambiguous	ILDIYHQEAcNGcIISVGGQIPNNLAVPLYK	1	P07756	0	3	0.3341	0	1	1	1157.26	3469.77	2.23333	0.00258304	CID (Collision Induced Dissociation)
TRUE	High	Unambiguous	ILDIYHQEAcNGcIISVGGQIPNNLAVPLYK	1	P07756	0	3	1	0	1	1	1157.26	3469.77	2.33887	0.00270511	CID (Collision Induced Dissociation)
TRUE	High	Unambiguous	ILDIYHQEAcNGcIISVGGQIPNNLAVPLYK	1	P07756	0	3	0.9792	0	1	1	1157.26	3469.77	1.49453	0.00172855	CID (Collision Induced Dissociation)
TRUE	High	Unambiguous	ILDIYHQEAcNGcIISVGGQIPNNLAVPLYK	1	P07756	0	3	1	0	1	1	1157.26	3469.77	2.23333	0.00258304	CID (Collision Induced Dissociation)
TRUE	High	Unambiguous	ILDIYHQEAcNGcIISVGGQIPNNLAVPLYK	1	P07756	0	3	0.8631	0	1	1	1157.26	3469.77	2.33887	0.00270511	CID (Collision Induced Dissociation)
TRUE	High	Unambiguous	ILDIYHQEAcNGcIISVGGQIPNNLAVPLYK	1	P07756	0	3	0.88	0	1	1	1157.26	3469.77	1.49453	0.00172855	CID (Collision Induced Dissociation)
TRUE	High	Unambiguous	ILDIYHQEAcNGcIISVGGQIPNNLAVPLYK	1	P07756	0	3	0.8691	0	1	1	1157.26	3469.77	2.23333	0.00258304	CID (Collision Induced Dissociation)
High	AERPDGLILGMGGQTALNCGVELFKR	1	1	P07756	6.04501	High		68.31	High		548.143	High	478
Checked	Confidence	PSM Ambiguity	Annotated Sequence	# Protein Groups	Protein Accessions	# Missed Cleavages	Charge	DeltaScore	DeltaCn	Rank	Search Engine Rank	m/z [Da]	MH+ [Da]	DeltaM [ppm]	Deltam/z [Da]	Activation Type
TRUE	High	Unambiguous	AERPDGLILGmGGQTALNcGVELFKR	1	P07756	1	4	0.5091	0	1	1	705.365	2818.44	1.52124	0.00107188	HCD (High Energy Collision Dissociation)
TRUE	High	Unambiguous	AERPDGLILGmGGQTALNcGVELFKR	1	P07756	1	4	0.9118	0	1	1	705.365	2818.44	1.52124	0.00107188	HCD (High Energy Collision Dissociation)
TRUE	High	Unambiguous	AERPDGLILGmGGQTALNcGVELFKR	1	P07756	1	4	0.827	0	1	1	705.365	2818.44	1.52124	0.00107188	HCD (High Energy Collision Dissociation)
High	AFAISGPFNVQFLVK	1	1	P07756	6.0396	High		67.17	High		517.935	High	176
Checked	Confidence	PSM Ambiguity	Annotated Sequence	# Protein Groups	Protein Accessions	# Missed Cleavages	Charge	DeltaScore	DeltaCn	Rank	Search Engine Rank	m/z [Da]	MH+ [Da]	DeltaM [ppm]	Deltam/z [Da]	Activation Type
TRUE	High	Unambiguous	AFAISGPFNVQFLVK	1	P07756	0	2	0.4321	0	1	1	819.455	1637.9	-1.06465	-0.0008719	CID (Collision Induced Dissociation)
TRUE	High	Unambiguous	AFAISGPFNVQFLVK	1	P07756	0	2	0.4878	0	1	1	819.455	1637.9	-1.06465	-0.0008719	CID (Collision Induced Dissociation)
TRUE	High	Unambiguous	AFAISGPFNVQFLVK	1	P07756	0	2	0.4861	0	1	1	819.456	1637.91	0.351386	0.000287768	CID (Collision Induced Dissociation)
TRUE	High	Unambiguous	AFAISGPFNVQFLVK	1	P07756	0	2	0.9104	0	1	1	819.455	1637.9	-1.06465	-0.0008719	CID (Collision Induced Dissociation)
TRUE	High	Unambiguous	AFAISGPFNVQFLVK	1	P07756	0	2	0.8413	0	1	1	819.455	1637.9	-1.06465	-0.0008719	CID (Collision Induced Dissociation)
TRUE	High	Unambiguous	AFAISGPFNVQFLVK	1	P07756	0	2	0.8393	0	1	1	819.456	1637.91	0.351386	0.000287768	CID (Collision Induced Dissociation)
TRUE	High	Unambiguous	AFAISGPFNVQFLVK	1	P07756	0	2	0.8002	0	1	1	819.455	1637.9	-1.06465	-0.0008719	CID (Collision Induced Dissociation)
TRUE	High	Unambiguous	AFAISGPFNVQFLVK	1	P07756	0	2	0.8184	0	1	1	819.455	1637.9	-1.06465	-0.0008719	CID (Collision Induced Dissociation)
TRUE	High	Unambiguous	AFAISGPFNVQFLVK	1	P07756	0	2	0.7375	0	1	1	819.456	1637.91	0.351386	0.000287768	CID (Collision Induced Dissociation)
High	GQILTMANPIIGNGGAPDTTAR	1	1	P07756	6.01263	High		52.5	High		611.354	High	406
Checked	Confidence	PSM Ambiguity	Annotated Sequence	# Protein Groups	Protein Accessions	# Missed Cleavages	Charge	DeltaScore	DeltaCn	Rank	Search Engine Rank	m/z [Da]	MH+ [Da]	DeltaM [ppm]	Deltam/z [Da]	Activation Type
TRUE	High	Unambiguous	GQILTMANPIIGNGGAPDTTAR	1	P07756	0	2	0.5774	0	1	1	1084.56	2168.12	1.35772	0.00147185	CID (Collision Induced Dissociation)
TRUE	High	Unambiguous	GQILTMANPIIGNGGAPDTTAR	1	P07756	0	3	0.6684	0	1	1	723.377	2168.12	1.35152	0.00097675	CID (Collision Induced Dissociation)
TRUE	High	Unambiguous	GQILTMANPIIGNGGAPDTTAR	1	P07756	0	2	1	0	1	1	1084.56	2168.12	1.35772	0.00147185	CID (Collision Induced Dissociation)
TRUE	High	Unambiguous	GQILTMANPIIGNGGAPDTTAR	1	P07756	0	3	0.9706	0	1	1	723.377	2168.12	1.35152	0.00097675	CID (Collision Induced Dissociation)
TRUE	High	Unambiguous	GQILTMANPIIGNGGAPDTTAR	1	P07756	0	2	0.8359	0	1	1	1084.56	2168.12	1.35772	0.00147185	CID (Collision Induced Dissociation)
TRUE	High	Unambiguous	GQILTMANPIIGNGGAPDTTAR	1	P07756	0	3	0.8053	0	1	1	723.377	2168.12	1.35152	0.00097675	CID (Collision Induced Dissociation)
High	GAEVHLVPWNHDFTQMDYDGLLIAGGPGNPALAQPLIQNVK	1	1	P07756	5.9801	High		26.68	High		500.76	High	318
Checked	Confidence	PSM Ambiguity	Annotated Sequence	# Protein Groups	Protein Accessions	# Missed Cleavages	Charge	DeltaScore	DeltaCn	Rank	Search Engine Rank	m/z [Da]	MH+ [Da]	DeltaM [ppm]	Deltam/z [Da]	Activation Type
TRUE	High	Unambiguous	GAEVHLVPWNHDFTQMDYDGLLIAGGPGNPALAQPLIQNVK	1	P07756	0	4	0.5251	0	1	1	1099.81	4396.22	0.356922	0.000392277	CID (Collision Induced Dissociation)
TRUE	High	Unambiguous	GAEVHLVPWNHDFTQMDYDGLLIAGGPGNPALAQPLIQNVK	1	P07756	0	4	0.4434	0	1	1	1099.81	4396.24	4.46646	0.00490888	CID (Collision Induced Dissociation)
TRUE	High	Unambiguous	GAEVHLVPWNHDFTQMDYDGLLIAGGPGNPALAQPLIQNVK	1	P07756	0	4	1	0	1	1	1099.81	4396.24	4.46646	0.00490888	CID (Collision Induced Dissociation)
TRUE	High	Unambiguous	GAEVHLVPWNHDFTQMDYDGLLIAGGPGNPALAQPLIQNVK	1	P07756	0	4	1	0	1	1	1099.81	4396.22	0.356922	0.000392277	CID (Collision Induced Dissociation)
TRUE	High	Unambiguous	GAEVHLVPWNHDFTQMDYDGLLIAGGPGNPALAQPLIQNVK	1	P07756	0	5	0.5217	0	1	1	880.051	4396.22	1.3396	0.00117783	HCD (High Energy Collision Dissociation)
TRUE	High	Unambiguous	GAEVHLVPWNHDFTQMDYDGLLIAGGPGNPALAQPLIQNVK	1	P07756	0	4	0.9049	0	1	1	1099.81	4396.24	4.46646	0.00490888	CID (Collision Induced Dissociation)
TRUE	High	Unambiguous	GAEVHLVPWNHDFTQMDYDGLLIAGGPGNPALAQPLIQNVK	1	P07756	0	4	0.9286	0	1	1	1099.81	4396.22	0.356922	0.000392277	CID (Collision Induced Dissociation)
TRUE	High	Unambiguous	GAEVHLVPWNHDFTQMDYDGLLIAGGPGNPALAQPLIQNVK	1	P07756	0	5	0.7697	0	1	1	880.051	4396.22	1.3396	0.00117783	HCD (High Energy Collision Dissociation)
High	TAVDSGIALLTNFQVTK	1	1	P07756	5.97213	High		77.55	High		613.595	High	218
Checked	Confidence	PSM Ambiguity	Annotated Sequence	# Protein Groups	Protein Accessions	# Missed Cleavages	Charge	DeltaScore	DeltaCn	Rank	Search Engine Rank	m/z [Da]	MH+ [Da]	DeltaM [ppm]	Deltam/z [Da]	Activation Type
TRUE	High	Unambiguous	TAVDSGIALLTNFQVTK	1	P07756	0	2	0.5528	0	1	1	889.489	1777.97	0.874404	0.000777332	CID (Collision Induced Dissociation)
TRUE	High	Unambiguous	TAVDSGIALLTNFQVTK	1	P07756	0	3	0.4427	0	1	1	593.329	1777.97	1.24446	0.000737535	HCD (High Energy Collision Dissociation)
TRUE	High	Unambiguous	TAVDSGIALLTNFQVTK	1	P07756	0	3	0.4236	0	1	1	593.328	1777.97	0.626542	0.000371324	HCD (High Energy Collision Dissociation)
TRUE	High	Unambiguous	TAVDSGIALLTNFQVTK	1	P07756	0	2	1	0	1	1	889.489	1777.97	0.874404	0.000777332	CID (Collision Induced Dissociation)
TRUE	High	Unambiguous	TAVDSGIALLTNFQVTK	1	P07756	0	3	1	0	1	1	593.329	1777.97	1.24446	0.000737535	HCD (High Energy Collision Dissociation)
TRUE	High	Unambiguous	TAVDSGIALLTNFQVTK	1	P07756	0	2	1	0	1	1	889.49	1777.97	2.38486	0.00212011	CID (Collision Induced Dissociation)
TRUE	High	Unambiguous	TAVDSGIALLTNFQVTK	1	P07756	0	2	1	0	1	1	889.489	1777.97	0.187833	0.000166981	CID (Collision Induced Dissociation)
TRUE	High	Unambiguous	TAVDSGIALLTNFQVTK	1	P07756	0	3	1	0	1	1	593.328	1777.97	0.626542	0.000371324	HCD (High Energy Collision Dissociation)
TRUE	High	Unambiguous	TAVDSGIALLTNFQVTK	1	P07756	0	2	0.807	0	1	1	889.489	1777.97	0.874404	0.000777332	CID (Collision Induced Dissociation)
TRUE	High	Unambiguous	TAVDSGIALLTNFQVTK	1	P07756	0	2	0.8337	0	1	1	889.49	1777.97	2.38486	0.00212011	CID (Collision Induced Dissociation)
TRUE	High	Unambiguous	TAVDSGIALLTNFQVTK	1	P07756	0	3	0.8479	0	1	1	593.329	1777.97	1.24446	0.000737535	HCD (High Energy Collision Dissociation)
TRUE	High	Unambiguous	TAVDSGIALLTNFQVTK	1	P07756	0	2	0.8368	0	1	1	889.489	1777.97	0.187833	0.000166981	CID (Collision Induced Dissociation)
TRUE	High	Unambiguous	TAVDSGIALLTNFQVTK	1	P07756	0	3	0.7454	0	1	1	593.328	1777.97	0.626542	0.000371324	HCD (High Energy Collision Dissociation)
High	EPLFGISTGNIITGLAAGAK	1	1	P07756	5.55528	High		56.05	High		599.636	High	180
Checked	Confidence	PSM Ambiguity	Annotated Sequence	# Protein Groups	Protein Accessions	# Missed Cleavages	Charge	DeltaScore	DeltaCn	Rank	Search Engine Rank	m/z [Da]	MH+ [Da]	DeltaM [ppm]	Deltam/z [Da]	Activation Type
TRUE	High	Unambiguous	EPLFGISTGNIITGLAAGAK	1	P07756	0	2	0.5468	0	1	1	965.538	1930.07	1.88471	0.0018188	CID (Collision Induced Dissociation)
TRUE	High	Unambiguous	EPLFGISTGNIITGLAAGAK	1	P07756	0	2	0.5686	0	1	1	965.535	1930.06	-0.455425	-0.000439499	CID (Collision Induced Dissociation)
TRUE	High	Unambiguous	EPLFGISTGNIITGLAAGAK	1	P07756	0	2	0.509	0	1	1	965.538	1930.07	2.13769	0.00206294	CID (Collision Induced Dissociation)
TRUE	High	Unambiguous	EPLFGISTGNIITGLAAGAK	1	P07756	0	2	1	0	1	1	965.535	1930.06	-0.455425	-0.000439499	CID (Collision Induced Dissociation)
TRUE	High	Unambiguous	EPLFGISTGNIITGLAAGAK	1	P07756	0	2	1	0	1	1	965.538	1930.07	1.88471	0.0018188	CID (Collision Induced Dissociation)
TRUE	High	Unambiguous	EPLFGISTGNIITGLAAGAK	1	P07756	0	3	1	0	1	1	644.028	1930.07	3.11105	0.00200151	HCD (High Energy Collision Dissociation)
TRUE	High	Unambiguous	EPLFGISTGNIITGLAAGAK	1	P07756	0	2	1	0	1	1	965.538	1930.07	2.13769	0.00206294	CID (Collision Induced Dissociation)
TRUE	High	Unambiguous	EPLFGISTGNIITGLAAGAK	1	P07756	0	2	0.8196	0	1	1	965.535	1930.06	-0.455425	-0.000439499	CID (Collision Induced Dissociation)
TRUE	High	Unambiguous	EPLFGISTGNIITGLAAGAK	1	P07756	0	2	0.8949	0	1	1	965.538	1930.07	1.88471	0.0018188	CID (Collision Induced Dissociation)
TRUE	High	Unambiguous	EPLFGISTGNIITGLAAGAK	1	P07756	0	2	0.9137	0	1	1	965.538	1930.07	2.13769	0.00206294	CID (Collision Induced Dissociation)
TRUE	High	Unambiguous	EPLFGISTGNIITGLAAGAK	1	P07756	0	3	0.8115	0	1	1	644.028	1930.07	3.11105	0.00200151	HCD (High Energy Collision Dissociation)
TRUE	High	Selected	EPLFGISTGNIITGLAAGAK	1	P07756	0	3	0.8034	0	1	1	644.028	1930.07	2.82644	0.0018184	HCD (High Energy Collision Dissociation)
High	CEMASTGEVACFGEGIHTAFLK	1	1	P07756	5.42924	High		59.87	High		630.656	High	338
Checked	Confidence	PSM Ambiguity	Annotated Sequence	# Protein Groups	Protein Accessions	# Missed Cleavages	Charge	DeltaScore	DeltaCn	Rank	Search Engine Rank	m/z [Da]	MH+ [Da]	DeltaM [ppm]	Deltam/z [Da]	Activation Type
TRUE	High	Unambiguous	cEMASTGEVAcFGEGIHTAFLK	1	P07756	0	3	0.6354	0	1	1	805.698	2415.08	0.315449	0.000253944	CID (Collision Induced Dissociation)
TRUE	High	Unambiguous	cEMASTGEVAcFGEGIHTAFLK	1	P07756	0	3	0.95	0	1	1	805.698	2415.08	0.315449	0.000253944	CID (Collision Induced Dissociation)
TRUE	High	Unambiguous	cEMASTGEVAcFGEGIHTAFLK	1	P07756	0	3	0.9566	0	1	1	805.698	2415.08	0.315449	0.000253944	CID (Collision Induced Dissociation)
High	DGSIDLVINLPNNNTK	1	1	P07756	5.42686	High		71.21	High		558.729	High	412
Checked	Confidence	PSM Ambiguity	Annotated Sequence	# Protein Groups	Protein Accessions	# Missed Cleavages	Charge	DeltaScore	DeltaCn	Rank	Search Engine Rank	m/z [Da]	MH+ [Da]	DeltaM [ppm]	Deltam/z [Da]	Activation Type
TRUE	High	Unambiguous	DGSIDLVINLPNNNTK	1	P07756	0	2	0.4088	0	1	1	863.953	1726.9	0.787249	0.000679749	CID (Collision Induced Dissociation)
TRUE	High	Unambiguous	DGSIDLVINLPNNNTK	1	P07756	0	2	0.8451	0	1	1	863.953	1726.9	0.787249	0.000679749	CID (Collision Induced Dissociation)
TRUE	High	Unambiguous	DGSIDLVINLPNNNTK	1	P07756	0	2	0.8328	0	1	1	863.953	1726.9	0.787249	0.000679749	CID (Collision Induced Dissociation)
High	HLGIVGECNIQFALHPTSMEYCIIEVNAR	1	1	P07756	5.32581	High		45.65	High		592.498	High	684
Checked	Confidence	PSM Ambiguity	Annotated Sequence	# Protein Groups	Protein Accessions	# Missed Cleavages	Charge	DeltaScore	DeltaCn	Rank	Search Engine Rank	m/z [Da]	MH+ [Da]	DeltaM [ppm]	Deltam/z [Da]	Activation Type
TRUE	High	Unambiguous	HLGIVGEcNIQFALHPTSmEYcIIEVNAR	1	P07756	0	4	0.4053	0	1	1	847.663	3387.63	0.23212	0.000196584	HCD (High Energy Collision Dissociation)
TRUE	High	Unambiguous	HLGIVGEcNIQFALHPTSmEYcIIEVNAR	1	P07756	0	4	0.913	0	1	1	847.663	3387.63	0.23212	0.000196584	HCD (High Energy Collision Dissociation)
TRUE	High	Unambiguous	HLGIVGEcNIQFALHPTSmEYcIIEVNAR	1	P07756	0	4	0.8272	0	1	1	847.663	3387.63	0.23212	0.000196584	HCD (High Energy Collision Dissociation)
High	IAPSFAVESMEDALK	1	1	P07756	5.30339	High		92.58	High		535.315	High	475
Checked	Confidence	PSM Ambiguity	Annotated Sequence	# Protein Groups	Protein Accessions	# Missed Cleavages	Charge	DeltaScore	DeltaCn	Rank	Search Engine Rank	m/z [Da]	MH+ [Da]	DeltaM [ppm]	Deltam/z [Da]	Activation Type
TRUE	High	Unambiguous	IAPSFAVESMEDALK	1	P07756	0	2	0.4925	0	1	1	804.404	1607.8	1.65437	0.00132995	CID (Collision Induced Dissociation)
TRUE	High	Unambiguous	IAPSFAVESMEDALK	1	P07756	0	2	0.4797	0	1	1	804.403	1607.8	0.0599721	4.82116e-05	CID (Collision Induced Dissociation)
TRUE	High	Unambiguous	IAPSFAVESMEDALK	1	P07756	0	2	0.3651	0	1	1	804.401	1607.79	-2.21774	-0.00178284	CID (Collision Induced Dissociation)
TRUE	High	Unambiguous	IAPSFAVESMEDALK	1	P07756	0	3	0.5561	0	1	1	536.605	1607.8	1.72193	0.000922841	HCD (High Energy Collision Dissociation)
TRUE	High	Unambiguous	IAPSFAVESMEDALK	1	P07756	0	2	0.9355	0	1	1	804.403	1607.8	0.0599721	4.82116e-05	CID (Collision Induced Dissociation)
TRUE	High	Unambiguous	IAPSFAVESMEDALK	1	P07756	0	2	1	0	1	1	804.404	1607.8	1.65437	0.00132995	CID (Collision Induced Dissociation)
TRUE	High	Unambiguous	IAPSFAVESMEDALK	1	P07756	0	3	1	0	1	1	536.605	1607.8	1.72193	0.000922841	HCD (High Energy Collision Dissociation)
TRUE	High	Unambiguous	IAPSFAVESMEDALK	1	P07756	0	2	0.9565	0	1	1	804.401	1607.79	-2.21774	-0.00178284	CID (Collision Induced Dissociation)
TRUE	High	Unambiguous	IAPSFAVESMEDALK	1	P07756	0	3	1	0	1	1	536.605	1607.8	1.60805	0.000861806	HCD (High Energy Collision Dissociation)
TRUE	High	Unambiguous	IAPSFAVESMEDALK	1	P07756	0	2	0.7952	0	1	1	804.403	1607.8	0.0599721	4.82116e-05	CID (Collision Induced Dissociation)
TRUE	High	Unambiguous	IAPSFAVESMEDALK	1	P07756	0	2	0.7871	0	1	1	804.404	1607.8	1.65437	0.00132995	CID (Collision Induced Dissociation)
TRUE	High	Unambiguous	IAPSFAVESMEDALK	1	P07756	0	2	0.8018	0	1	1	804.401	1607.79	-2.21774	-0.00178284	CID (Collision Induced Dissociation)
TRUE	High	Unambiguous	IAPSFAVESMEDALK	1	P07756	0	3	0.8161	0	1	1	536.605	1607.8	1.60805	0.000861806	HCD (High Energy Collision Dissociation)
TRUE	High	Unambiguous	IAPSFAVESMEDALK	1	P07756	0	3	0.8333	0	1	1	536.605	1607.8	1.72193	0.000922841	HCD (High Energy Collision Dissociation)
High	IEFEGQSVDFVDPNKQNLIAEVSTK	1	1	P07756	5.152	High		49.78	High		562.508	High	550
Checked	Confidence	PSM Ambiguity	Annotated Sequence	# Protein Groups	Protein Accessions	# Missed Cleavages	Charge	DeltaScore	DeltaCn	Rank	Search Engine Rank	m/z [Da]	MH+ [Da]	DeltaM [ppm]	Deltam/z [Da]	Activation Type
TRUE	High	Unambiguous	IEFEGQSVDFVDPNKQNLIAEVSTK	1	P07756	1	3	0.5379	0	1	1	936.475	2807.41	0.472549	0.000442213	CID (Collision Induced Dissociation)
TRUE	High	Unambiguous	IEFEGQSVDFVDPNKQNLIAEVSTK	1	P07756	1	3	0.4922	0	1	1	936.477	2807.42	2.82055	0.00263948	CID (Collision Induced Dissociation)
TRUE	High	Unambiguous	IEFEGQSVDFVDPNKQNLIAEVSTK	1	P07756	1	3	0.4951	0	1	1	936.477	2807.42	1.97266	0.00184602	CID (Collision Induced Dissociation)
TRUE	High	Unambiguous	IEFEGQSVDFVDPNKQNLIAEVSTK	1	P07756	1	3	1	0	1	1	936.477	2807.42	1.97266	0.00184602	CID (Collision Induced Dissociation)
TRUE	High	Unambiguous	IEFEGQSVDFVDPNKQNLIAEVSTK	1	P07756	1	3	0.9574	0	1	1	936.477	2807.42	2.82055	0.00263948	CID (Collision Induced Dissociation)
TRUE	High	Unambiguous	IEFEGQSVDFVDPNKQNLIAEVSTK	1	P07756	1	3	0.9062	0	1	1	936.475	2807.41	0.472549	0.000442213	CID (Collision Induced Dissociation)
TRUE	High	Unambiguous	IEFEGQSVDFVDPNKQNLIAEVSTK	1	P07756	1	3	0.8586	0	1	1	936.477	2807.42	1.97266	0.00184602	CID (Collision Induced Dissociation)
TRUE	High	Unambiguous	IEFEGQSVDFVDPNKQNLIAEVSTK	1	P07756	1	3	0.8317	0	1	1	936.477	2807.42	2.82055	0.00263948	CID (Collision Induced Dissociation)
TRUE	High	Unambiguous	IEFEGQSVDFVDPNKQNLIAEVSTK	1	P07756	1	3	0.7978	0	1	1	936.475	2807.41	0.472549	0.000442213	CID (Collision Induced Dissociation)
High	VLGTSVESIMATEDR	1	1	P07756	4.99885	High		95.33	High		521.868	High	419
Checked	Confidence	PSM Ambiguity	Annotated Sequence	# Protein Groups	Protein Accessions	# Missed Cleavages	Charge	DeltaScore	DeltaCn	Rank	Search Engine Rank	m/z [Da]	MH+ [Da]	DeltaM [ppm]	Deltam/z [Da]	Activation Type
TRUE	High	Unambiguous	VLGTSVESIMATEDR	1	P07756	0	2	0.624	0	1	1	804.402	1607.8	1.42317	0.00114408	CID (Collision Induced Dissociation)
TRUE	High	Unambiguous	VLGTSVESIMATEDR	1	P07756	0	2	0.5	0	1	1	804.401	1607.8	0.512083	0.000411662	CID (Collision Induced Dissociation)
TRUE	High	Unambiguous	VLGTSVESIMATEDR	1	P07756	0	2	0.9684	0	1	1	804.402	1607.8	1.42317	0.00114408	CID (Collision Induced Dissociation)
TRUE	High	Unambiguous	VLGTSVESIMATEDR	1	P07756	0	3	0.9231	0	1	1	536.603	1607.8	0.69353	0.000371685	HCD (High Energy Collision Dissociation)
TRUE	High	Unambiguous	VLGTSVESIMATEDR	1	P07756	0	2	1	0	1	1	804.401	1607.8	0.512083	0.000411662	CID (Collision Induced Dissociation)
TRUE	High	Unambiguous	VLGTSVESIMATEDR	1	P07756	0	2	0.7951	0	1	1	804.402	1607.8	1.42317	0.00114408	CID (Collision Induced Dissociation)
TRUE	High	Unambiguous	VLGTSVESIMATEDR	1	P07756	0	3	0.7198	0	1	1	536.603	1607.8	0.69353	0.000371685	HCD (High Energy Collision Dissociation)
TRUE	High	Unambiguous	VLGTSVESIMATEDR	1	P07756	0	2	0.7251	0	1	1	804.401	1607.8	0.512083	0.000411662	CID (Collision Induced Dissociation)
High	IEFEGQSVDFVDPNK	1	1	P07756	4.98024	High		45.89	High		521.4	High	472
Checked	Confidence	PSM Ambiguity	Annotated Sequence	# Protein Groups	Protein Accessions	# Missed Cleavages	Charge	DeltaScore	DeltaCn	Rank	Search Engine Rank	m/z [Da]	MH+ [Da]	DeltaM [ppm]	Deltam/z [Da]	Activation Type
TRUE	High	Unambiguous	IEFEGQSVDFVDPNK	1	P07756	0	2	0.4639	0	1	1	862.412	1723.82	-0.0277982	-2.39595e-05	CID (Collision Induced Dissociation)
TRUE	High	Unambiguous	IEFEGQSVDFVDPNK	1	P07756	0	2	0.913	0	1	1	862.412	1723.82	-0.0277982	-2.39595e-05	CID (Collision Induced Dissociation)
TRUE	High	Unambiguous	IEFEGQSVDFVDPNK	1	P07756	0	2	0.8426	0	1	1	862.412	1723.82	-0.0277982	-2.39595e-05	CID (Collision Induced Dissociation)
High	KEPLFGISTGNIITGLAAGAK	1	1	P07756	4.89509	High		28.8	High		592.955	High	83
Checked	Confidence	PSM Ambiguity	Annotated Sequence	# Protein Groups	Protein Accessions	# Missed Cleavages	Charge	DeltaScore	DeltaCn	Rank	Search Engine Rank	m/z [Da]	MH+ [Da]	DeltaM [ppm]	Deltam/z [Da]	Activation Type
TRUE	High	Unambiguous	KEPLFGISTGNIITGLAAGAK	1	P07756	1	3	0.5122	0	1	1	686.725	2058.16	0.489461	0.000335796	CID (Collision Induced Dissociation)
TRUE	High	Unambiguous	KEPLFGISTGNIITGLAAGAK	1	P07756	1	3	1	0	1	1	686.725	2058.16	0.489461	0.000335796	CID (Collision Induced Dissociation)
TRUE	High	Unambiguous	KEPLFGISTGNIITGLAAGAK	1	P07756	1	3	0.921	0	1	1	686.725	2058.16	0.489461	0.000335796	CID (Collision Induced Dissociation)
High	SIFSAVLDELKVAQAPWK	1	1	P07756	4.83372	High		64.09	High		548.108	High	208
Checked	Confidence	PSM Ambiguity	Annotated Sequence	# Protein Groups	Protein Accessions	# Missed Cleavages	Charge	DeltaScore	DeltaCn	Rank	Search Engine Rank	m/z [Da]	MH+ [Da]	DeltaM [ppm]	Deltam/z [Da]	Activation Type
TRUE	High	Unambiguous	SIFSAVLDELKVAQAPWK	1	P07756	1	3	0.6149	0	1	1	668.039	2002.1	0.738903	0.00049312	CID (Collision Induced Dissociation)
TRUE	High	Unambiguous	SIFSAVLDELKVAQAPWK	1	P07756	1	2	0.4733	0	1	1	1001.55	2002.1	0.776105	0.00077692	CID (Collision Induced Dissociation)
TRUE	High	Unambiguous	SIFSAVLDELKVAQAPWK	1	P07756	1	3	0.6029	0	1	1	668.039	2002.1	0.921817	0.00061519	CID (Collision Induced Dissociation)
TRUE	High	Unambiguous	SIFSAVLDELKVAQAPWK	1	P07756	1	2	1	0	1	1	1001.55	2002.1	0.776105	0.00077692	CID (Collision Induced Dissociation)
TRUE	High	Unambiguous	SIFSAVLDELKVAQAPWK	1	P07756	1	3	0.8	0	1	1	668.039	2002.1	0.921817	0.00061519	CID (Collision Induced Dissociation)
TRUE	High	Unambiguous	SIFSAVLDELKVAQAPWK	1	P07756	1	3	0.8276	0	1	1	668.039	2002.1	0.738903	0.00049312	CID (Collision Induced Dissociation)
TRUE	High	Unambiguous	SIFSAVLDELKVAQAPWK	1	P07756	1	3	0.8902	0	1	1	668.039	2002.1	0.921817	0.00061519	CID (Collision Induced Dissociation)
TRUE	High	Unambiguous	SIFSAVLDELKVAQAPWK	1	P07756	1	3	0.8422	0	1	1	668.039	2002.1	0.738903	0.00049312	CID (Collision Induced Dissociation)
TRUE	High	Unambiguous	SIFSAVLDELKVAQAPWK	1	P07756	1	2	0.8745	0	1	1	1001.55	2002.1	0.776105	0.00077692	CID (Collision Induced Dissociation)
High	SAYALGGLGSGICPNKETLMDLGTK	1	1	P07756	4.75067	High		32.95	High		582.954	High	544
Checked	Confidence	PSM Ambiguity	Annotated Sequence	# Protein Groups	Protein Accessions	# Missed Cleavages	Charge	DeltaScore	DeltaCn	Rank	Search Engine Rank	m/z [Da]	MH+ [Da]	DeltaM [ppm]	Deltam/z [Da]	Activation Type
TRUE	High	Unambiguous	SAYALGGLGSGIcPNKETLMDLGTK	1	P07756	1	3	0.3937	0	1	1	851.762	2553.27	0.946761	0.000805779	CID (Collision Induced Dissociation)
TRUE	High	Unambiguous	SAYALGGLGSGIcPNKETLMDLGTK	1	P07756	1	3	0.9091	0	1	1	851.762	2553.27	0.946761	0.000805779	CID (Collision Induced Dissociation)
TRUE	High	Unambiguous	SAYALGGLGSGIcPNKETLMDLGTK	1	P07756	1	3	0.9087	0	1	1	851.762	2553.27	0.946761	0.000805779	CID (Collision Induced Dissociation)
High	TSACFEPSLDYMVTK	1	1	P07756	4.68446	High		57.49	High		505.376	High	262
Checked	Confidence	PSM Ambiguity	Annotated Sequence	# Protein Groups	Protein Accessions	# Missed Cleavages	Charge	DeltaScore	DeltaCn	Rank	Search Engine Rank	m/z [Da]	MH+ [Da]	DeltaM [ppm]	Deltam/z [Da]	Activation Type
TRUE	High	Unambiguous	TSAcFEPSLDYMVTK	1	P07756	0	2	0.6709	0	1	1	874.898	1748.79	0.517465	0.000452468	CID (Collision Induced Dissociation)
TRUE	High	Unambiguous	TSAcFEPSLDYMVTK	1	P07756	0	2	0.9649	0	1	1	874.898	1748.79	0.517465	0.000452468	CID (Collision Induced Dissociation)
TRUE	High	Unambiguous	TSAcFEPSLDYMVTK	1	P07756	0	2	0.8765	0	1	1	874.898	1748.79	0.517465	0.000452468	CID (Collision Induced Dissociation)
High	AFAMTNQILVER	1	1	P07756	4.60564	High		51.44	High		469.983	High	296
Checked	Confidence	PSM Ambiguity	Annotated Sequence	# Protein Groups	Protein Accessions	# Missed Cleavages	Charge	DeltaScore	DeltaCn	Rank	Search Engine Rank	m/z [Da]	MH+ [Da]	DeltaM [ppm]	Deltam/z [Da]	Activation Type
TRUE	High	Unambiguous	AFAMTNQILVER	1	P07756	0	2	0.5206	0	1	1	696.869	1392.73	0.787476	0.000548371	CID (Collision Induced Dissociation)
TRUE	High	Unambiguous	AFAMTNQILVER	1	P07756	0	2	0.8235	0	1	1	696.869	1392.73	0.787476	0.000548371	CID (Collision Induced Dissociation)
TRUE	High	Unambiguous	AFAMTNQILVER	1	P07756	0	2	0.7415	0	1	1	696.869	1392.73	0.787476	0.000548371	CID (Collision Induced Dissociation)
High	SIFSAVLDELK	1	1	P07756	4.45222	High		55.69	High		421.212	High	190
Checked	Confidence	PSM Ambiguity	Annotated Sequence	# Protein Groups	Protein Accessions	# Missed Cleavages	Charge	DeltaScore	DeltaCn	Rank	Search Engine Rank	m/z [Da]	MH+ [Da]	DeltaM [ppm]	Deltam/z [Da]	Activation Type
TRUE	High	Unambiguous	SIFSAVLDELK	1	P07756	0	2	0.4045	0	1	1	611.34	1221.67	0.601775	0.000367586	CID (Collision Induced Dissociation)
TRUE	High	Unambiguous	SIFSAVLDELK	1	P07756	0	2	0.3645	0	1	1	611.34	1221.67	-0.497352	-0.000303801	CID (Collision Induced Dissociation)
TRUE	High	Unambiguous	SIFSAVLDELK	1	P07756	0	2	0.4065	0	1	1	611.34	1221.67	0.701696	0.000428621	CID (Collision Induced Dissociation)
TRUE	High	Unambiguous	SIFSAVLDELK	1	P07756	0	2	0.3675	0	1	1	611.339	1221.67	-1.09688	-0.000670012	CID (Collision Induced Dissociation)
TRUE	High	Unambiguous	SIFSAVLDELK	1	P07756	0	2	0.3734	0	1	1	611.34	1221.67	0.601775	0.000367586	CID (Collision Induced Dissociation)
TRUE	High	Unambiguous	SIFSAVLDELK	1	P07756	0	2	0.8214	0	1	1	611.34	1221.67	-0.497352	-0.000303801	CID (Collision Induced Dissociation)
TRUE	High	Unambiguous	SIFSAVLDELK	1	P07756	0	2	0.8679	0	1	1	611.339	1221.67	-1.09688	-0.000670012	CID (Collision Induced Dissociation)
TRUE	High	Unambiguous	SIFSAVLDELK	1	P07756	0	2	0.78	0	1	1	611.34	1221.67	0.601775	0.000367586	CID (Collision Induced Dissociation)
TRUE	High	Unambiguous	SIFSAVLDELK	1	P07756	0	2	0.7143	0	1	1	611.34	1221.67	0.701696	0.000428621	CID (Collision Induced Dissociation)
TRUE	High	Unambiguous	SIFSAVLDELK	1	P07756	0	2	0.6471	0	1	1	611.34	1221.67	0.601775	0.000367586	CID (Collision Induced Dissociation)
TRUE	High	Unambiguous	SIFSAVLDELK	1	P07756	0	2	0.56	0	1	1	611.341	1221.67	1.00146	0.000611727	CID (Collision Induced Dissociation)
TRUE	High	Unambiguous	SIFSAVLDELK	1	P07756	0	2	0.5321	0	1	1	611.34	1221.67	-0.497352	-0.000303801	CID (Collision Induced Dissociation)
TRUE	High	Unambiguous	SIFSAVLDELK	1	P07756	0	2	0.5285	0	1	1	611.34	1221.67	0.601775	0.000367586	CID (Collision Induced Dissociation)
TRUE	High	Unambiguous	SIFSAVLDELK	1	P07756	0	2	0.5285	0	1	1	611.34	1221.67	0.601775	0.000367586	CID (Collision Induced Dissociation)
TRUE	High	Unambiguous	SIFSAVLDELK	1	P07756	0	2	0.5301	0	1	1	611.34	1221.67	0.701696	0.000428621	CID (Collision Induced Dissociation)
TRUE	High	Unambiguous	SIFSAVLDELK	1	P07756	0	2	0.4889	0	1	1	611.339	1221.67	-1.09688	-0.000670012	CID (Collision Induced Dissociation)
TRUE	High	Unambiguous	SIFSAVLDELK	1	P07756	0	2	0.5855	0	1	1	611.341	1221.67	1.00146	0.000611727	CID (Collision Induced Dissociation)
TRUE	High	Selected	SIFSAVLDELK	1	P07756	0	2	0.5359	0	1	1	611.341	1221.67	1.2013	0.000733797	CID (Collision Induced Dissociation)
High	LTSIDKWFLYK	1	1	P07756	4.36813	High		40.23	High		295.466	High	216
Checked	Confidence	PSM Ambiguity	Annotated Sequence	# Protein Groups	Protein Accessions	# Missed Cleavages	Charge	DeltaScore	DeltaCn	Rank	Search Engine Rank	m/z [Da]	MH+ [Da]	DeltaM [ppm]	Deltam/z [Da]	Activation Type
TRUE	High	Unambiguous	LTSIDKWFLYK	1	P07756	1	3	0.3478	0	1	1	471.931	1413.78	1.13599	0.000535344	HCD (High Energy Collision Dissociation)
TRUE	High	Unambiguous	LTSIDKWFLYK	1	P07756	1	3	1	0	1	1	471.931	1413.78	1.00647	0.000474309	HCD (High Energy Collision Dissociation)
TRUE	High	Unambiguous	LTSIDKWFLYK	1	P07756	1	3	1	0	1	1	471.931	1413.78	1.13599	0.000535344	HCD (High Energy Collision Dissociation)
TRUE	High	Unambiguous	LTSIDKWFLYK	1	P07756	1	3	0.8846	0	1	1	471.931	1413.78	0.812199	0.000382756	HCD (High Energy Collision Dissociation)
TRUE	High	Unambiguous	LTSIDKWFLYK	1	P07756	1	3	0.7767	0	1	1	471.931	1413.78	1.13599	0.000535344	HCD (High Energy Collision Dissociation)
TRUE	High	Unambiguous	LTSIDKWFLYK	1	P07756	1	3	0.7431	0	1	1	471.931	1413.78	1.00647	0.000474309	HCD (High Energy Collision Dissociation)
TRUE	High	Unambiguous	LTSIDKWFLYK	1	P07756	1	3	0.7718	0	1	1	471.931	1413.78	0.812199	0.000382756	HCD (High Energy Collision Dissociation)
High	LYFEELSLER	1	1	P07756	4.3525	High		51.53	High		375.807	High	282
Checked	Confidence	PSM Ambiguity	Annotated Sequence	# Protein Groups	Protein Accessions	# Missed Cleavages	Charge	DeltaScore	DeltaCn	Rank	Search Engine Rank	m/z [Da]	MH+ [Da]	DeltaM [ppm]	Deltam/z [Da]	Activation Type
TRUE	High	Unambiguous	LYFEELSLER	1	P07756	0	2	0.4023	0	1	1	649.836	1298.66	1.65459	0.00107438	CID (Collision Induced Dissociation)
TRUE	High	Unambiguous	LYFEELSLER	1	P07756	0	2	0.3349	0	1	1	649.836	1298.67	2.31257	0.00150162	CID (Collision Induced Dissociation)
TRUE	High	Unambiguous	LYFEELSLER	1	P07756	0	2	0.8269	0	1	1	649.836	1298.67	2.31257	0.00150162	CID (Collision Induced Dissociation)
TRUE	High	Unambiguous	LYFEELSLER	1	P07756	0	2	0.8235	0	1	1	649.836	1298.66	1.65459	0.00107438	CID (Collision Induced Dissociation)
TRUE	High	Unambiguous	LYFEELSLER	1	P07756	0	2	0.738	0	1	1	649.836	1298.67	2.31257	0.00150162	CID (Collision Induced Dissociation)
TRUE	High	Unambiguous	LYFEELSLER	1	P07756	0	2	0.7276	0	1	1	649.836	1298.66	1.65459	0.00107438	CID (Collision Induced Dissociation)
High	QADAVYFLPITPQFVTEVIK	1	1	P07756	4.34392	High		35.23	High		573.938	High	219
Checked	Confidence	PSM Ambiguity	Annotated Sequence	# Protein Groups	Protein Accessions	# Missed Cleavages	Charge	DeltaScore	DeltaCn	Rank	Search Engine Rank	m/z [Da]	MH+ [Da]	DeltaM [ppm]	Deltam/z [Da]	Activation Type
TRUE	High	Unambiguous	QADAVYFLPITPQFVTEVIK	1	P07756	0	3	0.394	0	1	1	760.415	2279.23	-0.55567	-0.000422167	CID (Collision Induced Dissociation)
TRUE	High	Unambiguous	QADAVYFLPITPQFVTEVIK	1	P07756	0	2	0.3753	0	1	1	1140.12	2279.24	2.04778	0.00233368	CID (Collision Induced Dissociation)
TRUE	High	Unambiguous	QADAVYFLPITPQFVTEVIK	1	P07756	0	2	1	0	1	1	1140.12	2279.24	2.04778	0.00233368	CID (Collision Induced Dissociation)
TRUE	High	Unambiguous	QADAVYFLPITPQFVTEVIK	1	P07756	0	2	0.9706	0	1	1	1140.12	2279.23	1.19085	0.00135711	CID (Collision Induced Dissociation)
TRUE	High	Unambiguous	QADAVYFLPITPQFVTEVIK	1	P07756	0	3	1	0	1	1	760.415	2279.23	-0.55567	-0.000422167	CID (Collision Induced Dissociation)
TRUE	High	Unambiguous	QADAVYFLPITPQFVTEVIK	1	P07756	0	2	1	0	1	1	1140.12	2279.23	0.869507	0.000990904	CID (Collision Induced Dissociation)
TRUE	High	Unambiguous	QADAVYFLPITPQFVTEVIK	1	P07756	0	3	1	0	1	1	760.417	2279.24	2.09543	0.00159199	CID (Collision Induced Dissociation)
TRUE	High	Unambiguous	QADAVYFLPITPQFVTEVIK	1	P07756	0	2	1	0	1	1	1140.12	2279.23	0.762392	0.000868834	CID (Collision Induced Dissociation)
TRUE	High	Unambiguous	QADAVYFLPITPQFVTEVIK	1	P07756	0	2	1	0	1	1	1140.12	2279.24	2.26201	0.00257782	CID (Collision Induced Dissociation)
TRUE	High	Unambiguous	QADAVYFLPITPQFVTEVIK	1	P07756	0	3	1	0	1	1	760.417	2279.24	1.61341	0.00122578	CID (Collision Induced Dissociation)
TRUE	High	Unambiguous	QADAVYFLPITPQFVTEVIK	1	P07756	0	3	0.9048	0	1	1	760.417	2279.24	1.29207	0.000981641	CID (Collision Induced Dissociation)
TRUE	High	Unambiguous	QADAVYFLPITPQFVTEVIK	1	P07756	0	3	0.8373	0	1	1	760.415	2279.23	-0.55567	-0.000422167	CID (Collision Induced Dissociation)
TRUE	High	Unambiguous	QADAVYFLPITPQFVTEVIK	1	P07756	0	3	0.8063	0	1	1	760.417	2279.24	2.09543	0.00159199	CID (Collision Induced Dissociation)
TRUE	High	Unambiguous	QADAVYFLPITPQFVTEVIK	1	P07756	0	2	0.9082	0	1	1	1140.12	2279.23	1.19085	0.00135711	CID (Collision Induced Dissociation)
TRUE	High	Unambiguous	QADAVYFLPITPQFVTEVIK	1	P07756	0	3	0.8482	0	1	1	760.417	2279.24	1.61341	0.00122578	CID (Collision Induced Dissociation)
TRUE	High	Unambiguous	QADAVYFLPITPQFVTEVIK	1	P07756	0	3	0.8401	0	1	1	760.417	2279.24	1.29207	0.000981641	CID (Collision Induced Dissociation)
TRUE	High	Unambiguous	QADAVYFLPITPQFVTEVIK	1	P07756	0	2	0.9089	0	1	1	1140.12	2279.24	2.04778	0.00233368	CID (Collision Induced Dissociation)
TRUE	High	Unambiguous	QADAVYFLPITPQFVTEVIK	1	P07756	0	2	0.9172	0	1	1	1140.12	2279.23	0.762392	0.000868834	CID (Collision Induced Dissociation)
TRUE	High	Unambiguous	QADAVYFLPITPQFVTEVIK	1	P07756	0	2	0.9142	0	1	1	1140.12	2279.23	0.869507	0.000990904	CID (Collision Induced Dissociation)
TRUE	High	Selected	QADAVYFLPITPQFVTEVIK	1	P07756	0	3	0.715	0	1	1	760.414	2279.23	-1.60004	-0.00121562	CID (Collision Induced Dissociation)
TRUE	High	Selected	QADAVYFLPITPQFVTEVIK	1	P07756	0	2	0.8823	0	1	1	1140.12	2279.23	-1.05857	-0.00120636	CID (Collision Induced Dissociation)
TRUE	High	Selected	QADAVYFLPITPQFVTEVIK	1	P07756	0	2	0.8616	0	1	1	1140.12	2279.24	2.26201	0.00257782	CID (Collision Induced Dissociation)
TRUE	High	Unambiguous	QADAVYFLPITPQFVTEVIK	1	P07756	0	2	0.8463	0	1	1	1140.12	2279.24	2.26201	0.00257782	CID (Collision Induced Dissociation)
High	HLPTLEQPIIPSDYVAIKAPMFSWPR	1	1	P07756	5.33853	High		19.85	Medium		317.476	High	254
Checked	Confidence	PSM Ambiguity	Annotated Sequence	# Protein Groups	Protein Accessions	# Missed Cleavages	Charge	DeltaScore	DeltaCn	Rank	Search Engine Rank	m/z [Da]	MH+ [Da]	DeltaM [ppm]	Deltam/z [Da]	Activation Type
TRUE	High	Unambiguous	HLPTLEQPIIPSDYVAIKAPMFSWPR	1	P07756	1	4	0.4813	0	1	1	752.404	3006.59	0.963668	0.000724339	HCD (High Energy Collision Dissociation)
TRUE	High	Unambiguous	HLPTLEQPIIPSDYVAIKAPMFSWPR	1	P07756	1	4	0.7665	0	1	1	752.404	3006.59	0.963668	0.000724339	HCD (High Energy Collision Dissociation)
High	ILESDRKEPLFGISTGNIITGLAAGAK	1	1	P07756	7.29526	High					710.611	High	97
Checked	Confidence	PSM Ambiguity	Annotated Sequence	# Protein Groups	Protein Accessions	# Missed Cleavages	Charge	DeltaScore	DeltaCn	Rank	Search Engine Rank	m/z [Da]	MH+ [Da]	DeltaM [ppm]	Deltam/z [Da]	Activation Type
TRUE	High	Unambiguous	ILESDRKEPLFGISTGNIITGLAAGAK	1	P07756	2	3	0.4452	0	1	1	924.518	2771.54	3.15504	0.00291477	CID (Collision Induced Dissociation)
TRUE	High	Unambiguous	ILESDRKEPLFGISTGNIITGLAAGAK	1	P07756	2	3	0.4826	0	1	1	924.516	2771.53	0.644514	0.00059543	CID (Collision Induced Dissociation)
TRUE	High	Unambiguous	ILESDRKEPLFGISTGNIITGLAAGAK	1	P07756	2	3	0.8245	0	1	1	924.518	2771.54	3.15504	0.00291477	CID (Collision Induced Dissociation)
TRUE	High	Unambiguous	ILESDRKEPLFGISTGNIITGLAAGAK	1	P07756	2	3	0.8661	0	1	1	924.516	2771.53	0.644514	0.00059543	CID (Collision Induced Dissociation)
TRUE	High	Selected	ILESDRKEPLFGISTGNIITGLAAGAK	1	P07756	2	4	0.8192	0	1	1	693.638	2771.53	-0.263248	-0.0001824	HCD (High Energy Collision Dissociation)
TRUE	High	Selected	ILESDRKEPLFGISTGNIITGLAAGAK	1	P07756	2	4	0.8828	0	1	1	693.638	2771.53	-0.527514	-0.000365505	HCD (High Energy Collision Dissociation)
High	HLPTLEQPIIPSDYVAIK	1	1	P07756	3.96999	Medium		43.02	High		636.867	High	100
Checked	Confidence	PSM Ambiguity	Annotated Sequence	# Protein Groups	Protein Accessions	# Missed Cleavages	Charge	DeltaScore	DeltaCn	Rank	Search Engine Rank	m/z [Da]	MH+ [Da]	DeltaM [ppm]	Deltam/z [Da]	Activation Type
TRUE	High	Unambiguous	HLPTLEQPIIPSDYVAIK	1	P07756	0	3	1	0	1	1	678.714	2034.13	0.29213	0.000198076	CID (Collision Induced Dissociation)
TRUE	High	Unambiguous	HLPTLEQPIIPSDYVAIK	1	P07756	0	3	0.9643	0	1	1	678.714	2034.13	0.652197	0.000442217	CID (Collision Induced Dissociation)
TRUE	High	Unambiguous	HLPTLEQPIIPSDYVAIK	1	P07756	0	3	0.6751	0	1	1	678.714	2034.13	0.29213	0.000198076	CID (Collision Induced Dissociation)
TRUE	High	Unambiguous	HLPTLEQPIIPSDYVAIK	1	P07756	0	3	0.601	0	1	1	678.714	2034.13	0.652197	0.000442217	CID (Collision Induced Dissociation)
High	HLGIVGECNIQFALHPTSMEYCIIEVNAR	1	1	P07756	4.11839	Medium		11.16	Low		332.544	High	740
Checked	Confidence	PSM Ambiguity	Annotated Sequence	# Protein Groups	Protein Accessions	# Missed Cleavages	Charge	DeltaScore	DeltaCn	Rank	Search Engine Rank	m/z [Da]	MH+ [Da]	DeltaM [ppm]	Deltam/z [Da]	Activation Type
TRUE	High	Selected	HLGIVGEcNIqFALHPTSMEYcIIEVNAR	1	P07756	0	4	0.7848	0	1	1	843.913	3372.63	3.39238	0.0028603	HCD (High Energy Collision Dissociation)
High	RTAVDSGIALLTNFQVTK	1	1	P07756	3.66336	Low		29.55	High		408.044	High	133
Checked	Confidence	PSM Ambiguity	Annotated Sequence	# Protein Groups	Protein Accessions	# Missed Cleavages	Charge	DeltaScore	DeltaCn	Rank	Search Engine Rank	m/z [Da]	MH+ [Da]	DeltaM [ppm]	Deltam/z [Da]	Activation Type
TRUE	High	Unambiguous	RTAVDSGIALLTNFQVTK	1	P07756	1	3	1	0	1	1	645.362	1934.07	0.462302	0.000298042	HCD (High Energy Collision Dissociation)
TRUE	High	Unambiguous	RTAVDSGIALLTNFQVTK	1	P07756	1	3	0.8049	0	1	1	645.362	1934.07	0.462302	0.000298042	HCD (High Energy Collision Dissociation)
High	GAEVHLVPWNHDFTQMDYDGLLIAGGPGNPALAQPLIQNVK	1	1	P07756	3.46634	Low		28.22	High		309.346	High	311
Checked	Confidence	PSM Ambiguity	Annotated Sequence	# Protein Groups	Protein Accessions	# Missed Cleavages	Charge	DeltaScore	DeltaCn	Rank	Search Engine Rank	m/z [Da]	MH+ [Da]	DeltaM [ppm]	Deltam/z [Da]	Activation Type
TRUE	High	Unambiguous	GAEVHLVPWnHDFTQmDYDGLLIAGGPGNPALAQPLIQNVK	1	P07756	0	4	0.0357	0	1	1	1104.06	4413.22	4.90836	0.00541539	CID (Collision Induced Dissociation)
TRUE	High	Unambiguous	GAEVHLVPWNHDFTQmDYDGLLIAGGPGnPALAQPLIQNVK	1	P07756	0	4		0.0357	2	2	1104.06	4413.22	4.90836	0.00541539	CID (Collision Induced Dissociation)
TRUE	High	Unambiguous	GAEVHLVPWNHDFTqmDYDGLLIAGGPGNPALAQPLIQNVK	1	P07756	0	4	0.8711	0	1	1	1104.06	4413.22	4.90836	0.00541539	CID (Collision Induced Dissociation)
High	IALGIPLPEIK	1	1	P07756	3.11218	Low		41.24	High		363.833	High	3
Checked	Confidence	PSM Ambiguity	Annotated Sequence	# Protein Groups	Protein Accessions	# Missed Cleavages	Charge	DeltaScore	DeltaCn	Rank	Search Engine Rank	m/z [Da]	MH+ [Da]	DeltaM [ppm]	Deltam/z [Da]	Activation Type
TRUE	High	Unambiguous	IALGIPLPEIK	1	P07756	0	2	0.8049	0	1	1	582.374	1163.74	1.33933	0.000779313	CID (Collision Induced Dissociation)
TRUE	High	Unambiguous	IALGIPLPEIK	1	P07756	0	2	0.6111	0	1	1	582.374	1163.74	0.814851	0.000474138	CID (Collision Induced Dissociation)
TRUE	High	Unambiguous	IALGIPLPEIK	1	P07756	0	2	0.5	0	1	1	582.374	1163.74	1.33933	0.000779313	CID (Collision Induced Dissociation)
TRUE	High	Unambiguous	IALGIPLPEIK	1	P07756	0	2	0.4615	0	1	1	582.375	1163.74	1.65401	0.000962419	CID (Collision Induced Dissociation)
TRUE	High	Unambiguous	IALGIPLPEIK	1	P07756	0	2	0.4167	0	1	1	582.375	1163.74	2.07359	0.00120656	CID (Collision Induced Dissociation)
TRUE	High	Selected	IALGIPLPEIK	1	P07756	0	2	0.3636	0	1	1	582.374	1163.74	1.02464	0.000596208	CID (Collision Induced Dissociation)
TRUE	High	Selected	IALGIPLPEIK	1	P07756	0	2	0.3529	0	1	1	582.375	1163.74	1.8638	0.00108449	CID (Collision Induced Dissociation)
TRUE	High	Unambiguous	IALGIPLPEIK	1	P07756	0	2	0.8221	0	1	1	582.374	1163.74	1.33933	0.000779313	CID (Collision Induced Dissociation)
TRUE	High	Unambiguous	IALGIPLPEIK	1	P07756	0	2	0.8566	0	1	1	582.374	1163.74	0.814851	0.000474138	CID (Collision Induced Dissociation)
TRUE	High	Unambiguous	IALGIPLPEIK	1	P07756	0	2	0.8546	0	1	1	582.374	1163.74	1.33933	0.000779313	CID (Collision Induced Dissociation)
TRUE	High	Unambiguous	IALGIPLPEIK	1	P07756	0	2	0.8941	0	1	1	582.375	1163.74	1.65401	0.000962419	CID (Collision Induced Dissociation)
TRUE	High	Unambiguous	IALGIPLPEIK	1	P07756	0	2	0.8864	0	1	1	582.375	1163.74	2.07359	0.00120656	CID (Collision Induced Dissociation)
High	ATGYPLAFIAAK	1	1	P07756	2.94625	Low		30.78	High		305.802	High	145
Checked	Confidence	PSM Ambiguity	Annotated Sequence	# Protein Groups	Protein Accessions	# Missed Cleavages	Charge	DeltaScore	DeltaCn	Rank	Search Engine Rank	m/z [Da]	MH+ [Da]	DeltaM [ppm]	Deltam/z [Da]	Activation Type
TRUE	High	Unambiguous	ATGYPLAFIAAK	1	P07756	0	2	0.6774	0	1	1	611.845	1222.68	-0.103414	-6.32216e-05	CID (Collision Induced Dissociation)
TRUE	High	Unambiguous	ATGYPLAFIAAK	1	P07756	0	2	0.7778	0	1	1	611.846	1222.68	0.595452	0.000364025	CID (Collision Induced Dissociation)
TRUE	High	Unambiguous	ATGYPLAFIAAK	1	P07756	0	2	0.3478	0	1	1	611.845	1222.68	0.395776	0.000241954	CID (Collision Induced Dissociation)
TRUE	High	Unambiguous	ATGYPLAFIAAK	1	P07756	0	2	0.8482	0	1	1	611.845	1222.68	-0.103414	-6.32216e-05	CID (Collision Induced Dissociation)
TRUE	High	Unambiguous	ATGYPLAFIAAK	1	P07756	0	2	0.8188	0	1	1	611.845	1222.68	0.395776	0.000241954	CID (Collision Induced Dissociation)
TRUE	High	Unambiguous	ATGYPLAFIAAK	1	P07756	0	2	0.8882	0	1	1	611.846	1222.68	0.595452	0.000364025	CID (Collision Induced Dissociation)
High	EWPANLDLR	1	1	P07756	1.90222	Low		26.16	High		183.739	Medium	160
Checked	Confidence	PSM Ambiguity	Annotated Sequence	# Protein Groups	Protein Accessions	# Missed Cleavages	Charge	DeltaScore	DeltaCn	Rank	Search Engine Rank	m/z [Da]	MH+ [Da]	DeltaM [ppm]	Deltam/z [Da]	Activation Type
TRUE	High	Selected	EWPANLDLR	1	P07756	0	2	0.8077	0	1	1	557.288	1113.57	0.583364	0.000324808	CID (Collision Induced Dissociation)
High	GAEVHLVPWNHDFTQMDYDGLLIAGGPGNPALAQPLIQNVKK	1	1	P07756	3.61951	Low		29.63	High
Checked	Confidence	PSM Ambiguity	Annotated Sequence	# Protein Groups	Protein Accessions	# Missed Cleavages	Charge	DeltaScore	DeltaCn	Rank	Search Engine Rank	m/z [Da]	MH+ [Da]	DeltaM [ppm]	Deltam/z [Da]	Activation Type
TRUE	High	Selected	GAEVHLVPWnHDFTQMDYDGLLIAGGPGNPALAQPLIQNVKK	1	P07756	1	4	0.1333	0	1	1	1132.09	4525.32	6.09255	0.00689265	CID (Collision Induced Dissociation)
High	GILIGIQQSFRPR	1	1	P07756	3.52802	Low		15.17	Medium		226.069	High	95
Checked	Confidence	PSM Ambiguity	Annotated Sequence	# Protein Groups	Protein Accessions	# Missed Cleavages	Charge	DeltaScore	DeltaCn	Rank	Search Engine Rank	m/z [Da]	MH+ [Da]	DeltaM [ppm]	Deltam/z [Da]	Activation Type
TRUE	High	Selected	GILIGIQQSFRPR	1	P07756	0	3	0.713	0	1	1	495.629	1484.87	0.92135	0.000456028	HCD (High Energy Collision Dissociation)
High	IAPSFAVESMEDALKAADTIGYPVMIR	1	1	P07756	3.53152	Low		0.34	Low		209.944	High	585
Checked	Confidence	PSM Ambiguity	Annotated Sequence	# Protein Groups	Protein Accessions	# Missed Cleavages	Charge	DeltaScore	DeltaCn	Rank	Search Engine Rank	m/z [Da]	MH+ [Da]	DeltaM [ppm]	Deltam/z [Da]	Activation Type
TRUE	High	Selected	IAPSFAVESMEDALKAADTIGYPVMIR	1	P07756	1	3	0.6816	0	1	1	965.827	2895.47	1.50723	0.00145471	CID (Collision Induced Dissociation)
High	FLGVAEQLHNEGFK	1	1	P07756	2.52824	Low		10.16	Low		260.486	High	548
Checked	Confidence	PSM Ambiguity	Annotated Sequence	# Protein Groups	Protein Accessions	# Missed Cleavages	Charge	DeltaScore	DeltaCn	Rank	Search Engine Rank	m/z [Da]	MH+ [Da]	DeltaM [ppm]	Deltam/z [Da]	Activation Type
TRUE	High	Selected	FLGVAEQLHNEGFK	1	P07756	0	3	0.6563	0	1	1	530.276	1588.81	0.566302	0.000299916	HCD (High Energy Collision Dissociation)
High	AADTIGYPVMIR	1	1	P07756	1.60563	Low		3.05	Low		206.13	High	323
Checked	Confidence	PSM Ambiguity	Annotated Sequence	# Protein Groups	Protein Accessions	# Missed Cleavages	Charge	DeltaScore	DeltaCn	Rank	Search Engine Rank	m/z [Da]	MH+ [Da]	DeltaM [ppm]	Deltam/z [Da]	Activation Type
TRUE	High	Selected	AADTIGYPVMIR	1	P07756	0	2	0.7185	0	1	1	653.845	1306.68	0.962712	0.000628979	CID (Collision Induced Dissociation)
High	VLILGSGGLSIGQAGEFDYSGSQAVK	1	1	P07756				31.8	High
Checked	Confidence	PSM Ambiguity	Annotated Sequence	# Protein Groups	Protein Accessions	# Missed Cleavages	Charge	DeltaScore	DeltaCn	Rank	Search Engine Rank	m/z [Da]	MH+ [Da]	DeltaM [ppm]	Deltam/z [Da]	Activation Type
TRUE	High	Selected	VLILGSGGLSIGqAGEFDYSGSQAVK	1	P07756	0	2	0.5312	0	1	1	1277.67	2554.32	7.92944	0.0101271	CID (Collision Induced Dissociation)
High	GTTITSVLPKPALVASR	1	1	P07756				11.59	Low		230.499	High	75
Checked	Confidence	PSM Ambiguity	Annotated Sequence	# Protein Groups	Protein Accessions	# Missed Cleavages	Charge	DeltaScore	DeltaCn	Rank	Search Engine Rank	m/z [Da]	MH+ [Da]	DeltaM [ppm]	Deltam/z [Da]	Activation Type
TRUE	High	Selected	GTTITSVLPKPALVASR	1	P07756	0	3	0.718	0	1	1	571.009	1711.01	0.653277	0.000372588	HCD (High Energy Collision Dissociation)
P02770	Serum albumin OS=Rattus norvegicus GN=Alb PE=1 SV=2	41.6118	20	20	68.686	6.48	3.245	309.367	33.8816	15	4110.96	38.3224	18	56584.7	41.6118	18
Confidence	Sequence	# Protein Groups	# Proteins	Master Protein Accessions	XCorr Sequest HT	Confidence Sequest HT	Search Space Sequest HT	Ions Score Mascot	Confidence Mascot	Search Space Mascot	Amanda Score MS Amanda	Confidence MS Amanda	Search Space MS Amanda
High	TNCELYEKLGEYGFQNAVLVR	1	1	P02770	7.37316	High		56.74	High		757.331	High	719
Checked	Confidence	PSM Ambiguity	Annotated Sequence	# Protein Groups	Protein Accessions	# Missed Cleavages	Charge	DeltaScore	DeltaCn	Rank	Search Engine Rank	m/z [Da]	MH+ [Da]	DeltaM [ppm]	Deltam/z [Da]	Activation Type
TRUE	High	Unambiguous	TNcELYEKLGEYGFQNAVLVR	1	P02770	1	3	0.5305	0	1	1	835.082	2503.23	1.18076	0.00098524	CID (Collision Induced Dissociation)
TRUE	High	Unambiguous	TNcELYEKLGEYGFQNAVLVR	1	P02770	1	3	0.6394	0	1	1	835.084	2503.24	3.66779	0.00306044	CID (Collision Induced Dissociation)
TRUE	High	Unambiguous	TNcELYEKLGEYGFQNAVLVR	1	P02770	1	3	0.8947	0	1	1	835.084	2503.24	3.66779	0.00306044	CID (Collision Induced Dissociation)
TRUE	High	Unambiguous	TNcELYEKLGEYGFQNAVLVR	1	P02770	1	3	0.9273	0	1	1	835.082	2503.23	1.18076	0.00098524	CID (Collision Induced Dissociation)
TRUE	High	Unambiguous	TNcELYEKLGEYGFQNAVLVR	1	P02770	1	3	0.9078	0	1	1	835.082	2503.23	1.18076	0.00098524	CID (Collision Induced Dissociation)
TRUE	High	Unambiguous	TNcELYEKLGEYGFQNAVLVR	1	P02770	1	3	0.9286	0	1	1	835.084	2503.24	3.66779	0.00306044	CID (Collision Induced Dissociation)
High	CCAEGDPPACYGTVLAEFQPLVEEPK	1	2	P02770	6.35493	High		29.9	High		496.108	High	280
Checked	Confidence	PSM Ambiguity	Annotated Sequence	# Protein Groups	Protein Accessions	# Missed Cleavages	Charge	DeltaScore	DeltaCn	Rank	Search Engine Rank	m/z [Da]	MH+ [Da]	DeltaM [ppm]	Deltam/z [Da]	Activation Type
TRUE	High	Unambiguous	ccAEGDPPAcYGTVLAEFQPLVEEPK	1	P02770; A0A0G2JSH5	0	3	0.5528	0	1	1	979.775	2937.31	-0.0641671	-6.28263e-05	CID (Collision Induced Dissociation)
TRUE	High	Unambiguous	ccAEGDPPAcYGTVLAEFQPLVEEPK	1	P02770; A0A0G2JSH5	0	3	1	0	1	1	979.775	2937.31	-0.0641671	-6.28263e-05	CID (Collision Induced Dissociation)
TRUE	High	Unambiguous	ccAEGDPPAcYGTVLAEFQPLVEEPK	1	P02770; A0A0G2JSH5	0	3	0.8877	0	1	1	979.775	2937.31	-0.0641671	-6.28263e-05	CID (Collision Induced Dissociation)
High	RHPYFYAPELLYYAEK	1	2	P02770	5.75198	High		50.5	High		785.716	High	537
Checked	Confidence	PSM Ambiguity	Annotated Sequence	# Protein Groups	Protein Accessions	# Missed Cleavages	Charge	DeltaScore	DeltaCn	Rank	Search Engine Rank	m/z [Da]	MH+ [Da]	DeltaM [ppm]	Deltam/z [Da]	Activation Type
TRUE	High	Unambiguous	RHPYFYAPELLYYAEK	1	P02770; A0A0G2JSH5	1	3	0.567	0	1	1	687.348	2060.03	0.384325	0.000263907	CID (Collision Induced Dissociation)
TRUE	High	Unambiguous	RHPYFYAPELLYYAEK	1	P02770; A0A0G2JSH5	1	3	0.6364	0	1	1	687.348	2060.03	0.739865	0.000508047	CID (Collision Induced Dissociation)
TRUE	High	Unambiguous	RHPYFYAPELLYYAEK	1	P02770; A0A0G2JSH5	1	3	0.4947	0	1	1	687.348	2060.03	0.562095	0.000385977	CID (Collision Induced Dissociation)
TRUE	High	Unambiguous	RHPYFYAPELLYYAEK	1	P02770; A0A0G2JSH5	1	4	0.5491	0	1	1	515.763	2060.03	0.999992	0.000515003	HCD (High Energy Collision Dissociation)
TRUE	High	Unambiguous	RHPYFYAPELLYYAEK	1	P02770; A0A0G2JSH5	1	3	0.94	0	1	1	687.348	2060.03	0.739865	0.000508047	CID (Collision Induced Dissociation)
TRUE	High	Unambiguous	RHPYFYAPELLYYAEK	1	P02770; A0A0G2JSH5	1	3	1	0	1	1	687.348	2060.03	0.384325	0.000263907	CID (Collision Induced Dissociation)
TRUE	High	Unambiguous	RHPYFYAPELLYYAEK	1	P02770; A0A0G2JSH5	1	3	1	0	1	1	687.347	2060.03	-1.12672	-0.000773691	CID (Collision Induced Dissociation)
TRUE	High	Unambiguous	RHPYFYAPELLYYAEK	1	P02770; A0A0G2JSH5	1	4	0.8077	0	1	1	515.763	2060.03	0.999992	0.000515003	HCD (High Energy Collision Dissociation)
TRUE	High	Unambiguous	RHPYFYAPELLYYAEK	1	P02770; A0A0G2JSH5	1	3	0.8171	0	1	1	687.348	2060.03	0.739865	0.000508047	CID (Collision Induced Dissociation)
TRUE	High	Unambiguous	RHPYFYAPELLYYAEK	1	P02770; A0A0G2JSH5	1	3	0.808	0	1	1	687.348	2060.03	0.384325	0.000263907	CID (Collision Induced Dissociation)
TRUE	High	Unambiguous	RHPYFYAPELLYYAEK	1	P02770; A0A0G2JSH5	1	3	0.7274	0	1	1	687.348	2060.03	0.562095	0.000385977	CID (Collision Induced Dissociation)
TRUE	High	Unambiguous	RHPYFYAPELLYYAEK	1	P02770; A0A0G2JSH5	1	3	0.795	0	1	1	687.347	2060.03	-1.12672	-0.000773691	CID (Collision Induced Dissociation)
TRUE	High	Unambiguous	RHPYFYAPELLYYAEK	1	P02770; A0A0G2JSH5	1	4	0.7736	0	1	1	515.763	2060.03	0.999992	0.000515003	HCD (High Energy Collision Dissociation)
TRUE	High	Selected	RHPYFYAPELLYYAEK	1	P02770; A0A0G2JSH5	1	3	0.7661	0	1	1	687.349	2060.03	2.8731	0.00197289	CID (Collision Induced Dissociation)
TRUE	High	Selected	RHPYFYAPELLYYAEK	1	P02770; A0A0G2JSH5	1	3	0.743	0	1	1	687.348	2060.03	1.27317	0.000874258	CID (Collision Induced Dissociation)
TRUE	High	Selected	RHPYFYAPELLYYAEK	1	P02770; A0A0G2JSH5	1	3	0.6765	0	1	1	687.35	2060.04	4.20638	0.00288842	CID (Collision Induced Dissociation)
TRUE	High	Selected	RHPYFYAPELLYYAEK	1	P02770; A0A0G2JSH5	1	4	0.7961	0	1	1	515.762	2060.03	-0.0666271	-3.43134e-05	HCD (High Energy Collision Dissociation)
TRUE	High	Selected	RHPYFYAPELLYYAEK	1	P02770; A0A0G2JSH5	1	3	0.6607	0	1	1	687.347	2060.03	-0.23787	-0.000163339	CID (Collision Induced Dissociation)
TRUE	High	Selected	RHPYFYAPELLYYAEK	1	P02770; A0A0G2JSH5	1	3	0.7613	0	1	1	687.348	2060.03	1.36206	0.000935293	CID (Collision Induced Dissociation)
TRUE	High	Selected	RHPYFYAPELLYYAEK	1	P02770; A0A0G2JSH5	1	3	0.6822	0	1	1	687.347	2060.03	-0.148985	-0.000102304	CID (Collision Induced Dissociation)
TRUE	High	Selected	RHPYFYAPELLYYAEK	1	P02770; A0A0G2JSH5	1	3	0.7238	0	1	1	687.348	2060.03	0.206555	0.000141836	CID (Collision Induced Dissociation)
TRUE	High	Selected	RHPYFYAPELLYYAEK	1	P02770; A0A0G2JSH5	1	3	0.666	0	1	1	687.349	2060.03	2.42868	0.00166772	CID (Collision Induced Dissociation)
TRUE	High	Selected	RHPYFYAPELLYYAEK	1	P02770; A0A0G2JSH5	1	4	0.6881	0	1	1	515.763	2060.03	0.999992	0.000515003	HCD (High Energy Collision Dissociation)
High	LPCVEDYLSAILNR	1	2	P02770	5.71514	High		129.97	High		578.488	High	470
Checked	Confidence	PSM Ambiguity	Annotated Sequence	# Protein Groups	Protein Accessions	# Missed Cleavages	Charge	DeltaScore	DeltaCn	Rank	Search Engine Rank	m/z [Da]	MH+ [Da]	DeltaM [ppm]	Deltam/z [Da]	Activation Type
TRUE	High	Unambiguous	LPcVEDYLSAILNR	1	P02770; A0A0G2JSH5	0	2	0.5664	0	1	1	831.931	1662.85	1.69342	0.00140795	CID (Collision Induced Dissociation)
TRUE	High	Unambiguous	LPcVEDYLSAILNR	1	P02770; A0A0G2JSH5	0	2	0.5758	0	1	1	831.931	1662.85	1.32637	0.00110278	CID (Collision Induced Dissociation)
TRUE	High	Unambiguous	LPcVEDYLSAILNR	1	P02770; A0A0G2JSH5	0	2	0.5935	0	1	1	831.93	1662.85	-0.141835	-0.000117925	CID (Collision Induced Dissociation)
TRUE	High	Unambiguous	LPcVEDYLSAILNR	1	P02770; A0A0G2JSH5	0	2	0.6285	0	1	1	831.929	1662.85	-0.508886	-0.000423101	CID (Collision Induced Dissociation)
TRUE	High	Unambiguous	LPcVEDYLSAILNR	1	P02770; A0A0G2JSH5	0	2	0.6072	0	1	1	831.93	1662.85	0.959318	0.000797602	CID (Collision Induced Dissociation)
TRUE	High	Unambiguous	LPcVEDYLSAILNR	1	P02770; A0A0G2JSH5	0	2	0.4207	0	1	1	831.929	1662.85	-0.655707	-0.000545172	CID (Collision Induced Dissociation)
TRUE	High	Unambiguous	LPcVEDYLSAILNR	1	P02770; A0A0G2JSH5	0	2	0.5193	0	1	1	831.933	1662.86	4.04255	0.00336108	CID (Collision Induced Dissociation)
TRUE	High	Unambiguous	LPcVEDYLSAILNR	1	P02770; A0A0G2JSH5	0	2	0.575	0	1	1	831.931	1662.86	1.84024	0.00153002	CID (Collision Induced Dissociation)
TRUE	High	Unambiguous	LPcVEDYLSAILNR	1	P02770; A0A0G2JSH5	0	2	0.54	0	1	1	831.931	1662.85	1.5466	0.00128588	CID (Collision Induced Dissociation)
TRUE	High	Unambiguous	LPcVEDYLSAILNR	1	P02770; A0A0G2JSH5	0	2	0.4339	0	1	1	831.93	1662.85	-0.068425	-5.68903e-05	CID (Collision Induced Dissociation)
TRUE	High	Unambiguous	LPcVEDYLSAILNR	1	P02770; A0A0G2JSH5	0	2	0.5906	0	1	1	831.931	1662.86	1.98706	0.00165209	CID (Collision Induced Dissociation)
TRUE	High	Unambiguous	LPcVEDYLSAILNR	1	P02770; A0A0G2JSH5	0	2	0.9385	0	1	1	831.931	1662.85	1.32637	0.00110278	CID (Collision Induced Dissociation)
TRUE	High	Unambiguous	LPcVEDYLSAILNR	1	P02770; A0A0G2JSH5	0	2	0.9541	0	1	1	831.93	1662.85	-0.141835	-0.000117925	CID (Collision Induced Dissociation)
TRUE	High	Unambiguous	LPcVEDYLSAILNR	1	P02770; A0A0G2JSH5	0	2	0.9231	0	1	1	831.931	1662.85	1.69342	0.00140795	CID (Collision Induced Dissociation)
TRUE	High	Unambiguous	LPcVEDYLSAILNR	1	P02770; A0A0G2JSH5	0	2	0.967	0	1	1	831.93	1662.85	0.959318	0.000797602	CID (Collision Induced Dissociation)
TRUE	High	Unambiguous	LPcVEDYLSAILNR	1	P02770; A0A0G2JSH5	0	2	1	0	1	1	831.931	1662.86	1.84024	0.00153002	CID (Collision Induced Dissociation)
TRUE	High	Unambiguous	LPcVEDYLSAILNR	1	P02770; A0A0G2JSH5	0	2	0.9878	0	1	1	831.929	1662.85	-0.508886	-0.000423101	CID (Collision Induced Dissociation)
TRUE	High	Unambiguous	LPcVEDYLSAILNR	1	P02770; A0A0G2JSH5	0	2	0.9865	0	1	1	831.933	1662.86	4.04255	0.00336108	CID (Collision Induced Dissociation)
TRUE	High	Unambiguous	LPcVEDYLSAILNR	1	P02770; A0A0G2JSH5	0	2	1	0	1	1	831.93	1662.85	0.812498	0.000675532	CID (Collision Induced Dissociation)
TRUE	High	Unambiguous	LPcVEDYLSAILNR	1	P02770; A0A0G2JSH5	0	2	1	0	1	1	831.931	1662.86	2.13388	0.00177416	CID (Collision Induced Dissociation)
TRUE	High	Unambiguous	LPcVEDYLSAILNR	1	P02770; A0A0G2JSH5	0	2	0.9683	0	1	1	831.931	1662.86	1.98706	0.00165209	CID (Collision Induced Dissociation)
TRUE	High	Unambiguous	LPcVEDYLSAILNR	1	P02770; A0A0G2JSH5	0	2	1	0	1	1	831.93	1662.85	0.665677	0.000553461	CID (Collision Induced Dissociation)
TRUE	High	Unambiguous	LPcVEDYLSAILNR	1	P02770; A0A0G2JSH5	0	2	1	0	1	1	831.931	1662.85	1.5466	0.00128588	CID (Collision Induced Dissociation)
TRUE	High	Unambiguous	LPcVEDYLSAILNR	1	P02770; A0A0G2JSH5	0	2	1	0	1	1	831.931	1662.85	1.25296	0.00104174	CID (Collision Induced Dissociation)
TRUE	High	Unambiguous	LPcVEDYLSAILNR	1	P02770; A0A0G2JSH5	0	2	1	0	1	1	831.93	1662.85	0.739087	0.000614496	CID (Collision Induced Dissociation)
TRUE	High	Unambiguous	LPcVEDYLSAILNR	1	P02770; A0A0G2JSH5	0	2	1	0	1	1	831.93	1662.85	-0.141835	-0.000117925	CID (Collision Induced Dissociation)
TRUE	High	Unambiguous	LPcVEDYLSAILNR	1	P02770; A0A0G2JSH5	0	2	1	0	1	1	831.929	1662.85	-0.655707	-0.000545172	CID (Collision Induced Dissociation)
TRUE	High	Unambiguous	LPcVEDYLSAILNR	1	P02770; A0A0G2JSH5	0	2	1	0	1	1	831.93	1662.85	0.592267	0.000492426	CID (Collision Induced Dissociation)
TRUE	High	Unambiguous	LPcVEDYLSAILNR	1	P02770; A0A0G2JSH5	0	2	1	0	1	1	831.93	1662.85	-0.068425	-5.68903e-05	CID (Collision Induced Dissociation)
TRUE	High	Unambiguous	LPcVEDYLSAILNR	1	P02770; A0A0G2JSH5	0	2	1	0	1	1	831.93	1662.85	1.03273	0.000858637	CID (Collision Induced Dissociation)
TRUE	High	Unambiguous	LPcVEDYLSAILNR	1	P02770; A0A0G2JSH5	0	2	1	0	1	1	831.931	1662.85	1.62001	0.00134692	CID (Collision Induced Dissociation)
TRUE	High	Unambiguous	LPcVEDYLSAILNR	1	P02770; A0A0G2JSH5	0	2	1	0	1	1	831.93	1662.85	0.592267	0.000492426	CID (Collision Induced Dissociation)
TRUE	High	Selected	LPcVEDYLSAILNR	1	P02770; A0A0G2JSH5	0	2	1	0	1	1	831.93	1662.85	0.739087	0.000614496	CID (Collision Induced Dissociation)
TRUE	High	Unambiguous	LPcVEDYLSAILNR	1	P02770; A0A0G2JSH5	0	2	1	0	1	1	831.932	1662.86	2.50093	0.00207934	CID (Collision Induced Dissociation)
TRUE	High	Unambiguous	LPcVEDYLSAILNR	1	P02770; A0A0G2JSH5	0	2	1	0	1	1	831.931	1662.85	1.32637	0.00110278	CID (Collision Induced Dissociation)
TRUE	High	Unambiguous	LPcVEDYLSAILNR	1	P02770; A0A0G2JSH5	0	2	1	0	1	1	831.93	1662.85	0.372036	0.000309321	CID (Collision Induced Dissociation)
TRUE	High	Unambiguous	LPcVEDYLSAILNR	1	P02770; A0A0G2JSH5	0	3	0.7568	0	1	1	554.956	1662.85	-0.00310113	-1.71891e-06	HCD (High Energy Collision Dissociation)
TRUE	High	Unambiguous	LPcVEDYLSAILNR	1	P02770; A0A0G2JSH5	0	2	1	0	1	1	831.929	1662.85	-0.215245	-0.000178961	CID (Collision Induced Dissociation)
TRUE	High	Unambiguous	LPcVEDYLSAILNR	1	P02770; A0A0G2JSH5	0	2	1	0	1	1	831.93	1662.85	-0.141835	-0.000117925	CID (Collision Induced Dissociation)
TRUE	High	Unambiguous	LPcVEDYLSAILNR	1	P02770; A0A0G2JSH5	0	3	0.7333	0	1	1	554.956	1662.85	0.327245	0.000181387	HCD (High Energy Collision Dissociation)
TRUE	High	Unambiguous	LPcVEDYLSAILNR	1	P02770; A0A0G2JSH5	0	3	0.6667	0	1	1	554.956	1662.85	1.31828	0.000730703	HCD (High Energy Collision Dissociation)
TRUE	High	Unambiguous	LPcVEDYLSAILNR	1	P02770; A0A0G2JSH5	0	3	0.8966	0	1	1	554.956	1662.85	1.31828	0.000730703	HCD (High Energy Collision Dissociation)
TRUE	High	Unambiguous	LPcVEDYLSAILNR	1	P02770; A0A0G2JSH5	0	3	0.7586	0	1	1	554.956	1662.85	1.64863	0.000913808	HCD (High Energy Collision Dissociation)
TRUE	High	Unambiguous	LPcVEDYLSAILNR	1	P02770; A0A0G2JSH5	0	3	0.8519	0	1	1	554.957	1662.86	2.30932	0.00128002	HCD (High Energy Collision Dissociation)
TRUE	High	Unambiguous	LPcVEDYLSAILNR	1	P02770; A0A0G2JSH5	0	3	0.7037	0	1	1	554.957	1662.86	2.74978	0.00152416	HCD (High Energy Collision Dissociation)
TRUE	High	Unambiguous	LPcVEDYLSAILNR	1	P02770; A0A0G2JSH5	0	2	0.8348	0	1	1	831.931	1662.85	1.32637	0.00110278	CID (Collision Induced Dissociation)
TRUE	High	Unambiguous	LPcVEDYLSAILNR	1	P02770; A0A0G2JSH5	0	2	0.8287	0	1	1	831.931	1662.85	1.69342	0.00140795	CID (Collision Induced Dissociation)
TRUE	High	Unambiguous	LPcVEDYLSAILNR	1	P02770; A0A0G2JSH5	0	2	0.8698	0	1	1	831.93	1662.85	-0.141835	-0.000117925	CID (Collision Induced Dissociation)
TRUE	High	Unambiguous	LPcVEDYLSAILNR	1	P02770; A0A0G2JSH5	0	2	0.8529	0	1	1	831.929	1662.85	-0.508886	-0.000423101	CID (Collision Induced Dissociation)
TRUE	High	Unambiguous	LPcVEDYLSAILNR	1	P02770; A0A0G2JSH5	0	2	0.7958	0	1	1	831.933	1662.86	4.04255	0.00336108	CID (Collision Induced Dissociation)
TRUE	High	Unambiguous	LPcVEDYLSAILNR	1	P02770; A0A0G2JSH5	0	2	0.8295	0	1	1	831.93	1662.85	0.959318	0.000797602	CID (Collision Induced Dissociation)
TRUE	High	Unambiguous	LPcVEDYLSAILNR	1	P02770; A0A0G2JSH5	0	2	0.8334	0	1	1	831.929	1662.85	-0.655707	-0.000545172	CID (Collision Induced Dissociation)
TRUE	High	Unambiguous	LPcVEDYLSAILNR	1	P02770; A0A0G2JSH5	0	2	0.8139	0	1	1	831.931	1662.86	1.84024	0.00153002	CID (Collision Induced Dissociation)
TRUE	High	Unambiguous	LPcVEDYLSAILNR	1	P02770; A0A0G2JSH5	0	2	0.8487	0	1	1	831.931	1662.85	1.5466	0.00128588	CID (Collision Induced Dissociation)
TRUE	High	Unambiguous	LPcVEDYLSAILNR	1	P02770; A0A0G2JSH5	0	2	0.8327	0	1	1	831.93	1662.85	0.812498	0.000675532	CID (Collision Induced Dissociation)
TRUE	High	Unambiguous	LPcVEDYLSAILNR	1	P02770; A0A0G2JSH5	0	2	0.8351	0	1	1	831.93	1662.85	-0.068425	-5.68903e-05	CID (Collision Induced Dissociation)
TRUE	High	Unambiguous	LPcVEDYLSAILNR	1	P02770; A0A0G2JSH5	0	2	0.7964	0	1	1	831.931	1662.86	1.98706	0.00165209	CID (Collision Induced Dissociation)
TRUE	High	Unambiguous	LPcVEDYLSAILNR	1	P02770; A0A0G2JSH5	0	2	0.8469	0	1	1	831.93	1662.85	0.592267	0.000492426	CID (Collision Induced Dissociation)
TRUE	High	Unambiguous	LPcVEDYLSAILNR	1	P02770; A0A0G2JSH5	0	2	0.8217	0	1	1	831.931	1662.85	1.62001	0.00134692	CID (Collision Induced Dissociation)
TRUE	High	Unambiguous	LPcVEDYLSAILNR	1	P02770; A0A0G2JSH5	0	2	0.8314	0	1	1	831.93	1662.85	0.665677	0.000553461	CID (Collision Induced Dissociation)
TRUE	High	Unambiguous	LPcVEDYLSAILNR	1	P02770; A0A0G2JSH5	0	2	0.8177	0	1	1	831.931	1662.85	1.25296	0.00104174	CID (Collision Induced Dissociation)
TRUE	High	Unambiguous	LPcVEDYLSAILNR	1	P02770; A0A0G2JSH5	0	2	0.8411	0	1	1	831.93	1662.85	0.739087	0.000614496	CID (Collision Induced Dissociation)
TRUE	High	Unambiguous	LPcVEDYLSAILNR	1	P02770; A0A0G2JSH5	0	2	0.8872	0	1	1	831.93	1662.85	-0.141835	-0.000117925	CID (Collision Induced Dissociation)
TRUE	High	Unambiguous	LPcVEDYLSAILNR	1	P02770; A0A0G2JSH5	0	3	0.7295	0	1	1	554.956	1662.85	0.327245	0.000181387	HCD (High Energy Collision Dissociation)
TRUE	High	Unambiguous	LPcVEDYLSAILNR	1	P02770; A0A0G2JSH5	0	2	0.7976	0	1	1	831.929	1662.85	-0.215245	-0.000178961	CID (Collision Induced Dissociation)
TRUE	High	Unambiguous	LPcVEDYLSAILNR	1	P02770; A0A0G2JSH5	0	3	0.7099	0	1	1	554.957	1662.86	2.30932	0.00128002	HCD (High Energy Collision Dissociation)
TRUE	High	Unambiguous	LPcVEDYLSAILNR	1	P02770; A0A0G2JSH5	0	3	0.7539	0	1	1	554.956	1662.85	1.64863	0.000913808	HCD (High Energy Collision Dissociation)
TRUE	High	Unambiguous	LPcVEDYLSAILNR	1	P02770; A0A0G2JSH5	0	2	0.7492	0	1	1	831.931	1662.86	2.13388	0.00177416	CID (Collision Induced Dissociation)
TRUE	High	Unambiguous	LPcVEDYLSAILNR	1	P02770; A0A0G2JSH5	0	3	0.6208	0	1	1	554.956	1662.85	1.31828	0.000730703	HCD (High Energy Collision Dissociation)
TRUE	High	Unambiguous	LPcVEDYLSAILNR	1	P02770; A0A0G2JSH5	0	3	0.7133	0	1	1	554.956	1662.85	1.31828	0.000730703	HCD (High Energy Collision Dissociation)
TRUE	High	Unambiguous	LPcVEDYLSAILNR	1	P02770; A0A0G2JSH5	0	3	0.6736	0	1	1	554.957	1662.86	2.74978	0.00152416	HCD (High Energy Collision Dissociation)
TRUE	High	Unambiguous	LPcVEDYLSAILNR	1	P02770; A0A0G2JSH5	0	2	0.8133	0	1	1	831.93	1662.85	1.03273	0.000858637	CID (Collision Induced Dissociation)
TRUE	High	Unambiguous	LPcVEDYLSAILNR	1	P02770; A0A0G2JSH5	0	2	0.7553	0	1	1	831.931	1662.85	1.32637	0.00110278	CID (Collision Induced Dissociation)
TRUE	High	Selected	LPcVEDYLSAILNR	1	P02770; A0A0G2JSH5	0	3	0.6573	0	1	1	554.956	1662.85	0.327245	0.000181387	HCD (High Energy Collision Dissociation)
TRUE	High	Selected	LPcVEDYLSAILNR	1	P02770; A0A0G2JSH5	0	3	0.7177	0	1	1	554.956	1662.85	0.547475	0.000303457	HCD (High Energy Collision Dissociation)
TRUE	High	Selected	LPcVEDYLSAILNR	1	P02770; A0A0G2JSH5	0	3	0.6723	0	1	1	554.957	1662.86	2.8599	0.0015852	HCD (High Energy Collision Dissociation)
TRUE	High	Selected	LPcVEDYLSAILNR	1	P02770; A0A0G2JSH5	0	3	0.6202	0	1	1	554.956	1662.85	0.43736	0.000242422	HCD (High Energy Collision Dissociation)
TRUE	High	Unambiguous	LPcVEDYLSAILNR	1	P02770; A0A0G2JSH5	0	2	0.8928	0	1	1	831.93	1662.85	0.592267	0.000492426	CID (Collision Induced Dissociation)
TRUE	High	Unambiguous	LPcVEDYLSAILNR	1	P02770; A0A0G2JSH5	0	2	0.7803	0	1	1	831.932	1662.86	2.50093	0.00207934	CID (Collision Induced Dissociation)
TRUE	High	Unambiguous	LPcVEDYLSAILNR	1	P02770; A0A0G2JSH5	0	3	0.663	0	1	1	554.956	1662.85	-0.00310113	-1.71891e-06	HCD (High Energy Collision Dissociation)
TRUE	High	Unambiguous	LPcVEDYLSAILNR	1	P02770; A0A0G2JSH5	0	2	0.8604	0	1	1	831.93	1662.85	0.372036	0.000309321	CID (Collision Induced Dissociation)
TRUE	High	Selected	LPcVEDYLSAILNR	1	P02770; A0A0G2JSH5	0	3	0.6914	0	1	1	554.956	1662.85	-0.00310113	-1.71891e-06	HCD (High Energy Collision Dissociation)
TRUE	High	Unambiguous	LPcVEDYLSAILNR	1	P02770; A0A0G2JSH5	0	2	0.7689	0	1	1	831.93	1662.85	-0.141835	-0.000117925	CID (Collision Induced Dissociation)
TRUE	High	Selected	LPcVEDYLSAILNR	1	P02770; A0A0G2JSH5	0	3	0.719	0	1	1	554.957	1662.86	1.97897	0.00109691	HCD (High Energy Collision Dissociation)
TRUE	High	Selected	LPcVEDYLSAILNR	1	P02770; A0A0G2JSH5	0	3	0.7835	0	1	1	554.956	1662.85	0.877821	0.000486562	HCD (High Energy Collision Dissociation)
TRUE	High	Selected	LPcVEDYLSAILNR	1	P02770; A0A0G2JSH5	0	3	0.6389	0	1	1	554.956	1662.85	0.21713	0.000120351	HCD (High Energy Collision Dissociation)
High	DVFLGTFLYEYSR	1	2	P02770	5.43443	High		73.46	High		542.653	High	423
Checked	Confidence	PSM Ambiguity	Annotated Sequence	# Protein Groups	Protein Accessions	# Missed Cleavages	Charge	DeltaScore	DeltaCn	Rank	Search Engine Rank	m/z [Da]	MH+ [Da]	DeltaM [ppm]	Deltam/z [Da]	Activation Type
TRUE	High	Unambiguous	DVFLGTFLYEYSR	1	P02770; A0A0G2JSH5	0	2	0.5101	0	1	1	805.399	1609.79	0.628612	0.000505966	CID (Collision Induced Dissociation)
TRUE	High	Unambiguous	DVFLGTFLYEYSR	1	P02770; A0A0G2JSH5	0	2	0.5242	0	1	1	805.399	1609.79	0.628612	0.000505966	CID (Collision Induced Dissociation)
TRUE	High	Unambiguous	DVFLGTFLYEYSR	1	P02770; A0A0G2JSH5	0	2	0.5438	0	1	1	805.399	1609.79	0.173632	0.000139755	CID (Collision Induced Dissociation)
TRUE	High	Unambiguous	DVFLGTFLYEYSR	1	P02770; A0A0G2JSH5	0	2	0.569	0	1	1	805.398	1609.79	-0.129688	-0.000104385	CID (Collision Induced Dissociation)
TRUE	High	Unambiguous	DVFLGTFLYEYSR	1	P02770; A0A0G2JSH5	0	2	0.5309	0	1	1	805.398	1609.79	-0.357178	-0.000287491	CID (Collision Induced Dissociation)
TRUE	High	Unambiguous	DVFLGTFLYEYSR	1	P02770; A0A0G2JSH5	0	2	0.5745	0	1	1	805.399	1609.79	0.476952	0.000383896	CID (Collision Induced Dissociation)
TRUE	High	Unambiguous	DVFLGTFLYEYSR	1	P02770; A0A0G2JSH5	0	2	0.498	0	1	1	805.4	1609.79	1.6144	0.00129942	CID (Collision Induced Dissociation)
TRUE	High	Unambiguous	DVFLGTFLYEYSR	1	P02770; A0A0G2JSH5	0	2	0.4843	0	1	1	805.401	1609.79	2.60019	0.00209288	CID (Collision Induced Dissociation)
TRUE	High	Unambiguous	DVFLGTFLYEYSR	1	P02770; A0A0G2JSH5	0	2	0.5632	0	1	1	805.4	1609.79	1.91772	0.00154356	CID (Collision Induced Dissociation)
TRUE	High	Unambiguous	DVFLGTFLYEYSR	1	P02770; A0A0G2JSH5	0	2	0.5402	0	1	1	805.399	1609.79	0.628612	0.000505966	CID (Collision Induced Dissociation)
TRUE	High	Unambiguous	DVFLGTFLYEYSR	1	P02770; A0A0G2JSH5	0	2	0.5211	0	1	1	805.4	1609.79	1.99355	0.0016046	CID (Collision Induced Dissociation)
TRUE	High	Unambiguous	DVFLGTFLYEYSR	1	P02770; A0A0G2JSH5	0	2	0.5336	0	1	1	805.4	1609.79	1.76606	0.00142149	CID (Collision Induced Dissociation)
TRUE	High	Unambiguous	DVFLGTFLYEYSR	1	P02770; A0A0G2JSH5	0	2	0.5527	0	1	1	805.398	1609.79	-0.660498	-0.000531631	CID (Collision Induced Dissociation)
TRUE	High	Unambiguous	DVFLGTFLYEYSR	1	P02770; A0A0G2JSH5	0	2	0.5754	0	1	1	805.399	1609.79	1.08359	0.000872177	CID (Collision Induced Dissociation)
TRUE	High	Unambiguous	DVFLGTFLYEYSR	1	P02770; A0A0G2JSH5	0	2	0.5633	0	1	1	805.4	1609.79	1.84189	0.00148253	CID (Collision Induced Dissociation)
TRUE	High	Unambiguous	DVFLGTFLYEYSR	1	P02770; A0A0G2JSH5	0	2	0.5467	0	1	1	805.399	1609.79	1.08359	0.000872177	CID (Collision Induced Dissociation)
TRUE	High	Unambiguous	DVFLGTFLYEYSR	1	P02770; A0A0G2JSH5	0	2	0.4674	0	1	1	805.398	1609.79	-0.812158	-0.000653702	CID (Collision Induced Dissociation)
TRUE	High	Unambiguous	DVFLGTFLYEYSR	1	P02770; A0A0G2JSH5	0	2	0.6398	0	1	1	805.399	1609.79	1.23525	0.000994248	CID (Collision Induced Dissociation)
TRUE	High	Unambiguous	DVFLGTFLYEYSR	1	P02770; A0A0G2JSH5	0	2	0.4797	0	1	1	805.399	1609.79	1.00776	0.000811142	CID (Collision Induced Dissociation)
TRUE	High	Unambiguous	DVFLGTFLYEYSR	1	P02770; A0A0G2JSH5	0	2	0.5391	0	1	1	805.4	1609.79	1.91772	0.00154356	CID (Collision Induced Dissociation)
TRUE	High	Unambiguous	DVFLGTFLYEYSR	1	P02770; A0A0G2JSH5	0	2	0.8904	0	1	1	805.401	1609.79	2.60019	0.00209288	CID (Collision Induced Dissociation)
TRUE	High	Unambiguous	DVFLGTFLYEYSR	1	P02770; A0A0G2JSH5	0	2	0.8857	0	1	1	805.399	1609.79	0.628612	0.000505966	CID (Collision Induced Dissociation)
TRUE	High	Unambiguous	DVFLGTFLYEYSR	1	P02770; A0A0G2JSH5	0	2	0.8529	0	1	1	805.399	1609.79	1.00776	0.000811142	CID (Collision Induced Dissociation)
TRUE	High	Unambiguous	DVFLGTFLYEYSR	1	P02770; A0A0G2JSH5	0	2	0.9048	0	1	1	805.398	1609.79	-0.357178	-0.000287491	CID (Collision Induced Dissociation)
TRUE	High	Unambiguous	DVFLGTFLYEYSR	1	P02770; A0A0G2JSH5	0	2	0.9032	0	1	1	805.4	1609.79	1.99355	0.0016046	CID (Collision Induced Dissociation)
TRUE	High	Unambiguous	DVFLGTFLYEYSR	1	P02770; A0A0G2JSH5	0	2	0.7869	0	1	1	805.399	1609.79	0.173632	0.000139755	CID (Collision Induced Dissociation)
TRUE	High	Unambiguous	DVFLGTFLYEYSR	1	P02770; A0A0G2JSH5	0	2	0.8689	0	1	1	805.399	1609.79	0.476952	0.000383896	CID (Collision Induced Dissociation)
TRUE	High	Unambiguous	DVFLGTFLYEYSR	1	P02770; A0A0G2JSH5	0	2	0.8667	0	1	1	805.399	1609.79	1.08359	0.000872177	CID (Collision Induced Dissociation)
TRUE	High	Unambiguous	DVFLGTFLYEYSR	1	P02770; A0A0G2JSH5	0	2	0.9	0	1	1	805.399	1609.79	1.08359	0.000872177	CID (Collision Induced Dissociation)
TRUE	High	Unambiguous	DVFLGTFLYEYSR	1	P02770; A0A0G2JSH5	0	2	0.8667	0	1	1	805.4	1609.79	1.84189	0.00148253	CID (Collision Induced Dissociation)
TRUE	High	Unambiguous	DVFLGTFLYEYSR	1	P02770; A0A0G2JSH5	0	2	0.8833	0	1	1	805.4	1609.79	1.6144	0.00129942	CID (Collision Induced Dissociation)
TRUE	High	Unambiguous	DVFLGTFLYEYSR	1	P02770; A0A0G2JSH5	0	2	1	0	1	1	805.399	1609.79	0.780272	0.000628037	CID (Collision Induced Dissociation)
TRUE	High	Unambiguous	DVFLGTFLYEYSR	1	P02770; A0A0G2JSH5	0	2	0.8793	0	1	1	805.398	1609.79	-0.129688	-0.000104385	CID (Collision Induced Dissociation)
TRUE	High	Unambiguous	DVFLGTFLYEYSR	1	P02770; A0A0G2JSH5	0	2	0.8966	0	1	1	805.398	1609.79	-0.812158	-0.000653702	CID (Collision Induced Dissociation)
TRUE	High	Unambiguous	DVFLGTFLYEYSR	1	P02770; A0A0G2JSH5	0	2	0.9123	0	1	1	805.4	1609.79	1.91772	0.00154356	CID (Collision Induced Dissociation)
TRUE	High	Unambiguous	DVFLGTFLYEYSR	1	P02770; A0A0G2JSH5	0	2	0.8491	0	1	1	805.399	1609.79	0.628612	0.000505966	CID (Collision Induced Dissociation)
TRUE	High	Unambiguous	DVFLGTFLYEYSR	1	P02770; A0A0G2JSH5	0	2	0.8627	0	1	1	805.399	1609.79	1.23525	0.000994248	CID (Collision Induced Dissociation)
TRUE	High	Unambiguous	DVFLGTFLYEYSR	1	P02770; A0A0G2JSH5	0	2	0.9	0	1	1	805.398	1609.79	-0.660498	-0.000531631	CID (Collision Induced Dissociation)
TRUE	High	Unambiguous	DVFLGTFLYEYSR	1	P02770; A0A0G2JSH5	0	2	0.8542	0	1	1	805.399	1609.79	0.628612	0.000505966	CID (Collision Induced Dissociation)
TRUE	High	Unambiguous	DVFLGTFLYEYSR	1	P02770; A0A0G2JSH5	0	2	0.8125	0	1	1	805.4	1609.79	1.76606	0.00142149	CID (Collision Induced Dissociation)
TRUE	High	Unambiguous	DVFLGTFLYEYSR	1	P02770; A0A0G2JSH5	0	2	0.8333	0	1	1	805.4	1609.79	1.91772	0.00154356	CID (Collision Induced Dissociation)
TRUE	High	Unambiguous	DVFLGTFLYEYSR	1	P02770; A0A0G2JSH5	0	2	1	0	1	1	805.4	1609.79	1.69023	0.00136046	CID (Collision Induced Dissociation)
TRUE	High	Unambiguous	DVFLGTFLYEYSR	1	P02770; A0A0G2JSH5	0	2	0.8	0	1	1	805.401	1609.79	2.60019	0.00209288	CID (Collision Induced Dissociation)
TRUE	High	Unambiguous	DVFLGTFLYEYSR	1	P02770; A0A0G2JSH5	0	2	1	0	1	1	805.4	1609.79	1.84189	0.00148253	CID (Collision Induced Dissociation)
TRUE	High	Unambiguous	DVFLGTFLYEYSR	1	P02770; A0A0G2JSH5	0	2	0.8788	0	1	1	805.398	1609.79	-0.053858	-4.335e-05	CID (Collision Induced Dissociation)
TRUE	High	Unambiguous	DVFLGTFLYEYSR	1	P02770; A0A0G2JSH5	0	2	0.9643	0	1	1	805.4	1609.79	1.91772	0.00154356	CID (Collision Induced Dissociation)
TRUE	High	Unambiguous	DVFLGTFLYEYSR	1	P02770; A0A0G2JSH5	0	2	1	0	1	1	805.4	1609.79	1.31108	0.00105528	CID (Collision Induced Dissociation)
TRUE	High	Unambiguous	DVFLGTFLYEYSR	1	P02770; A0A0G2JSH5	0	2	1	0	1	1	805.399	1609.79	0.173632	0.000139755	CID (Collision Induced Dissociation)
TRUE	High	Unambiguous	DVFLGTFLYEYSR	1	P02770; A0A0G2JSH5	0	2	1	0	1	1	805.399	1609.79	0.097802	7.87203e-05	CID (Collision Induced Dissociation)
TRUE	High	Unambiguous	DVFLGTFLYEYSR	1	P02770; A0A0G2JSH5	0	2	1	0	1	1	805.398	1609.79	-0.053858	-4.335e-05	CID (Collision Induced Dissociation)
TRUE	High	Selected	DVFLGTFLYEYSR	1	P02770; A0A0G2JSH5	0	2	1	0	1	1	805.4	1609.79	1.46274	0.00117735	CID (Collision Induced Dissociation)
TRUE	High	Unambiguous	DVFLGTFLYEYSR	1	P02770; A0A0G2JSH5	0	2	0.8255	0	1	1	805.399	1609.79	0.628612	0.000505966	CID (Collision Induced Dissociation)
TRUE	High	Unambiguous	DVFLGTFLYEYSR	1	P02770; A0A0G2JSH5	0	2	0.8198	0	1	1	805.398	1609.79	-0.129688	-0.000104385	CID (Collision Induced Dissociation)
TRUE	High	Unambiguous	DVFLGTFLYEYSR	1	P02770; A0A0G2JSH5	0	2	0.8082	0	1	1	805.399	1609.79	0.476952	0.000383896	CID (Collision Induced Dissociation)
TRUE	High	Unambiguous	DVFLGTFLYEYSR	1	P02770; A0A0G2JSH5	0	2	0.8078	0	1	1	805.399	1609.79	0.173632	0.000139755	CID (Collision Induced Dissociation)
TRUE	High	Unambiguous	DVFLGTFLYEYSR	1	P02770; A0A0G2JSH5	0	2	0.8193	0	1	1	805.399	1609.79	1.23525	0.000994248	CID (Collision Induced Dissociation)
TRUE	High	Unambiguous	DVFLGTFLYEYSR	1	P02770; A0A0G2JSH5	0	2	0.7442	0	1	1	805.398	1609.79	-0.357178	-0.000287491	CID (Collision Induced Dissociation)
TRUE	High	Unambiguous	DVFLGTFLYEYSR	1	P02770; A0A0G2JSH5	0	2	0.7989	0	1	1	805.399	1609.79	1.00776	0.000811142	CID (Collision Induced Dissociation)
TRUE	High	Unambiguous	DVFLGTFLYEYSR	1	P02770; A0A0G2JSH5	0	2	0.836	0	1	1	805.398	1609.79	-0.812158	-0.000653702	CID (Collision Induced Dissociation)
TRUE	High	Unambiguous	DVFLGTFLYEYSR	1	P02770; A0A0G2JSH5	0	2	0.7989	0	1	1	805.4	1609.79	1.91772	0.00154356	CID (Collision Induced Dissociation)
TRUE	High	Unambiguous	DVFLGTFLYEYSR	1	P02770; A0A0G2JSH5	0	2	0.8214	0	1	1	805.4	1609.79	1.99355	0.0016046	CID (Collision Induced Dissociation)
TRUE	High	Unambiguous	DVFLGTFLYEYSR	1	P02770; A0A0G2JSH5	0	2	0.7913	0	1	1	805.399	1609.79	0.628612	0.000505966	CID (Collision Induced Dissociation)
TRUE	High	Unambiguous	DVFLGTFLYEYSR	1	P02770; A0A0G2JSH5	0	2	0.8001	0	1	1	805.4	1609.79	1.84189	0.00148253	CID (Collision Induced Dissociation)
TRUE	High	Unambiguous	DVFLGTFLYEYSR	1	P02770; A0A0G2JSH5	0	2	0.8005	0	1	1	805.399	1609.79	1.08359	0.000872177	CID (Collision Induced Dissociation)
TRUE	High	Unambiguous	DVFLGTFLYEYSR	1	P02770; A0A0G2JSH5	0	2	0.8021	0	1	1	805.399	1609.79	1.08359	0.000872177	CID (Collision Induced Dissociation)
TRUE	High	Unambiguous	DVFLGTFLYEYSR	1	P02770; A0A0G2JSH5	0	2	0.7831	0	1	1	805.398	1609.79	-0.660498	-0.000531631	CID (Collision Induced Dissociation)
TRUE	High	Unambiguous	DVFLGTFLYEYSR	1	P02770; A0A0G2JSH5	0	2	0.8203	0	1	1	805.4	1609.79	1.91772	0.00154356	CID (Collision Induced Dissociation)
TRUE	High	Unambiguous	DVFLGTFLYEYSR	1	P02770; A0A0G2JSH5	0	2	0.8135	0	1	1	805.399	1609.79	0.628612	0.000505966	CID (Collision Induced Dissociation)
TRUE	High	Unambiguous	DVFLGTFLYEYSR	1	P02770; A0A0G2JSH5	0	2	0.8011	0	1	1	805.401	1609.79	2.60019	0.00209288	CID (Collision Induced Dissociation)
TRUE	High	Unambiguous	DVFLGTFLYEYSR	1	P02770; A0A0G2JSH5	0	2	0.7846	0	1	1	805.4	1609.79	1.76606	0.00142149	CID (Collision Induced Dissociation)
TRUE	High	Unambiguous	DVFLGTFLYEYSR	1	P02770; A0A0G2JSH5	0	2	0.8229	0	1	1	805.4	1609.79	1.6144	0.00129942	CID (Collision Induced Dissociation)
TRUE	High	Unambiguous	DVFLGTFLYEYSR	1	P02770; A0A0G2JSH5	0	2	0.8068	0	1	1	805.398	1609.79	-0.053858	-4.335e-05	CID (Collision Induced Dissociation)
TRUE	High	Unambiguous	DVFLGTFLYEYSR	1	P02770; A0A0G2JSH5	0	2	0.815	0	1	1	805.4	1609.79	1.69023	0.00136046	CID (Collision Induced Dissociation)
TRUE	High	Unambiguous	DVFLGTFLYEYSR	1	P02770; A0A0G2JSH5	0	2	0.8384	0	1	1	805.401	1609.79	2.60019	0.00209288	CID (Collision Induced Dissociation)
TRUE	High	Unambiguous	DVFLGTFLYEYSR	1	P02770; A0A0G2JSH5	0	2	0.8843	0	1	1	805.398	1609.79	-0.053858	-4.335e-05	CID (Collision Induced Dissociation)
TRUE	High	Unambiguous	DVFLGTFLYEYSR	1	P02770; A0A0G2JSH5	0	2	0.8588	0	1	1	805.399	1609.79	0.780272	0.000628037	CID (Collision Induced Dissociation)
TRUE	High	Selected	DVFLGTFLYEYSR	1	P02770; A0A0G2JSH5	0	2	0.8251	0	1	1	805.4	1609.79	1.76606	0.00142149	CID (Collision Induced Dissociation)
TRUE	High	Unambiguous	DVFLGTFLYEYSR	1	P02770; A0A0G2JSH5	0	2	0.823	0	1	1	805.4	1609.79	1.84189	0.00148253	CID (Collision Induced Dissociation)
TRUE	High	Unambiguous	DVFLGTFLYEYSR	1	P02770; A0A0G2JSH5	0	2	0.8209	0	1	1	805.399	1609.79	0.173632	0.000139755	CID (Collision Induced Dissociation)
TRUE	High	Unambiguous	DVFLGTFLYEYSR	1	P02770; A0A0G2JSH5	0	2	0.8446	0	1	1	805.399	1609.79	0.097802	7.87203e-05	CID (Collision Induced Dissociation)
TRUE	High	Selected	DVFLGTFLYEYSR	1	P02770; A0A0G2JSH5	0	2	0.7521	0	1	1	805.399	1609.79	0.931932	0.000750107	CID (Collision Induced Dissociation)
TRUE	High	Selected	DVFLGTFLYEYSR	1	P02770; A0A0G2JSH5	0	2	0.7054	0	1	1	805.4	1609.79	1.91772	0.00154356	CID (Collision Induced Dissociation)
TRUE	High	Unambiguous	DVFLGTFLYEYSR	1	P02770; A0A0G2JSH5	0	2	0.7032	0	1	1	805.4	1609.79	1.31108	0.00105528	CID (Collision Induced Dissociation)
TRUE	High	Selected	DVFLGTFLYEYSR	1	P02770; A0A0G2JSH5	0	2	0.8001	0	1	1	805.399	1609.79	0.325292	0.000261826	CID (Collision Induced Dissociation)
TRUE	High	Selected	DVFLGTFLYEYSR	1	P02770; A0A0G2JSH5	0	2	0.855	0	1	1	805.401	1609.79	2.82768	0.00227599	CID (Collision Induced Dissociation)
TRUE	High	Selected	DVFLGTFLYEYSR	1	P02770; A0A0G2JSH5	0	2	0.7987	0	1	1	805.4	1609.79	2.06938	0.00166563	CID (Collision Induced Dissociation)
TRUE	High	Unambiguous	DVFLGTFLYEYSR	1	P02770; A0A0G2JSH5	0	2	0.6487	0	1	1	805.4	1609.79	1.91772	0.00154356	CID (Collision Induced Dissociation)
TRUE	High	Selected	DVFLGTFLYEYSR	1	P02770; A0A0G2JSH5	0	2	0.7987	0	1	1	805.399	1609.79	0.401122	0.000322861	CID (Collision Induced Dissociation)
High	HPYFYAPELLYYAEK	1	2	P02770	5.41566	High		47.61	High		461.85	High	529
Checked	Confidence	PSM Ambiguity	Annotated Sequence	# Protein Groups	Protein Accessions	# Missed Cleavages	Charge	DeltaScore	DeltaCn	Rank	Search Engine Rank	m/z [Da]	MH+ [Da]	DeltaM [ppm]	Deltam/z [Da]	Activation Type
TRUE	High	Unambiguous	HPYFYAPELLYYAEK	1	P02770; A0A0G2JSH5	0	3	0.4373	0	1	1	635.315	1903.93	1.49303	0.00094754	HCD (High Energy Collision Dissociation)
TRUE	High	Unambiguous	HPYFYAPELLYYAEK	1	P02770; A0A0G2JSH5	0	3	0.4762	0	1	1	635.314	1903.93	0.915996	0.00058133	HCD (High Energy Collision Dissociation)
TRUE	High	Unambiguous	HPYFYAPELLYYAEK	1	P02770; A0A0G2JSH5	0	2	0.9583	0	1	1	952.468	1903.93	0.794828	0.000756647	CID (Collision Induced Dissociation)
TRUE	High	Unambiguous	HPYFYAPELLYYAEK	1	P02770; A0A0G2JSH5	0	2	0.8409	0	1	1	952.467	1903.93	-0.166897	-0.00015888	CID (Collision Induced Dissociation)
TRUE	High	Unambiguous	HPYFYAPELLYYAEK	1	P02770; A0A0G2JSH5	0	3	1	0	1	1	635.314	1903.93	0.915996	0.00058133	HCD (High Energy Collision Dissociation)
TRUE	High	Unambiguous	HPYFYAPELLYYAEK	1	P02770; A0A0G2JSH5	0	3	1	0	1	1	635.315	1903.93	1.49303	0.00094754	HCD (High Energy Collision Dissociation)
TRUE	High	Unambiguous	HPYFYAPELLYYAEK	1	P02770; A0A0G2JSH5	0	2	0.844	0	1	1	952.468	1903.93	0.794828	0.000756647	CID (Collision Induced Dissociation)
TRUE	High	Unambiguous	HPYFYAPELLYYAEK	1	P02770; A0A0G2JSH5	0	2	0.8275	0	1	1	952.467	1903.93	-0.166897	-0.00015888	CID (Collision Induced Dissociation)
TRUE	High	Unambiguous	HPYFYAPELLYYAEK	1	P02770; A0A0G2JSH5	0	3	0.8301	0	1	1	635.314	1903.93	0.915996	0.00058133	HCD (High Energy Collision Dissociation)
TRUE	High	Unambiguous	HPYFYAPELLYYAEK	1	P02770; A0A0G2JSH5	0	3	0.8509	0	1	1	635.315	1903.93	1.49303	0.00094754	HCD (High Energy Collision Dissociation)
TRUE	High	Selected	HPYFYAPELLYYAEK	1	P02770; A0A0G2JSH5	0	3	0.7068	0	1	1	635.314	1903.93	-0.238075	-0.000151092	HCD (High Energy Collision Dissociation)
High	FPNAEFAEITKLATDVTK	1	1	P02770	5.40997	High		60.68	High		595.246	High	370
Checked	Confidence	PSM Ambiguity	Annotated Sequence	# Protein Groups	Protein Accessions	# Missed Cleavages	Charge	DeltaScore	DeltaCn	Rank	Search Engine Rank	m/z [Da]	MH+ [Da]	DeltaM [ppm]	Deltam/z [Da]	Activation Type
TRUE	High	Unambiguous	FPNAEFAEITKLATDVTK	1	P02770	1	3	0.5065	0	1	1	665.687	1995.05	1.76176	0.0011716	CID (Collision Induced Dissociation)
TRUE	High	Unambiguous	FPNAEFAEITKLATDVTK	1	P02770	1	3	0.5261	0	1	1	665.687	1995.05	1.21108	0.000805385	CID (Collision Induced Dissociation)
TRUE	High	Unambiguous	FPNAEFAEITKLATDVTK	1	P02770	1	3	0.9344	0	1	1	665.687	1995.05	1.21108	0.000805385	CID (Collision Induced Dissociation)
TRUE	High	Unambiguous	FPNAEFAEITKLATDVTK	1	P02770	1	3	0.9649	0	1	1	665.687	1995.05	1.76176	0.0011716	CID (Collision Induced Dissociation)
TRUE	High	Unambiguous	FPNAEFAEITKLATDVTK	1	P02770	1	3	0.9	0	1	1	665.687	1995.05	1.21108	0.000805385	CID (Collision Induced Dissociation)
TRUE	High	Unambiguous	FPNAEFAEITKLATDVTK	1	P02770	1	3	0.895	0	1	1	665.687	1995.05	1.76176	0.0011716	CID (Collision Induced Dissociation)
High	GLVLIAFSQYLQK	1	2	P02770	5.37719	High		70.82	High		496.498	High	84
Checked	Confidence	PSM Ambiguity	Annotated Sequence	# Protein Groups	Protein Accessions	# Missed Cleavages	Charge	DeltaScore	DeltaCn	Rank	Search Engine Rank	m/z [Da]	MH+ [Da]	DeltaM [ppm]	Deltam/z [Da]	Activation Type
TRUE	High	Unambiguous	GLVLIAFSQYLQK	1	P02770; A0A0G2JSH5	0	2	0.6524	0	1	1	740.433	1479.86	1.5702	0.00116183	CID (Collision Induced Dissociation)
TRUE	High	Unambiguous	GLVLIAFSQYLQK	1	P02770; A0A0G2JSH5	0	2	0.6412	0	1	1	740.433	1479.86	0.827807	0.000612518	CID (Collision Induced Dissociation)
TRUE	High	Unambiguous	GLVLIAFSQYLQK	1	P02770; A0A0G2JSH5	0	2	0.5651	0	1	1	740.432	1479.86	0.497855	0.000368377	CID (Collision Induced Dissociation)
TRUE	High	Unambiguous	GLVLIAFSQYLQK	1	P02770; A0A0G2JSH5	0	2	0.6466	0	1	1	740.433	1479.86	1.32273	0.000978729	CID (Collision Induced Dissociation)
TRUE	High	Unambiguous	GLVLIAFSQYLQK	1	P02770; A0A0G2JSH5	0	2	0.6256	0	1	1	740.433	1479.86	1.5702	0.00116183	CID (Collision Induced Dissociation)
TRUE	High	Unambiguous	GLVLIAFSQYLQK	1	P02770; A0A0G2JSH5	0	2	0.6294	0	1	1	740.434	1479.86	2.64254	0.00195529	CID (Collision Induced Dissociation)
TRUE	High	Unambiguous	GLVLIAFSQYLQK	1	P02770; A0A0G2JSH5	0	3	1	0	1	1	493.958	1479.86	0.756855	0.000373345	HCD (High Energy Collision Dissociation)
TRUE	High	Unambiguous	GLVLIAFSQYLQK	1	P02770; A0A0G2JSH5	0	2	1	0	1	1	740.433	1479.86	1.32273	0.000978729	CID (Collision Induced Dissociation)
TRUE	High	Unambiguous	GLVLIAFSQYLQK	1	P02770; A0A0G2JSH5	0	2	1	0	1	1	740.432	1479.86	0.497855	0.000368377	CID (Collision Induced Dissociation)
TRUE	High	Unambiguous	GLVLIAFSQYLQK	1	P02770; A0A0G2JSH5	0	2	1	0	1	1	740.433	1479.86	0.827807	0.000612518	CID (Collision Induced Dissociation)
TRUE	High	Unambiguous	GLVLIAFSQYLQK	1	P02770; A0A0G2JSH5	0	2	1	0	1	1	740.433	1479.86	1.5702	0.00116183	CID (Collision Induced Dissociation)
TRUE	High	Unambiguous	GLVLIAFSQYLQK	1	P02770; A0A0G2JSH5	0	2	1	0	1	1	740.434	1479.86	2.64254	0.00195529	CID (Collision Induced Dissociation)
TRUE	High	Unambiguous	GLVLIAFSQYLQK	1	P02770; A0A0G2JSH5	0	3	1	0	1	1	493.958	1479.86	1.00432	0.000495416	HCD (High Energy Collision Dissociation)
TRUE	High	Unambiguous	GLVLIAFSQYLQK	1	P02770; A0A0G2JSH5	0	3	1	0	1	1	493.957	1479.86	0.447525	0.000220758	HCD (High Energy Collision Dissociation)
TRUE	High	Unambiguous	GLVLIAFSQYLQK	1	P02770; A0A0G2JSH5	0	3	1	0	1	1	493.957	1479.86	0.509391	0.000251275	HCD (High Energy Collision Dissociation)
TRUE	High	Unambiguous	GLVLIAFSQYLQK	1	P02770; A0A0G2JSH5	0	2	1	0	1	1	740.433	1479.86	1.5702	0.00116183	CID (Collision Induced Dissociation)
TRUE	High	Unambiguous	GLVLIAFSQYLQK	1	P02770; A0A0G2JSH5	0	3	1	0	1	1	493.958	1479.86	1.25178	0.000617486	HCD (High Energy Collision Dissociation)
TRUE	High	Selected	GLVLIAFSQYLQK	1	P02770; A0A0G2JSH5	0	3	1	0	1	1	493.958	1479.86	0.694989	0.000342828	HCD (High Energy Collision Dissociation)
TRUE	High	Unambiguous	GLVLIAFSQYLQK	1	P02770; A0A0G2JSH5	0	2	0.8104	0	1	1	740.433	1479.86	0.827807	0.000612518	CID (Collision Induced Dissociation)
TRUE	High	Unambiguous	GLVLIAFSQYLQK	1	P02770; A0A0G2JSH5	0	2	0.8087	0	1	1	740.433	1479.86	1.32273	0.000978729	CID (Collision Induced Dissociation)
TRUE	High	Unambiguous	GLVLIAFSQYLQK	1	P02770; A0A0G2JSH5	0	2	0.8109	0	1	1	740.432	1479.86	0.497855	0.000368377	CID (Collision Induced Dissociation)
TRUE	High	Unambiguous	GLVLIAFSQYLQK	1	P02770; A0A0G2JSH5	0	2	0.8156	0	1	1	740.433	1479.86	1.5702	0.00116183	CID (Collision Induced Dissociation)
TRUE	High	Unambiguous	GLVLIAFSQYLQK	1	P02770; A0A0G2JSH5	0	2	0.8179	0	1	1	740.434	1479.86	2.64254	0.00195529	CID (Collision Induced Dissociation)
TRUE	High	Unambiguous	GLVLIAFSQYLQK	1	P02770; A0A0G2JSH5	0	2	0.8233	0	1	1	740.433	1479.86	1.5702	0.00116183	CID (Collision Induced Dissociation)
TRUE	High	Unambiguous	GLVLIAFSQYLQK	1	P02770; A0A0G2JSH5	0	3	0.7901	0	1	1	493.958	1479.86	0.756855	0.000373345	HCD (High Energy Collision Dissociation)
TRUE	High	Selected	GLVLIAFSQYLQK	1	P02770; A0A0G2JSH5	0	2	0.8148	0	1	1	740.432	1479.86	0.497855	0.000368377	CID (Collision Induced Dissociation)
TRUE	High	Unambiguous	GLVLIAFSQYLQK	1	P02770; A0A0G2JSH5	0	3	0.7413	0	1	1	493.958	1479.86	1.00432	0.000495416	HCD (High Energy Collision Dissociation)
TRUE	High	Unambiguous	GLVLIAFSQYLQK	1	P02770; A0A0G2JSH5	0	3	0.7997	0	1	1	493.957	1479.86	0.509391	0.000251275	HCD (High Energy Collision Dissociation)
TRUE	High	Unambiguous	GLVLIAFSQYLQK	1	P02770; A0A0G2JSH5	0	3	0.8149	0	1	1	493.957	1479.86	0.447525	0.000220758	HCD (High Energy Collision Dissociation)
TRUE	High	Unambiguous	GLVLIAFSQYLQK	1	P02770; A0A0G2JSH5	0	3	0.7252	0	1	1	493.958	1479.86	1.25178	0.000617486	HCD (High Energy Collision Dissociation)
High	CCTLPEAQRLPCVEDYLSAILNR	1	2	P02770	5.08783	High		34.8	High		509.404	High	669
Checked	Confidence	PSM Ambiguity	Annotated Sequence	# Protein Groups	Protein Accessions	# Missed Cleavages	Charge	DeltaScore	DeltaCn	Rank	Search Engine Rank	m/z [Da]	MH+ [Da]	DeltaM [ppm]	Deltam/z [Da]	Activation Type
TRUE	High	Unambiguous	ccTLPEAQRLPcVEDYLSAILNR	1	P02770; A0A0G2JSH5	1	3	0.5147	0	1	1	926.783	2778.33	-0.891294	-0.000825439	CID (Collision Induced Dissociation)
TRUE	High	Unambiguous	ccTLPEAQRLPcVEDYLSAILNR	1	P02770; A0A0G2JSH5	1	3	0.9429	0	1	1	926.783	2778.33	-0.891294	-0.000825439	CID (Collision Induced Dissociation)
TRUE	High	Unambiguous	ccTLPEAQRLPcVEDYLSAILNR	1	P02770; A0A0G2JSH5	1	3	0.9111	0	1	1	926.783	2778.33	-0.891294	-0.000825439	CID (Collision Induced Dissociation)
High	NYAEAKDVFLGTFLYEYSR	1	2	P02770	5.07352	High		32.66	High		528.602	High	564
Checked	Confidence	PSM Ambiguity	Annotated Sequence	# Protein Groups	Protein Accessions	# Missed Cleavages	Charge	DeltaScore	DeltaCn	Rank	Search Engine Rank	m/z [Da]	MH+ [Da]	DeltaM [ppm]	Deltam/z [Da]	Activation Type
TRUE	High	Unambiguous	NYAEAKDVFLGTFLYEYSR	1	P02770; A0A0G2JSH5	1	3	0.4221	0	1	1	762.707	2286.11	-0.037298	-2.84224e-05	CID (Collision Induced Dissociation)
TRUE	High	Unambiguous	NYAEAKDVFLGTFLYEYSR	1	P02770; A0A0G2JSH5	1	3	0.398	0	1	1	762.707	2286.11	-0.678057	-0.000516704	CID (Collision Induced Dissociation)
TRUE	High	Unambiguous	NYAEAKDVFLGTFLYEYSR	1	P02770; A0A0G2JSH5	1	3	1	0	1	1	762.707	2286.11	-0.037298	-2.84224e-05	CID (Collision Induced Dissociation)
TRUE	High	Unambiguous	NYAEAKDVFLGTFLYEYSR	1	P02770; A0A0G2JSH5	1	3	0.8509	0	1	1	762.707	2286.11	-0.037298	-2.84224e-05	CID (Collision Induced Dissociation)
TRUE	High	Unambiguous	NYAEAKDVFLGTFLYEYSR	1	P02770; A0A0G2JSH5	1	3	0.7942	0	1	1	762.707	2286.11	-0.678057	-0.000516704	CID (Collision Induced Dissociation)
High	RHPDYSVSLLLR	1	2	P02770	5.00339	High		57.7	High		411.468	High	188
Checked	Confidence	PSM Ambiguity	Annotated Sequence	# Protein Groups	Protein Accessions	# Missed Cleavages	Charge	DeltaScore	DeltaCn	Rank	Search Engine Rank	m/z [Da]	MH+ [Da]	DeltaM [ppm]	Deltam/z [Da]	Activation Type
TRUE	High	Unambiguous	RHPDYSVSLLLR	1	P02770; A0A0G2JSH5	1	3	0.46	0	1	1	485.94	1455.81	-1.02569	-0.000497735	HCD (High Energy Collision Dissociation)
TRUE	High	Unambiguous	RHPDYSVSLLLR	1	P02770; A0A0G2JSH5	1	3	0.4313	0	1	1	485.941	1455.81	0.483623	0.000234687	HCD (High Energy Collision Dissociation)
TRUE	High	Unambiguous	RHPDYSVSLLLR	1	P02770; A0A0G2JSH5	1	3	0.5864	0	1	1	485.94	1455.81	0.106295	5.15817e-05	HCD (High Energy Collision Dissociation)
TRUE	High	Unambiguous	RHPDYSVSLLLR	1	P02770; A0A0G2JSH5	1	3	0.5318	0	1	1	485.941	1455.81	0.860951	0.000417793	HCD (High Energy Collision Dissociation)
TRUE	High	Unambiguous	RHPDYSVSLLLR	1	P02770; A0A0G2JSH5	1	3	0.9828	0	1	1	485.94	1455.81	0.0434072	2.10642e-05	HCD (High Energy Collision Dissociation)
TRUE	High	Unambiguous	RHPDYSVSLLLR	1	P02770; A0A0G2JSH5	1	3	0.9474	0	1	1	485.941	1455.81	0.609399	0.000295722	HCD (High Energy Collision Dissociation)
TRUE	High	Unambiguous	RHPDYSVSLLLR	1	P02770; A0A0G2JSH5	1	3	0.8723	0	1	1	485.941	1455.81	0.860951	0.000417793	HCD (High Energy Collision Dissociation)
TRUE	High	Unambiguous	RHPDYSVSLLLR	1	P02770; A0A0G2JSH5	1	3	0.8222	0	1	1	485.94	1455.81	-1.02569	-0.000497735	HCD (High Energy Collision Dissociation)
TRUE	High	Unambiguous	RHPDYSVSLLLR	1	P02770; A0A0G2JSH5	1	3	0.9556	0	1	1	485.94	1455.81	0.106295	5.15817e-05	HCD (High Energy Collision Dissociation)
TRUE	High	Unambiguous	RHPDYSVSLLLR	1	P02770; A0A0G2JSH5	1	3	1	0	1	1	485.941	1455.81	0.483623	0.000234687	HCD (High Energy Collision Dissociation)
TRUE	High	Unambiguous	RHPDYSVSLLLR	1	P02770; A0A0G2JSH5	1	3	1	0	1	1	485.941	1455.81	1.36405	0.000661933	HCD (High Energy Collision Dissociation)
TRUE	High	Unambiguous	RHPDYSVSLLLR	1	P02770; A0A0G2JSH5	1	3	1	0	1	1	485.941	1455.81	0.357847	0.000173652	HCD (High Energy Collision Dissociation)
TRUE	High	Unambiguous	RHPDYSVSLLLR	1	P02770; A0A0G2JSH5	1	3	0.9118	0	1	1	485.941	1455.81	0.735175	0.000356758	HCD (High Energy Collision Dissociation)
TRUE	High	Unambiguous	RHPDYSVSLLLR	1	P02770; A0A0G2JSH5	1	3	1	0	1	1	485.941	1455.81	1.74138	0.000845039	HCD (High Energy Collision Dissociation)
TRUE	High	Unambiguous	RHPDYSVSLLLR	1	P02770; A0A0G2JSH5	1	3	1	0	1	1	485.941	1455.81	0.986727	0.000478828	HCD (High Energy Collision Dissociation)
TRUE	High	Unambiguous	RHPDYSVSLLLR	1	P02770; A0A0G2JSH5	1	3	0.8657	0	1	1	485.941	1455.81	0.483623	0.000234687	HCD (High Energy Collision Dissociation)
TRUE	High	Unambiguous	RHPDYSVSLLLR	1	P02770; A0A0G2JSH5	1	3	0.7577	0	1	1	485.94	1455.81	-1.02569	-0.000497735	HCD (High Energy Collision Dissociation)
TRUE	High	Unambiguous	RHPDYSVSLLLR	1	P02770; A0A0G2JSH5	1	3	0.8149	0	1	1	485.94	1455.81	0.106295	5.15817e-05	HCD (High Energy Collision Dissociation)
TRUE	High	Unambiguous	RHPDYSVSLLLR	1	P02770; A0A0G2JSH5	1	3	0.8503	0	1	1	485.941	1455.81	0.609399	0.000295722	HCD (High Energy Collision Dissociation)
TRUE	High	Unambiguous	RHPDYSVSLLLR	1	P02770; A0A0G2JSH5	1	3	0.8452	0	1	1	485.941	1455.81	0.860951	0.000417793	HCD (High Energy Collision Dissociation)
TRUE	High	Unambiguous	RHPDYSVSLLLR	1	P02770; A0A0G2JSH5	1	3	0.8155	0	1	1	485.941	1455.81	0.735175	0.000356758	HCD (High Energy Collision Dissociation)
TRUE	High	Unambiguous	RHPDYSVSLLLR	1	P02770; A0A0G2JSH5	1	3	0.8187	0	1	1	485.94	1455.81	0.0434072	2.10642e-05	HCD (High Energy Collision Dissociation)
TRUE	High	Unambiguous	RHPDYSVSLLLR	1	P02770; A0A0G2JSH5	1	3	0.8252	0	1	1	485.941	1455.81	0.357847	0.000173652	HCD (High Energy Collision Dissociation)
TRUE	High	Unambiguous	RHPDYSVSLLLR	1	P02770; A0A0G2JSH5	1	3	0.8505	0	1	1	485.941	1455.81	1.74138	0.000845039	HCD (High Energy Collision Dissociation)
TRUE	High	Unambiguous	RHPDYSVSLLLR	1	P02770; A0A0G2JSH5	1	3	0.8125	0	1	1	485.941	1455.81	0.986727	0.000478828	HCD (High Energy Collision Dissociation)
TRUE	High	Unambiguous	RHPDYSVSLLLR	1	P02770; A0A0G2JSH5	1	3	0.8044	0	1	1	485.941	1455.81	1.36405	0.000661933	HCD (High Energy Collision Dissociation)
TRUE	High	Selected	RHPDYSVSLLLR	1	P02770; A0A0G2JSH5	1	3	0.7564	0	1	1	485.94	1455.81	0.0434072	2.10642e-05	HCD (High Energy Collision Dissociation)
TRUE	High	Selected	RHPDYSVSLLLR	1	P02770; A0A0G2JSH5	1	3	0.6985	0	1	1	485.942	1455.81	3.31358	0.00160798	HCD (High Energy Collision Dissociation)
High	LGEYGFQNAVLVR	1	1	P02770	4.6318	High		79.43	High		471.013	High	274
Checked	Confidence	PSM Ambiguity	Annotated Sequence	# Protein Groups	Protein Accessions	# Missed Cleavages	Charge	DeltaScore	DeltaCn	Rank	Search Engine Rank	m/z [Da]	MH+ [Da]	DeltaM [ppm]	Deltam/z [Da]	Activation Type
TRUE	High	Unambiguous	LGEYGFQNAVLVR	1	P02770	0	2	0.5443	0	1	1	733.394	1465.78	1.0291	0.000754219	CID (Collision Induced Dissociation)
TRUE	High	Unambiguous	LGEYGFQNAVLVR	1	P02770	0	2	0.5227	0	1	1	733.394	1465.78	0.362862	0.000265938	CID (Collision Induced Dissociation)
TRUE	High	Unambiguous	LGEYGFQNAVLVR	1	P02770	0	2	0.8734	0	1	1	733.394	1465.78	0.362862	0.000265938	CID (Collision Induced Dissociation)
TRUE	High	Unambiguous	LGEYGFQNAVLVR	1	P02770	0	2	0.8806	0	1	1	733.394	1465.78	1.0291	0.000754219	CID (Collision Induced Dissociation)
TRUE	High	Unambiguous	LGEYGFQNAVLVR	1	P02770	0	2	1	0	1	1	733.394	1465.78	0.113022	8.28327e-05	CID (Collision Induced Dissociation)
TRUE	High	Unambiguous	LGEYGFQNAVLVR	1	P02770	0	2	0.8611	0	1	1	733.395	1465.78	1.36222	0.00099836	CID (Collision Induced Dissociation)
TRUE	High	Selected	LGEYGFQNAVLVR	1	P02770	0	2	0.8571	0	1	1	733.399	1465.79	8.02463	0.00588117	CID (Collision Induced Dissociation)
TRUE	High	Unambiguous	LGEYGFQNAVLVR	1	P02770	0	2	1	0	1	1	733.395	1465.78	1.77862	0.00130354	CID (Collision Induced Dissociation)
TRUE	High	Unambiguous	LGEYGFQNAVLVR	1	P02770	0	2	0.835	0	1	1	733.394	1465.78	0.362862	0.000265938	CID (Collision Induced Dissociation)
TRUE	High	Unambiguous	LGEYGFQNAVLVR	1	P02770	0	2	0.8238	0	1	1	733.394	1465.78	1.0291	0.000754219	CID (Collision Induced Dissociation)
TRUE	High	Unambiguous	LGEYGFQNAVLVR	1	P02770	0	2	0.8394	0	1	1	733.394	1465.78	0.113022	8.28327e-05	CID (Collision Induced Dissociation)
TRUE	High	Unambiguous	LGEYGFQNAVLVR	1	P02770	0	2	0.8059	0	1	1	733.395	1465.78	1.77862	0.00130354	CID (Collision Induced Dissociation)
TRUE	High	Selected	LGEYGFQNAVLVR	1	P02770	0	2	0.8447	0	1	1	733.395	1465.78	2.44487	0.00179182	CID (Collision Induced Dissociation)
TRUE	High	Unambiguous	LGEYGFQNAVLVR	1	P02770	0	2	0.7829	0	1	1	733.395	1465.78	1.36222	0.00099836	CID (Collision Induced Dissociation)
TRUE	High	Selected	LGEYGFQNAVLVR	1	P02770	0	2	0.7522	0	1	1	733.395	1465.78	1.4455	0.0010594	CID (Collision Induced Dissociation)
High	DDNPNLPPFQRPEAEAMCTSFQENPTSFLGHYLHEVAR	1	2	P02770	4.56192	High		50.32	High		491.041	High	386
Checked	Confidence	PSM Ambiguity	Annotated Sequence	# Protein Groups	Protein Accessions	# Missed Cleavages	Charge	DeltaScore	DeltaCn	Rank	Search Engine Rank	m/z [Da]	MH+ [Da]	DeltaM [ppm]	Deltam/z [Da]	Activation Type
TRUE	High	Unambiguous	DDNPNLPPFQRPEAEAmcTSFQENPTSFLGHYLHEVAR	1	P02770; A0A0G2JSH5	0	5	0.2785	0	1	1	887.011	4431.03	1.53176	0.00135745	HCD (High Energy Collision Dissociation)
TRUE	High	Unambiguous	DDNPNLPPFQRPEAEAmcTSFQENPTSFLGHYLHEVAR	1	P02770; A0A0G2JSH5	0	5	0.92	0	1	1	887.011	4431.03	1.53176	0.00135745	HCD (High Energy Collision Dissociation)
TRUE	High	Unambiguous	DDNPNLPPFQRPEAEAmcTSFQENPTSFLGHYLHEVAR	1	P02770; A0A0G2JSH5	0	5	0.8799	0	1	1	887.011	4431.03	1.53176	0.00135745	HCD (High Energy Collision Dissociation)
High	DDNPNLPPFQRPEAEAMCTSFQENPTSFLGHYLHEVAR	1	2	P02770	4.55344	High		55.21	High		449.909	High	362
Checked	Confidence	PSM Ambiguity	Annotated Sequence	# Protein Groups	Protein Accessions	# Missed Cleavages	Charge	DeltaScore	DeltaCn	Rank	Search Engine Rank	m/z [Da]	MH+ [Da]	DeltaM [ppm]	Deltam/z [Da]	Activation Type
TRUE	High	Unambiguous	DDNPNLPPFQRPEAEAMcTSFQENPTSFLGHYLHEVAR	1	P02770; A0A0G2JSH5	0	4	0.622	0	1	1	1104.51	4415.03	0.913929	0.00100875	CID (Collision Induced Dissociation)
TRUE	High	Unambiguous	DDNPNLPPFQRPEAEAMcTSFQENPTSFLGHYLHEVAR	1	P02770; A0A0G2JSH5	0	5	0.1475	0	1	1	883.811	4415.03	0.579097	0.000511346	HCD (High Energy Collision Dissociation)
TRUE	High	Unambiguous	DDNPNLPPFQRPEAEAMcTSFQENPTSFLGHYLHEVAR	1	P02770; A0A0G2JSH5	0	5	0.9636	0	1	1	883.811	4415.03	0.579097	0.000511346	HCD (High Energy Collision Dissociation)
TRUE	High	Unambiguous	DDNPNLPPFQRPEAEAMcTSFQENPTSFLGHYLHEVAR	1	P02770; A0A0G2JSH5	0	4	0.9574	0	1	1	1104.51	4415.03	0.913929	0.00100875	CID (Collision Induced Dissociation)
TRUE	High	Unambiguous	DDNPNLPPFQRPEAEAMcTSFQENPTSFLGHYLHEVAR	1	P02770; A0A0G2JSH5	0	4	0.935	0	1	1	1104.51	4415.03	0.913929	0.00100875	CID (Collision Induced Dissociation)
TRUE	High	Unambiguous	DDNPNLPPFQRPEAEAMcTSFQENPTSFLGHYLHEVAR	1	P02770; A0A0G2JSH5	0	5	0.8605	0	1	1	883.811	4415.03	0.579097	0.000511346	HCD (High Energy Collision Dissociation)
High	DLGEQHFKGLVLIAFSQYLQK	1	2	P02770	4.30493	High		24.16	High		375.569	High	208
Checked	Confidence	PSM Ambiguity	Annotated Sequence	# Protein Groups	Protein Accessions	# Missed Cleavages	Charge	DeltaScore	DeltaCn	Rank	Search Engine Rank	m/z [Da]	MH+ [Da]	DeltaM [ppm]	Deltam/z [Da]	Activation Type
TRUE	High	Unambiguous	DLGEQHFKGLVLIAFSQYLQK	1	P02770; A0A0G2JSH5	1	3	0.407	0	1	1	812.112	2434.32	3.80854	0.0030904	CID (Collision Induced Dissociation)
TRUE	High	Unambiguous	DLGEQHFKGLVLIAFSQYLQK	1	P02770; A0A0G2JSH5	1	3	1	0	1	1	812.112	2434.32	3.80854	0.0030904	CID (Collision Induced Dissociation)
TRUE	High	Selected	DLGEQHFKGLVLIAFSQYLQK	1	P02770; A0A0G2JSH5	1	4	0.8031	0	1	1	609.335	2434.32	2.19836	0.00133787	HCD (High Energy Collision Dissociation)
TRUE	High	Unambiguous	DLGEQHFKGLVLIAFSQYLQK	1	P02770; A0A0G2JSH5	1	3	0.8151	0	1	1	812.112	2434.32	3.80854	0.0030904	CID (Collision Induced Dissociation)
High	TVMGDFAQFVDK	1	2	P02770	4.1929	High		63.41	High		443.801	High	245
Checked	Confidence	PSM Ambiguity	Annotated Sequence	# Protein Groups	Protein Accessions	# Missed Cleavages	Charge	DeltaScore	DeltaCn	Rank	Search Engine Rank	m/z [Da]	MH+ [Da]	DeltaM [ppm]	Deltam/z [Da]	Activation Type
TRUE	High	Unambiguous	TVMGDFAQFVDK	1	P02770; A0A0G2JSH5	0	2	0.537	0	1	1	679.327	1357.65	1.44891	0.000983553	CID (Collision Induced Dissociation)
TRUE	High	Unambiguous	TVMGDFAQFVDK	1	P02770; A0A0G2JSH5	0	2	0.423	0	1	1	679.327	1357.65	1.26908	0.000861483	CID (Collision Induced Dissociation)
TRUE	High	Unambiguous	TVMGDFAQFVDK	1	P02770; A0A0G2JSH5	0	2	1	0	1	1	679.327	1357.65	1.44891	0.000983553	CID (Collision Induced Dissociation)
TRUE	High	Unambiguous	TVMGDFAQFVDK	1	P02770; A0A0G2JSH5	0	2	1	0	1	1	679.327	1357.65	1.26908	0.000861483	CID (Collision Induced Dissociation)
TRUE	High	Unambiguous	TVMGDFAQFVDK	1	P02770; A0A0G2JSH5	0	2	0.7553	0	1	1	679.327	1357.65	1.44891	0.000983553	CID (Collision Induced Dissociation)
TRUE	High	Unambiguous	TVMGDFAQFVDK	1	P02770; A0A0G2JSH5	0	2	0.6826	0	1	1	679.327	1357.65	1.26908	0.000861483	CID (Collision Induced Dissociation)
High	HPDYSVSLLLR	1	2	P02770	3.65377	Low		27.24	High		251.624	High	231
Checked	Confidence	PSM Ambiguity	Annotated Sequence	# Protein Groups	Protein Accessions	# Missed Cleavages	Charge	DeltaScore	DeltaCn	Rank	Search Engine Rank	m/z [Da]	MH+ [Da]	DeltaM [ppm]	Deltam/z [Da]	Activation Type
TRUE	High	Unambiguous	HPDYSVSLLLR	1	P02770; A0A0G2JSH5	0	3	0.5556	0	1	1	433.907	1299.71	-0.0639927	-2.77239e-05	HCD (High Energy Collision Dissociation)
TRUE	High	Unambiguous	HPDYSVSLLLR	1	P02770; A0A0G2JSH5	0	3	0.5385	0	1	1	433.907	1299.71	0.640419	0.000277452	HCD (High Energy Collision Dissociation)
TRUE	High	Unambiguous	HPDYSVSLLLR	1	P02770; A0A0G2JSH5	0	3	0.7193	0	1	1	433.907	1299.71	-0.0639927	-2.77239e-05	HCD (High Energy Collision Dissociation)
TRUE	High	Unambiguous	HPDYSVSLLLR	1	P02770; A0A0G2JSH5	0	3	0.477	0	1	1	433.907	1299.71	0.640419	0.000277452	HCD (High Energy Collision Dissociation)
High	FPNAEFAEITK	1	2	P02770	2.13919	Low		29.28	High		169.207	Medium	213
Checked	Confidence	PSM Ambiguity	Annotated Sequence	# Protein Groups	Protein Accessions	# Missed Cleavages	Charge	DeltaScore	DeltaCn	Rank	Search Engine Rank	m/z [Da]	MH+ [Da]	DeltaM [ppm]	Deltam/z [Da]	Activation Type
TRUE	High	Selected	FPNAEFAEITK	1	P02770; A0A0G2JSH5	0	2	0.7586	0	1	1	633.823	1266.64	2.05792	0.00130332	CID (Collision Induced Dissociation)
TRUE	High	Selected	FPNAEFAEITK	1	P02770; A0A0G2JSH5	0	2	0.6429	0	1	1	633.823	1266.64	1.86517	0.00118125	CID (Collision Induced Dissociation)
TRUE	High	Selected	FPNAEFAEITK	1	P02770; A0A0G2JSH5	0	2	0.6154	0	1	1	633.823	1266.64	1.09418	0.000692966	CID (Collision Induced Dissociation)
High	RPCFSALTVDETYVPK	1	2	P02770	3.39933	Low		21.5	Medium		294.763	High	467
Checked	Confidence	PSM Ambiguity	Annotated Sequence	# Protein Groups	Protein Accessions	# Missed Cleavages	Charge	DeltaScore	DeltaCn	Rank	Search Engine Rank	m/z [Da]	MH+ [Da]	DeltaM [ppm]	Deltam/z [Da]	Activation Type
TRUE	High	Selected	RPcFSALTVDETYVPK	1	P02770; A0A0G2JSH5	0	3	0.7711	0	1	1	628.317	1882.94	0.44346	0.000278336	HCD (High Energy Collision Dissociation)
TRUE	High	Selected	RPcFSALTVDETYVPK	1	P02770; A0A0G2JSH5	0	3	0.6817	0	1	1	628.318	1882.94	1.80488	0.00113283	HCD (High Energy Collision Dissociation)
TRUE	High	Selected	RPcFSALTVDETYVPK	1	P02770; A0A0G2JSH5	0	3	0.6346	0	1	1	628.317	1882.94	-0.82072	-0.000515121	HCD (High Energy Collision Dissociation)
High	SQCLAEIEHDNIPADLPSIAADFVEDK	1	2	P02770				28.71	High
Checked	Confidence	PSM Ambiguity	Annotated Sequence	# Protein Groups	Protein Accessions	# Missed Cleavages	Charge	DeltaScore	DeltaCn	Rank	Search Engine Rank	m/z [Da]	MH+ [Da]	DeltaM [ppm]	Deltam/z [Da]	Activation Type
TRUE	High	Selected	SqcLAEIEHDnIPADLPSIAADFVEDK	1	P02770; A0A0G2JSH5	0	3	0.8621	0	1	1	1000.47	2999.4	6.19439	0.00619312	CID (Collision Induced Dissociation)
High	SQCLAEIEHDNIPADLPSIAADFVEDKEVCK	1	2	P02770				12.96	Low		352.398	High	596
Checked	Confidence	PSM Ambiguity	Annotated Sequence	# Protein Groups	Protein Accessions	# Missed Cleavages	Charge	DeltaScore	DeltaCn	Rank	Search Engine Rank	m/z [Da]	MH+ [Da]	DeltaM [ppm]	Deltam/z [Da]	Activation Type
TRUE	High	Selected	SqcLAEIEHDnIPADLPSIAADFVEDKEVcK	1	P02770; A0A0G2JSH5	1	3	0.7646	0	1	1	1172.55	3515.63	3.18837	0.00373637	CID (Collision Induced Dissociation)
P12785	Fatty acid synthase OS=Rattus norvegicus GN=Fasn PE=1 SV=3	15.01	17	17	272.478	6.39	0.4	91.7116	10.8982	12	665.472	9.02196	11	10927	12.5749	15
Confidence	Sequence	# Protein Groups	# Proteins	Master Protein Accessions	XCorr Sequest HT	Confidence Sequest HT	Search Space Sequest HT	Ions Score Mascot	Confidence Mascot	Search Space Mascot	Amanda Score MS Amanda	Confidence MS Amanda	Search Space MS Amanda
High	LSPQDKPIFLPVEDTSFQWVDSLK	1	1	P12785	5.93043	High		24.21	High		451.523	High	410
Checked	Confidence	PSM Ambiguity	Annotated Sequence	# Protein Groups	Protein Accessions	# Missed Cleavages	Charge	DeltaScore	DeltaCn	Rank	Search Engine Rank	m/z [Da]	MH+ [Da]	DeltaM [ppm]	Deltam/z [Da]	Activation Type
TRUE	High	Unambiguous	LSPQDKPIFLPVEDTSFQWVDSLK	1	P12785	0	3	0.5632	0	1	1	930.486	2789.44	1.72371	0.00160273	CID (Collision Induced Dissociation)
TRUE	High	Unambiguous	LSPQDKPIFLPVEDTSFQWVDSLK	1	P12785	0	3	1	0	1	1	930.486	2789.44	1.72371	0.00160273	CID (Collision Induced Dissociation)
TRUE	High	Unambiguous	LSPQDKPIFLPVEDTSFQWVDSLK	1	P12785	0	3	0.8446	0	1	1	930.486	2789.44	1.72371	0.00160273	CID (Collision Induced Dissociation)
High	ACIDTALENLSTLK	1	1	P12785	5.73119	High		76.81	High		543.823	High	379
Checked	Confidence	PSM Ambiguity	Annotated Sequence	# Protein Groups	Protein Accessions	# Missed Cleavages	Charge	DeltaScore	DeltaCn	Rank	Search Engine Rank	m/z [Da]	MH+ [Da]	DeltaM [ppm]	Deltam/z [Da]	Activation Type
TRUE	High	Unambiguous	AcIDTALENLSTLK	1	P12785	0	2	0.4538	0	1	1	774.9	1548.79	-0.101847	-7.88698e-05	CID (Collision Induced Dissociation)
TRUE	High	Unambiguous	AcIDTALENLSTLK	1	P12785	0	2	0.8831	0	1	1	774.9	1548.79	-0.101847	-7.88698e-05	CID (Collision Induced Dissociation)
TRUE	High	Unambiguous	AcIDTALENLSTLK	1	P12785	0	2	0.8627	0	1	1	774.9	1548.79	-0.101847	-7.88698e-05	CID (Collision Induced Dissociation)
High	LLLPEDPLISGLLNSQALK	1	1	P12785	5.34163	High		79.31	High		656.265	High	16
Checked	Confidence	PSM Ambiguity	Annotated Sequence	# Protein Groups	Protein Accessions	# Missed Cleavages	Charge	DeltaScore	DeltaCn	Rank	Search Engine Rank	m/z [Da]	MH+ [Da]	DeltaM [ppm]	Deltam/z [Da]	Activation Type
TRUE	High	Unambiguous	LLLPEDPLISGLLNSQALK	1	P12785	0	3	0.6067	0	1	1	678.733	2034.18	0.0123832	8.39656e-06	CID (Collision Induced Dissociation)
TRUE	High	Unambiguous	LLLPEDPLISGLLNSQALK	1	P12785	0	3	0.6609	0	1	1	678.732	2034.18	-1.42784	-0.000968166	CID (Collision Induced Dissociation)
TRUE	High	Unambiguous	LLLPEDPLISGLLNSQALK	1	P12785	0	2	0.8093	0	1	1	1017.6	2034.19	0.349045	0.000355011	CID (Collision Induced Dissociation)
TRUE	High	Unambiguous	LLLPEDPLISGLLNSQALK	1	P12785	0	2	0.764	0	1	1	1017.6	2034.18	-0.19104	-0.000194305	CID (Collision Induced Dissociation)
TRUE	High	Unambiguous	LLLPEDPLISGLLNSQALK	1	P12785	0	2	1	0	1	1	1017.6	2034.19	0.349045	0.000355011	CID (Collision Induced Dissociation)
TRUE	High	Unambiguous	LLLPEDPLISGLLNSQALK	1	P12785	0	3	1	0	1	1	678.732	2034.18	-1.42784	-0.000968166	CID (Collision Induced Dissociation)
TRUE	High	Unambiguous	LLLPEDPLISGLLNSQALK	1	P12785	0	2	1	0	1	1	1017.6	2034.18	-0.19104	-0.000194305	CID (Collision Induced Dissociation)
TRUE	High	Unambiguous	LLLPEDPLISGLLNSQALK	1	P12785	0	3	1	0	1	1	678.733	2034.18	0.0123832	8.39656e-06	CID (Collision Induced Dissociation)
TRUE	High	Unambiguous	LLLPEDPLISGLLNSQALK	1	P12785	0	2	0.9132	0	1	1	1017.6	2034.19	0.349045	0.000355011	CID (Collision Induced Dissociation)
TRUE	High	Unambiguous	LLLPEDPLISGLLNSQALK	1	P12785	0	3	0.9371	0	1	1	678.733	2034.18	0.0123832	8.39656e-06	CID (Collision Induced Dissociation)
TRUE	High	Unambiguous	LLLPEDPLISGLLNSQALK	1	P12785	0	3	0.8953	0	1	1	678.732	2034.18	-1.42784	-0.000968166	CID (Collision Induced Dissociation)
TRUE	High	Unambiguous	LLLPEDPLISGLLNSQALK	1	P12785	0	2	0.964	0	1	1	1017.6	2034.18	-0.19104	-0.000194305	CID (Collision Induced Dissociation)
High	SYIITGGLGGFGLELAR	1	1	P12785	5.26317	High		74.97	High		556.92	High	254
Checked	Confidence	PSM Ambiguity	Annotated Sequence	# Protein Groups	Protein Accessions	# Missed Cleavages	Charge	DeltaScore	DeltaCn	Rank	Search Engine Rank	m/z [Da]	MH+ [Da]	DeltaM [ppm]	Deltam/z [Da]	Activation Type
TRUE	High	Unambiguous	SYIITGGLGGFGLELAR	1	P12785	0	2	0.5418	0	1	1	862.475	1723.94	2.43391	0.00209795	CID (Collision Induced Dissociation)
TRUE	High	Unambiguous	SYIITGGLGGFGLELAR	1	P12785	0	2	1	0	1	1	862.475	1723.94	2.43391	0.00209795	CID (Collision Induced Dissociation)
TRUE	High	Unambiguous	SYIITGGLGGFGLELAR	1	P12785	0	2	0.8406	0	1	1	862.475	1723.94	2.43391	0.00209795	CID (Collision Induced Dissociation)
High	GLESIINIIHSSLAEPR	1	1	P12785	5.11526	High		117.48	High		520.838	High	160
Checked	Confidence	PSM Ambiguity	Annotated Sequence	# Protein Groups	Protein Accessions	# Missed Cleavages	Charge	DeltaScore	DeltaCn	Rank	Search Engine Rank	m/z [Da]	MH+ [Da]	DeltaM [ppm]	Deltam/z [Da]	Activation Type
TRUE	High	Unambiguous	GLESIINIIHSSLAEPR	1	P12785	0	3	0.4277	0	1	1	617.011	1849.02	0.92861	0.000572339	HCD (High Energy Collision Dissociation)
TRUE	High	Unambiguous	GLESIINIIHSSLAEPR	1	P12785	0	2	0.4295	0	1	1	925.012	1849.02	-0.351488	-0.000324954	CID (Collision Induced Dissociation)
TRUE	High	Unambiguous	GLESIINIIHSSLAEPR	1	P12785	0	3	0.5108	0	1	1	617.011	1849.02	0.136382	8.40578e-05	HCD (High Energy Collision Dissociation)
TRUE	High	Unambiguous	GLESIINIIHSSLAEPR	1	P12785	0	3	0.4066	0	1	1	617.012	1849.02	2.11695	0.00130476	HCD (High Energy Collision Dissociation)
TRUE	High	Unambiguous	GLESIINIIHSSLAEPR	1	P12785	0	2	0.8462	0	1	1	925.012	1849.02	-0.351488	-0.000324954	CID (Collision Induced Dissociation)
TRUE	High	Unambiguous	GLESIINIIHSSLAEPR	1	P12785	0	3	1	0	1	1	617.011	1849.02	0.92861	0.000572339	HCD (High Energy Collision Dissociation)
TRUE	High	Unambiguous	GLESIINIIHSSLAEPR	1	P12785	0	3	1	0	1	1	617.012	1849.02	2.11695	0.00130476	HCD (High Energy Collision Dissociation)
TRUE	High	Unambiguous	GLESIINIIHSSLAEPR	1	P12785	0	3	1	0	1	1	617.011	1849.02	0.136382	8.40578e-05	HCD (High Energy Collision Dissociation)
TRUE	High	Unambiguous	GLESIINIIHSSLAEPR	1	P12785	0	2	0.871	0	1	1	925.012	1849.02	-0.351488	-0.000324954	CID (Collision Induced Dissociation)
TRUE	High	Unambiguous	GLESIINIIHSSLAEPR	1	P12785	0	3	0.8348	0	1	1	617.012	1849.02	2.11695	0.00130476	HCD (High Energy Collision Dissociation)
TRUE	High	Unambiguous	GLESIINIIHSSLAEPR	1	P12785	0	3	0.8522	0	1	1	617.011	1849.02	0.92861	0.000572339	HCD (High Energy Collision Dissociation)
TRUE	High	Unambiguous	GLESIINIIHSSLAEPR	1	P12785	0	3	0.851	0	1	1	617.011	1849.02	0.136382	8.40578e-05	HCD (High Energy Collision Dissociation)
High	GVDLVLNSLAEEK	1	1	P12785	4.84537	High		59.64	High		443.93	High	302
Checked	Confidence	PSM Ambiguity	Annotated Sequence	# Protein Groups	Protein Accessions	# Missed Cleavages	Charge	DeltaScore	DeltaCn	Rank	Search Engine Rank	m/z [Da]	MH+ [Da]	DeltaM [ppm]	Deltam/z [Da]	Activation Type
TRUE	High	Unambiguous	GVDLVLNSLAEEK	1	P12785	0	2	0.5258	0	1	1	693.878	1386.75	1.58317	0.00109773	CID (Collision Induced Dissociation)
TRUE	High	Unambiguous	GVDLVLNSLAEEK	1	P12785	0	2	0.9167	0	1	1	693.878	1386.75	1.58317	0.00109773	CID (Collision Induced Dissociation)
TRUE	High	Unambiguous	GVDLVLNSLAEEK	1	P12785	0	2	0.6539	0	1	1	693.878	1386.75	1.58317	0.00109773	CID (Collision Induced Dissociation)
High	QHSQDLAFVSMLNDIAATPTAAMPFR	1	1	P12785	4.80379	High		50.9	High		454.897	High	675
Checked	Confidence	PSM Ambiguity	Annotated Sequence	# Protein Groups	Protein Accessions	# Missed Cleavages	Charge	DeltaScore	DeltaCn	Rank	Search Engine Rank	m/z [Da]	MH+ [Da]	DeltaM [ppm]	Deltam/z [Da]	Activation Type
TRUE	High	Unambiguous	QHSQDLAFVSMLNDIAATPTAAMPFR	1	P12785	0	3	0.6333	0	1	1	944.799	2832.38	1.13001	0.00106688	CID (Collision Induced Dissociation)
TRUE	High	Unambiguous	QHSQDLAFVSMLNDIAATPTAAMPFR	1	P12785	0	3	1	0	1	1	944.799	2832.38	1.13001	0.00106688	CID (Collision Induced Dissociation)
TRUE	High	Unambiguous	QHSQDLAFVSMLNDIAATPTAAMPFR	1	P12785	0	3	0.8197	0	1	1	944.799	2832.38	1.13001	0.00106688	CID (Collision Induced Dissociation)
TRUE	High	Selected	QHSQDLAFVSMLNDIAATPTAAMPFR	1	P12785	0	3	0.8224	0	1	1	944.8	2832.39	1.58254	0.00149412	CID (Collision Induced Dissociation)
High	SLSLSLEETPVVFENVTFHQATILPR	1	1	P12785	4.67368	High		26.39	High		391.334	High	260
Checked	Confidence	PSM Ambiguity	Annotated Sequence	# Protein Groups	Protein Accessions	# Missed Cleavages	Charge	DeltaScore	DeltaCn	Rank	Search Engine Rank	m/z [Da]	MH+ [Da]	DeltaM [ppm]	Deltam/z [Da]	Activation Type
TRUE	High	Unambiguous	SLSLSLEETPVVFENVTFHQATILPR	1	P12785	0	3	0.5075	0	1	1	976.524	2927.56	2.33678	0.00228035	CID (Collision Induced Dissociation)
TRUE	High	Unambiguous	SLSLSLEETPVVFENVTFHQATILPR	1	P12785	0	3	1	0	1	1	976.525	2927.56	3.58769	0.00350105	CID (Collision Induced Dissociation)
TRUE	High	Unambiguous	SLSLSLEETPVVFENVTFHQATILPR	1	P12785	0	3	1	0	1	1	976.524	2927.56	2.33678	0.00228035	CID (Collision Induced Dissociation)
TRUE	High	Unambiguous	SLSLSLEETPVVFENVTFHQATILPR	1	P12785	0	3	0.8206	0	1	1	976.524	2927.56	2.33678	0.00228035	CID (Collision Induced Dissociation)
TRUE	High	Unambiguous	SLSLSLEETPVVFENVTFHQATILPR	1	P12785	0	3	0.8081	0	1	1	976.525	2927.56	3.58769	0.00350105	CID (Collision Induced Dissociation)
High	SILATSSSQPVWLTAMNCPTSGVVGLVNCLR	1	1	P12785	5.50414	High		34.72	High
Checked	Confidence	PSM Ambiguity	Annotated Sequence	# Protein Groups	Protein Accessions	# Missed Cleavages	Charge	DeltaScore	DeltaCn	Rank	Search Engine Rank	m/z [Da]	MH+ [Da]	DeltaM [ppm]	Deltam/z [Da]	Activation Type
TRUE	High	Unambiguous	SILATSSSQPVWLTAmncPTSGVVGLVNcLR	1	P12785	0	3	0.0618	0	1	1	1112.56	3335.67	8.68495	0.00965663	CID (Collision Induced Dissociation)
TRUE	High	Unambiguous	SILATSSSQPVWLTAmncPTSGVVGLVNcLR	1	P12785	0	3	0.0571	0	1	1	1112.56	3335.67	8.68495	0.00965663	CID (Collision Induced Dissociation)
TRUE	High	Unambiguous	SILATSSSqPVWLTAmNcPTSGVVGLVNcLR	1	P12785	0	3	0.0571	0	1	2	1112.56	3335.67	8.68495	0.00965663	CID (Collision Induced Dissociation)
High	LNSVQSSERPLFLVHPIEGSITVFHSLAAK	1	1	P12785	5.77937	High		16.86	Medium		322.595	High	182
Checked	Confidence	PSM Ambiguity	Annotated Sequence	# Protein Groups	Protein Accessions	# Missed Cleavages	Charge	DeltaScore	DeltaCn	Rank	Search Engine Rank	m/z [Da]	MH+ [Da]	DeltaM [ppm]	Deltam/z [Da]	Activation Type
TRUE	High	Unambiguous	LNSVQSSERPLFLVHPIEGSITVFHSLAAK	1	P12785	0	4	0.481	0	1	1	819.951	3276.78	1.98202	0.00162366	HCD (High Energy Collision Dissociation)
TRUE	High	Unambiguous	LNSVQSSERPLFLVHPIEGSITVFHSLAAK	1	P12785	0	4	0.6865	0	1	1	819.951	3276.78	1.98202	0.00162366	HCD (High Energy Collision Dissociation)
High	SGECPAAIVGGINLLLKPNTSVQFMK	1	1	P12785	4.70891	High		14.04	Medium		290.826	High	296
Checked	Confidence	PSM Ambiguity	Annotated Sequence	# Protein Groups	Protein Accessions	# Missed Cleavages	Charge	DeltaScore	DeltaCn	Rank	Search Engine Rank	m/z [Da]	MH+ [Da]	DeltaM [ppm]	Deltam/z [Da]	Activation Type
TRUE	High	Unambiguous	SGEcPAAIVGGINLLLKPNTSVQFMK	1	P12785	0	3	0.5648	0	1	1	915.488	2744.45	1.13159	0.0010352	CID (Collision Induced Dissociation)
TRUE	High	Unambiguous	SGEcPAAIVGGINLLLKPNTSVQFMK	1	P12785	0	3	0.8341	0	1	1	915.488	2744.45	1.13159	0.0010352	CID (Collision Induced Dissociation)
High	VLLSLENGVWAPNLHFHNPNPEIPALLDGR	1	1	P12785	6.01012	High		19.61	Medium
Checked	Confidence	PSM Ambiguity	Annotated Sequence	# Protein Groups	Protein Accessions	# Missed Cleavages	Charge	DeltaScore	DeltaCn	Rank	Search Engine Rank	m/z [Da]	MH+ [Da]	DeltaM [ppm]	Deltam/z [Da]	Activation Type
TRUE	High	Selected	VLLSLENGVWAPNLHFHNPNPEIPALLDGR	1	P12785	0	4	0.4775	0	1	1	833.948	3332.77	5.40587	0.00450411	HCD (High Energy Collision Dissociation)
High	FDLSNNHPLGMAIFLK	1	1	P12785	3.99575	Medium		34.6	High		458.896	High	447
Checked	Confidence	PSM Ambiguity	Annotated Sequence	# Protein Groups	Protein Accessions	# Missed Cleavages	Charge	DeltaScore	DeltaCn	Rank	Search Engine Rank	m/z [Da]	MH+ [Da]	DeltaM [ppm]	Deltam/z [Da]	Activation Type
TRUE	High	Unambiguous	FDLSNNHPLGMAIFLK	1	P12785	0	3	0.9429	0	1	1	606.32	1816.95	2.51336	0.00152221	HCD (High Energy Collision Dissociation)
TRUE	High	Unambiguous	FDLSNNHPLGMAIFLK	1	P12785	0	3	0.7904	0	1	1	606.32	1816.95	2.51336	0.00152221	HCD (High Energy Collision Dissociation)
High	NVTFHGILLDALFEGANDSWR	1	1	P12785	4.01735	Medium		24.57	Medium		394.298	High	599
Checked	Confidence	PSM Ambiguity	Annotated Sequence	# Protein Groups	Protein Accessions	# Missed Cleavages	Charge	DeltaScore	DeltaCn	Rank	Search Engine Rank	m/z [Da]	MH+ [Da]	DeltaM [ppm]	Deltam/z [Da]	Activation Type
TRUE	High	Selected	NVTFHGILLDALFEGANDSWR	1	P12785	0	3	0.8516	0	1	1	792.397	2375.18	-0.0168608	-1.33492e-05	CID (Collision Induced Dissociation)
High	TGGLAFHSYFMEGIAPTLLQALK	1	1	P12785	3.9832	Medium		10.13	Low		273.09	High	430
Checked	Confidence	PSM Ambiguity	Annotated Sequence	# Protein Groups	Protein Accessions	# Missed Cleavages	Charge	DeltaScore	DeltaCn	Rank	Search Engine Rank	m/z [Da]	MH+ [Da]	DeltaM [ppm]	Deltam/z [Da]	Activation Type
TRUE	High	Selected	TGGLAFHSYFMEGIAPTLLQALK	1	P12785	0	3	0.8494	0	1	1	822.437	2465.3	2.51668	0.00206811	CID (Collision Induced Dissociation)
TRUE	High	Selected	TGGLAFHSYFMEGIAPTLLQALK	1	P12785	0	3	0.8157	0	1	1	822.436	2465.29	1.69967	0.00139673	CID (Collision Induced Dissociation)
High	VHLTGIDINPNALFPPVEFPVPR	1	1	P12785	3.41121	Low		28.21	High		434.886	High	177
Checked	Confidence	PSM Ambiguity	Annotated Sequence	# Protein Groups	Protein Accessions	# Missed Cleavages	Charge	DeltaScore	DeltaCn	Rank	Search Engine Rank	m/z [Da]	MH+ [Da]	DeltaM [ppm]	Deltam/z [Da]	Activation Type
TRUE	High	Unambiguous	VHLTGIDINPNALFPPVEFPVPR	1	P12785	0	3	0.5357	0	1	1	848.133	2542.38	0.732887	0.000621093	CID (Collision Induced Dissociation)
TRUE	High	Unambiguous	VHLTGIDINPNALFPPVEFPVPR	1	P12785	0	3	0.8696	0	1	1	848.135	2542.39	3.25363	0.00275732	CID (Collision Induced Dissociation)
TRUE	High	Unambiguous	VHLTGIDINPNALFPPVEFPVPR	1	P12785	0	3	0.7647	0	1	1	848.133	2542.38	0.732887	0.000621093	CID (Collision Induced Dissociation)
TRUE	High	Unambiguous	VHLTGIDINPNALFPPVEFPVPR	1	P12785	0	3	0.7241	0	1	1	848.135	2542.39	3.25363	0.00275732	CID (Collision Induced Dissociation)
High	FVFTPHVEPECLSESAILQK	1	1	P12785	3.28585	Low		21.4	Medium		396.235	High	580
Checked	Confidence	PSM Ambiguity	Annotated Sequence	# Protein Groups	Protein Accessions	# Missed Cleavages	Charge	DeltaScore	DeltaCn	Rank	Search Engine Rank	m/z [Da]	MH+ [Da]	DeltaM [ppm]	Deltam/z [Da]	Activation Type
TRUE	High	Selected	FVFTPHVEPEcLSESAILQK	1	P12785	0	3	0.7718	0	1	1	777.729	2331.17	1.42874	0.00111021	CID (Collision Induced Dissociation)
High	QHSQDLAFVSMLNDIAATPTAAMPFR	1	1	P12785	2.4583	Low					205.413	High	640
Checked	Confidence	PSM Ambiguity	Annotated Sequence	# Protein Groups	Protein Accessions	# Missed Cleavages	Charge	DeltaScore	DeltaCn	Rank	Search Engine Rank	m/z [Da]	MH+ [Da]	DeltaM [ppm]	Deltam/z [Da]	Activation Type
TRUE	High	Selected	QHSQDLAFVSMLNDIAATPTAAmPFR	1	P12785	0	3	0.6764	0	1	1	950.132	2848.38	1.9232	0.001826	CID (Collision Induced Dissociation)
P14046	Alpha-1-inhibitor 3 OS=Rattus norvegicus GN=A1i3 PE=1 SV=1	16.3169	16	7	163.67	6.04	0.913	83.9089	15.1659	14	733.461	14.0826	13	9764.83	16.3169	16
Confidence	Sequence	# Protein Groups	# Proteins	Master Protein Accessions	XCorr Sequest HT	Confidence Sequest HT	Search Space Sequest HT	Ions Score Mascot	Confidence Mascot	Search Space Mascot	Amanda Score MS Amanda	Confidence MS Amanda	Search Space MS Amanda
High	LFDELVVDKDLFHCVSFTIPR	1	3	P14046	5.76001	High		34.54	High		373.639	High	498
Checked	Confidence	PSM Ambiguity	Annotated Sequence	# Protein Groups	Protein Accessions	# Missed Cleavages	Charge	DeltaScore	DeltaCn	Rank	Search Engine Rank	m/z [Da]	MH+ [Da]	DeltaM [ppm]	Deltam/z [Da]	Activation Type
TRUE	High	Unambiguous	LFDELVVDKDLFHcVSFTIPR	1	D4AA52; A0A0G2K926; P14046	1	4	0.3247	0	1	1	638.333	2550.31	2.27561	0.00145088	HCD (High Energy Collision Dissociation)
TRUE	High	Unambiguous	LFDELVVDKDLFHcVSFTIPR	1	D4AA52; A0A0G2K926; P14046	1	4	0.9143	0	1	1	638.333	2550.31	2.27561	0.00145088	HCD (High Energy Collision Dissociation)
TRUE	High	Unambiguous	LFDELVVDKDLFHcVSFTIPR	1	D4AA52; A0A0G2K926; P14046	1	4	0.8102	0	1	1	638.333	2550.31	2.27561	0.00145088	HCD (High Energy Collision Dissociation)
High	FSIDTNGISDYSLNIK	1	1	P14046	5.49592	High		74.94	High		529.68	High	444
Checked	Confidence	PSM Ambiguity	Annotated Sequence	# Protein Groups	Protein Accessions	# Missed Cleavages	Charge	DeltaScore	DeltaCn	Rank	Search Engine Rank	m/z [Da]	MH+ [Da]	DeltaM [ppm]	Deltam/z [Da]	Activation Type
TRUE	High	Unambiguous	FSIDTNGISDYSLNIK	1	P14046	0	2	0.2782	0	1	1	893.947	1786.89	0.147629	0.000131898	CID (Collision Induced Dissociation)
TRUE	High	Unambiguous	FSIDTNGISDYSLNIK	1	P14046	0	2	0.8267	0	1	1	893.947	1786.89	0.147629	0.000131898	CID (Collision Induced Dissociation)
TRUE	High	Unambiguous	FSIDTNGISDYSLNIK	1	P14046	0	2	0.718	0	1	1	893.947	1786.89	0.147629	0.000131898	CID (Collision Induced Dissociation)
High	LTAQPAPSPEDLALSMGTIK	2	7	D4A6E3; P14046	5.32773	High		68.35	High		579.542	High	367
Checked	Confidence	PSM Ambiguity	Annotated Sequence	# Protein Groups	Protein Accessions	# Missed Cleavages	Charge	DeltaScore	DeltaCn	Rank	Search Engine Rank	m/z [Da]	MH+ [Da]	DeltaM [ppm]	Deltam/z [Da]	Activation Type
TRUE	High	Unambiguous	LTAQPAPSPEDLALSMGTIK	2	D4AA52; A0A0G2JUW7; Q03626; D4A6E3; A0A0G2K926; A0A0G2JUP5; P14046	0	2	0.5403	0	1	1	1020.54	2040.07	1.55329	0.00158441	CID (Collision Induced Dissociation)
TRUE	High	Unambiguous	LTAQPAPSPEDLALSMGTIK	2	D4AA52; A0A0G2JUW7; Q03626; D4A6E3; A0A0G2K926; A0A0G2JUP5; P14046	0	2	1	0	1	1	1020.54	2040.07	1.55329	0.00158441	CID (Collision Induced Dissociation)
TRUE	High	Unambiguous	LTAQPAPSPEDLALSMGTIK	2	D4AA52; A0A0G2JUW7; Q03626; D4A6E3; A0A0G2K926; A0A0G2JUP5; P14046	0	2	0.8952	0	1	1	1020.54	2040.07	1.55329	0.00158441	CID (Collision Induced Dissociation)
High	ALMAYAFALAGNQEK	1	3	P14046	5.24368	High		58.26	High		537.642	High	357
Checked	Confidence	PSM Ambiguity	Annotated Sequence	# Protein Groups	Protein Accessions	# Missed Cleavages	Charge	DeltaScore	DeltaCn	Rank	Search Engine Rank	m/z [Da]	MH+ [Da]	DeltaM [ppm]	Deltam/z [Da]	Activation Type
TRUE	High	Unambiguous	ALMAYAFALAGNQEK	1	D4AA52; A0A0G2K926; P14046	0	2	0.3378	0	1	1	799.406	1597.8	0.202608	0.000161864	CID (Collision Induced Dissociation)
TRUE	High	Unambiguous	ALMAYAFALAGNQEK	1	D4AA52; A0A0G2K926; P14046	0	2	0.5345	0	1	1	799.406	1597.8	0.202608	0.000161864	CID (Collision Induced Dissociation)
TRUE	High	Unambiguous	ALMAYAFALAGNQEK	1	D4AA52; A0A0G2K926; P14046	0	3	0.8431	0	1	1	533.274	1597.81	1.14918	0.000612054	HCD (High Energy Collision Dissociation)
TRUE	High	Unambiguous	ALMAYAFALAGNQEK	1	D4AA52; A0A0G2K926; P14046	0	2	0.5296	0	1	1	799.406	1597.8	0.202608	0.000161864	CID (Collision Induced Dissociation)
TRUE	High	Unambiguous	ALMAYAFALAGNQEK	1	D4AA52; A0A0G2K926; P14046	0	3	0.6674	0	1	1	533.274	1597.81	1.14918	0.000612054	HCD (High Energy Collision Dissociation)
High	QLSFSLSAEPIQGPYK	2	10	D4A6E3; P14046	5.1261	High		96.99	High		502.82	High	403
Checked	Confidence	PSM Ambiguity	Annotated Sequence	# Protein Groups	Protein Accessions	# Missed Cleavages	Charge	DeltaScore	DeltaCn	Rank	Search Engine Rank	m/z [Da]	MH+ [Da]	DeltaM [ppm]	Deltam/z [Da]	Activation Type
TRUE	High	Unambiguous	QLSFSLSAEPIQGPYK	2	D4AA52; A0A0G2JUW7; Q03626; D4A6E3; A0A0G2K926; G3V9J1; A0A0G2JUP5; Q6IE52; M0R5V7; P14046	0	2	0.5478	0	1	1	882.963	1764.92	1.10504	0.000975155	CID (Collision Induced Dissociation)
TRUE	High	Unambiguous	QLSFSLSAEPIQGPYK	2	D4AA52; A0A0G2JUW7; Q03626; D4A6E3; A0A0G2K926; G3V9J1; A0A0G2JUP5; Q6IE52; M0R5V7; P14046	0	2	0.9897	0	1	1	882.963	1764.92	1.10504	0.000975155	CID (Collision Induced Dissociation)
TRUE	High	Unambiguous	QLSFSLSAEPIQGPYK	2	D4AA52; A0A0G2JUW7; Q03626; D4A6E3; A0A0G2K926; G3V9J1; A0A0G2JUP5; Q6IE52; M0R5V7; P14046	0	2	0.834	0	1	1	882.963	1764.92	1.10504	0.000975155	CID (Collision Induced Dissociation)
High	QQNSYGGFSSTQDTVVALDALSK	1	3	P14046	5.11288	High		80.18	High		455.539	High	666
Checked	Confidence	PSM Ambiguity	Annotated Sequence	# Protein Groups	Protein Accessions	# Missed Cleavages	Charge	DeltaScore	DeltaCn	Rank	Search Engine Rank	m/z [Da]	MH+ [Da]	DeltaM [ppm]	Deltam/z [Da]	Activation Type
TRUE	High	Unambiguous	QQNSYGGFSSTQDTVVALDALSK	1	D4AA52; A0A0G2K926; P14046	0	2	0.544	0	1	1	1208.59	2416.17	1.50423	0.00181723	CID (Collision Induced Dissociation)
TRUE	High	Unambiguous	QQNSYGGFSSTQDTVVALDALSK	1	D4AA52; A0A0G2K926; P14046	0	2	1	0	1	1	1208.59	2416.17	1.50423	0.00181723	CID (Collision Induced Dissociation)
TRUE	High	Unambiguous	QQNSYGGFSSTQDTVVALDALSK	1	D4AA52; A0A0G2K926; P14046	0	2	0.8728	0	1	1	1208.59	2416.17	1.50423	0.00181723	CID (Collision Induced Dissociation)
High	YMVLVPSQLYTETPEK	2	8	D4A6E3; P14046	5.08877	High		59.42	High		477.604	High	467
Checked	Confidence	PSM Ambiguity	Annotated Sequence	# Protein Groups	Protein Accessions	# Missed Cleavages	Charge	DeltaScore	DeltaCn	Rank	Search Engine Rank	m/z [Da]	MH+ [Da]	DeltaM [ppm]	Deltam/z [Da]	Activation Type
TRUE	High	Unambiguous	YMVLVPSQLYTETPEK	2	D4AA52; A0A0G2JUW7; Q03626; D4A6E3; A0A0G2K926; A0A0G2JUP5; Q6IE52; P14046	0	2	0.5776	0	1	1	949.485	1897.96	1.03846	0.000985478	CID (Collision Induced Dissociation)
TRUE	High	Unambiguous	YMVLVPSQLYTETPEK	2	D4AA52; A0A0G2JUW7; Q03626; D4A6E3; A0A0G2K926; A0A0G2JUP5; Q6IE52; P14046	0	2	1	0	1	1	949.485	1897.96	1.03846	0.000985478	CID (Collision Induced Dissociation)
TRUE	High	Unambiguous	YMVLVPSQLYTETPEK	2	D4AA52; A0A0G2JUW7; Q03626; D4A6E3; A0A0G2K926; A0A0G2JUP5; Q6IE52; P14046	0	2	0.8374	0	1	1	949.485	1897.96	1.03846	0.000985478	CID (Collision Induced Dissociation)
High	NLHPLNELFPLAYIEDPK	2	6	D4A6E3; P14046	4.72286	High		30.08	High		522.162	High	374
Checked	Confidence	PSM Ambiguity	Annotated Sequence	# Protein Groups	Protein Accessions	# Missed Cleavages	Charge	DeltaScore	DeltaCn	Rank	Search Engine Rank	m/z [Da]	MH+ [Da]	DeltaM [ppm]	Deltam/z [Da]	Activation Type
TRUE	High	Unambiguous	NLHPLNELFPLAYIEDPK	2	D4AA52; A0A0G2JUW7; Q03626; D4A6E3; A0A0G2K926; P14046	0	3	0.4682	0	1	1	708.377	2123.12	0.284487	0.000201333	CID (Collision Induced Dissociation)
TRUE	High	Unambiguous	NLHPLNELFPLAYIEDPK	2	D4AA52; A0A0G2JUW7; Q03626; D4A6E3; A0A0G2K926; P14046	0	3	1	0	1	1	708.377	2123.12	0.284487	0.000201333	CID (Collision Induced Dissociation)
TRUE	High	Unambiguous	NLHPLNELFPLAYIEDPK	2	D4AA52; A0A0G2JUW7; Q03626; D4A6E3; A0A0G2K926; P14046	0	3	1	0	1	1	708.378	2123.12	0.888193	0.000628579	CID (Collision Induced Dissociation)
TRUE	High	Unambiguous	NLHPLNELFPLAYIEDPK	2	D4AA52; A0A0G2JUW7; Q03626; D4A6E3; A0A0G2K926; P14046	0	3	0.8082	0	1	1	708.378	2123.12	0.888193	0.000628579	CID (Collision Induced Dissociation)
TRUE	High	Unambiguous	NLHPLNELFPLAYIEDPK	2	D4AA52; A0A0G2JUW7; Q03626; D4A6E3; A0A0G2K926; P14046	0	3	0.8141	0	1	1	708.377	2123.12	0.284487	0.000201333	CID (Collision Induced Dissociation)
High	QSGVKEEHSFTVMEFVLPR	2	10	D4A6E3; P14046	4.6039	High		48.14	High		403.501	High	596
Checked	Confidence	PSM Ambiguity	Annotated Sequence	# Protein Groups	Protein Accessions	# Missed Cleavages	Charge	DeltaScore	DeltaCn	Rank	Search Engine Rank	m/z [Da]	MH+ [Da]	DeltaM [ppm]	Deltam/z [Da]	Activation Type
TRUE	High	Unambiguous	QSGVKEEHSFTVMEFVLPR	2	D4AA52; A0A0G2JUW7; Q03626; D4A6E3; A0A0G2K926; G3V9J1; A0A0G2JUP5; Q6IE52; M0R5V7; P14046	1	3	0.5717	0	1	1	740.708	2220.11	-0.538324	-0.00039838	CID (Collision Induced Dissociation)
TRUE	High	Unambiguous	QSGVKEEHSFTVMEFVLPR	2	D4AA52; A0A0G2JUW7; Q03626; D4A6E3; A0A0G2K926; G3V9J1; A0A0G2JUP5; Q6IE52; M0R5V7; P14046	1	4	0.3664	0	1	1	555.783	2220.11	-1.56158	-0.000866722	HCD (High Energy Collision Dissociation)
TRUE	High	Unambiguous	QSGVKEEHSFTVMEFVLPR	2	D4AA52; A0A0G2JUW7; Q03626; D4A6E3; A0A0G2K926; G3V9J1; A0A0G2JUP5; Q6IE52; M0R5V7; P14046	1	3	1	0	1	1	740.708	2220.11	-0.538324	-0.00039838	CID (Collision Induced Dissociation)
TRUE	High	Unambiguous	QSGVKEEHSFTVMEFVLPR	2	D4AA52; A0A0G2JUW7; Q03626; D4A6E3; A0A0G2K926; G3V9J1; A0A0G2JUP5; Q6IE52; M0R5V7; P14046	1	4	0.8065	0	1	1	555.783	2220.11	-1.56158	-0.000866722	HCD (High Energy Collision Dissociation)
TRUE	High	Unambiguous	QSGVKEEHSFTVMEFVLPR	2	D4AA52; A0A0G2JUW7; Q03626; D4A6E3; A0A0G2K926; G3V9J1; A0A0G2JUP5; Q6IE52; M0R5V7; P14046	1	4	0.7368	0	1	1	555.783	2220.11	-1.56158	-0.000866722	HCD (High Energy Collision Dissociation)
TRUE	High	Unambiguous	QSGVKEEHSFTVMEFVLPR	2	D4AA52; A0A0G2JUW7; Q03626; D4A6E3; A0A0G2K926; G3V9J1; A0A0G2JUP5; Q6IE52; M0R5V7; P14046	1	3	0.8033	0	1	1	740.708	2220.11	-0.538324	-0.00039838	CID (Collision Induced Dissociation)
High	AHFSVMGDILSSAIK	2	9	D4A6E3; P14046	4.51426	High		54.1	High		546.665	High	470
Checked	Confidence	PSM Ambiguity	Annotated Sequence	# Protein Groups	Protein Accessions	# Missed Cleavages	Charge	DeltaScore	DeltaCn	Rank	Search Engine Rank	m/z [Da]	MH+ [Da]	DeltaM [ppm]	Deltam/z [Da]	Activation Type
TRUE	High	Unambiguous	AHFSVMGDILSSAIK	2	D4AA52; A0A0G2JUW7; Q03626; D4A6E3; A0A0G2K926; A0A0G2JUP5; Q6IE52; M0R5V7; P14046	0	2	0.5987	0	1	1	788.415	1575.82	2.20361	0.00173625	CID (Collision Induced Dissociation)
TRUE	High	Unambiguous	AHFSVMGDILSSAIK	2	D4AA52; A0A0G2JUW7; Q03626; D4A6E3; A0A0G2K926; A0A0G2JUP5; Q6IE52; M0R5V7; P14046	0	3	0.8333	0	1	1	525.945	1575.82	-0.361253	-0.000189757	HCD (High Energy Collision Dissociation)
TRUE	High	Unambiguous	AHFSVMGDILSSAIK	2	D4AA52; A0A0G2JUW7; Q03626; D4A6E3; A0A0G2K926; A0A0G2JUP5; Q6IE52; M0R5V7; P14046	0	2	0.9231	0	1	1	788.415	1575.82	2.20361	0.00173625	CID (Collision Induced Dissociation)
TRUE	High	Unambiguous	AHFSVMGDILSSAIK	2	D4AA52; A0A0G2JUW7; Q03626; D4A6E3; A0A0G2K926; A0A0G2JUP5; Q6IE52; M0R5V7; P14046	0	3	0.7442	0	1	1	525.945	1575.82	0.335928	0.000176454	HCD (High Energy Collision Dissociation)
TRUE	High	Unambiguous	AHFSVMGDILSSAIK	2	D4AA52; A0A0G2JUW7; Q03626; D4A6E3; A0A0G2K926; A0A0G2JUP5; Q6IE52; M0R5V7; P14046	0	2	0.8461	0	1	1	788.415	1575.82	2.20361	0.00173625	CID (Collision Induced Dissociation)
TRUE	High	Unambiguous	AHFSVMGDILSSAIK	2	D4AA52; A0A0G2JUW7; Q03626; D4A6E3; A0A0G2K926; A0A0G2JUP5; Q6IE52; M0R5V7; P14046	0	3	0.7736	0	1	1	525.945	1575.82	-0.361253	-0.000189757	HCD (High Energy Collision Dissociation)
TRUE	High	Unambiguous	AHFSVMGDILSSAIK	2	D4AA52; A0A0G2JUW7; Q03626; D4A6E3; A0A0G2K926; A0A0G2JUP5; Q6IE52; M0R5V7; P14046	0	3	0.7479	0	1	1	525.945	1575.82	0.335928	0.000176454	HCD (High Energy Collision Dissociation)
High	EEHSFTVMEFVLPR	2	10	D4A6E3; P14046	4.48525	High		45.66	High		369.326	High	500
Checked	Confidence	PSM Ambiguity	Annotated Sequence	# Protein Groups	Protein Accessions	# Missed Cleavages	Charge	DeltaScore	DeltaCn	Rank	Search Engine Rank	m/z [Da]	MH+ [Da]	DeltaM [ppm]	Deltam/z [Da]	Activation Type
TRUE	High	Unambiguous	EEHSFTVMEFVLPR	2	D4AA52; A0A0G2JUW7; Q03626; D4A6E3; A0A0G2K926; G3V9J1; A0A0G2JUP5; Q6IE52; M0R5V7; P14046	0	3	0.3987	0	1	1	574.284	1720.84	0.543771	0.000311914	HCD (High Energy Collision Dissociation)
TRUE	High	Unambiguous	EEHSFTVMEFVLPR	2	D4AA52; A0A0G2JUW7; Q03626; D4A6E3; A0A0G2K926; G3V9J1; A0A0G2JUP5; Q6IE52; M0R5V7; P14046	0	3	0.4537	0	1	1	574.284	1720.84	-0.0946587	-5.42974e-05	HCD (High Energy Collision Dissociation)
TRUE	High	Unambiguous	EEHSFTVMEFVLPR	2	D4AA52; A0A0G2JUW7; Q03626; D4A6E3; A0A0G2K926; G3V9J1; A0A0G2JUP5; Q6IE52; M0R5V7; P14046	0	3	0.8696	0	1	1	574.284	1720.84	0.543771	0.000311914	HCD (High Energy Collision Dissociation)
TRUE	High	Unambiguous	EEHSFTVMEFVLPR	2	D4AA52; A0A0G2JUW7; Q03626; D4A6E3; A0A0G2K926; G3V9J1; A0A0G2JUP5; Q6IE52; M0R5V7; P14046	0	3	0.7778	0	1	1	574.284	1720.84	-0.0946587	-5.42974e-05	HCD (High Energy Collision Dissociation)
TRUE	High	Unambiguous	EEHSFTVMEFVLPR	2	D4AA52; A0A0G2JUW7; Q03626; D4A6E3; A0A0G2K926; G3V9J1; A0A0G2JUP5; Q6IE52; M0R5V7; P14046	0	3	0.8226	0	1	1	574.284	1720.84	-0.0946587	-5.42974e-05	HCD (High Energy Collision Dissociation)
TRUE	High	Unambiguous	EEHSFTVMEFVLPR	2	D4AA52; A0A0G2JUW7; Q03626; D4A6E3; A0A0G2K926; G3V9J1; A0A0G2JUP5; Q6IE52; M0R5V7; P14046	0	3	0.7278	0	1	1	574.284	1720.84	0.543771	0.000311914	HCD (High Energy Collision Dissociation)
High	MLIYTILPDGEVIADSVK	1	6	P14046	3.84718	High		46.56	High		469.256	High	251
Checked	Confidence	PSM Ambiguity	Annotated Sequence	# Protein Groups	Protein Accessions	# Missed Cleavages	Charge	DeltaScore	DeltaCn	Rank	Search Engine Rank	m/z [Da]	MH+ [Da]	DeltaM [ppm]	Deltam/z [Da]	Activation Type
TRUE	High	Unambiguous	MLIYTILPDGEVIADSVK	1	D4AA52; A0A0G2K926; G3V9J1; Q6IE52; M0R5V7; P14046	0	2	0.5584	0	1	1	989.035	1977.06	0.326564	0.000322819	CID (Collision Induced Dissociation)
TRUE	High	Unambiguous	MLIYTILPDGEVIADSVK	1	D4AA52; A0A0G2K926; G3V9J1; Q6IE52; M0R5V7; P14046	0	2	0.9574	0	1	1	989.035	1977.06	0.326564	0.000322819	CID (Collision Induced Dissociation)
TRUE	High	Unambiguous	MLIYTILPDGEVIADSVK	1	D4AA52; A0A0G2K926; G3V9J1; Q6IE52; M0R5V7; P14046	0	2	0.8168	0	1	1	989.035	1977.06	0.326564	0.000322819	CID (Collision Induced Dissociation)
High	DGSYSAFGDHNGQGQGNTWLTAFVLK	2	9	D4A6E3; P14046	4.82547	High		12.29	Low		376.828	High	508
Checked	Confidence	PSM Ambiguity	Annotated Sequence	# Protein Groups	Protein Accessions	# Missed Cleavages	Charge	DeltaScore	DeltaCn	Rank	Search Engine Rank	m/z [Da]	MH+ [Da]	DeltaM [ppm]	Deltam/z [Da]	Activation Type
TRUE	High	Unambiguous	DGSYSAFGDHNGQGQGNTWLTAFVLK	2	D4AA52; A0A0G2JUW7; Q03626; D4A6E3; A0A0G2K926; A0A0G2JUP5; Q6IE52; M0R5V7; P14046	0	3	0.4203	0	1	1	924.102	2770.29	2.03985	0.00188365	CID (Collision Induced Dissociation)
TRUE	High	Unambiguous	DGSYSAFGDHNGQGQGNTWLTAFVLK	2	D4AA52; A0A0G2JUW7; Q03626; D4A6E3; A0A0G2K926; A0A0G2JUP5; Q6IE52; M0R5V7; P14046	0	3	0.907	0	1	1	924.102	2770.29	2.03985	0.00188365	CID (Collision Induced Dissociation)
High	KLFDELVVDKDLFHCVSFTIPR	1	3	P14046	6.75005	High					588.697	High	316
Checked	Confidence	PSM Ambiguity	Annotated Sequence	# Protein Groups	Protein Accessions	# Missed Cleavages	Charge	DeltaScore	DeltaCn	Rank	Search Engine Rank	m/z [Da]	MH+ [Da]	DeltaM [ppm]	Deltam/z [Da]	Activation Type
TRUE	High	Unambiguous	KLFDELVVDKDLFHcVSFTIPR	1	D4AA52; A0A0G2K926; P14046	2	4	0.4637	0	1	1	670.358	2678.41	2.89888	0.00194109	HCD (High Energy Collision Dissociation)
TRUE	High	Unambiguous	KLFDELVVDKDLFHcVSFTIPR	1	D4AA52; A0A0G2K926; P14046	2	3	0.4472	0	1	1	893.471	2678.4	-0.696586	-0.000621912	CID (Collision Induced Dissociation)
TRUE	High	Unambiguous	KLFDELVVDKDLFHcVSFTIPR	1	D4AA52; A0A0G2K926; P14046	2	4	0.8759	0	1	1	670.358	2678.41	2.89888	0.00194109	HCD (High Energy Collision Dissociation)
TRUE	High	Unambiguous	KLFDELVVDKDLFHcVSFTIPR	1	D4AA52; A0A0G2K926; P14046	2	3	0.6981	0	1	1	893.471	2678.4	-0.696586	-0.000621912	CID (Collision Induced Dissociation)
High	ETGLMAFTNLK	1	3	P14046	3.57893	Medium		43.57	High		335.662	High	240
Checked	Confidence	PSM Ambiguity	Annotated Sequence	# Protein Groups	Protein Accessions	# Missed Cleavages	Charge	DeltaScore	DeltaCn	Rank	Search Engine Rank	m/z [Da]	MH+ [Da]	DeltaM [ppm]	Deltam/z [Da]	Activation Type
TRUE	High	Unambiguous	ETGLMAFTNLK	1	D4AA52; A0A0G2K926; P14046	0	2	0.9545	0	1	1	612.819	1224.63	0.825893	0.000505706	CID (Collision Induced Dissociation)
TRUE	High	Unambiguous	ETGLMAFTNLK	1	D4AA52; A0A0G2K926; P14046	0	2	0.7711	0	1	1	612.819	1224.63	0.825893	0.000505706	CID (Collision Induced Dissociation)
High	VVSMDKNLHPLNELFPLAYIEDPK	2	6	D4A6E3; P14046	2.94511	Low		13.78	Low		235.073	High	447
Checked	Confidence	PSM Ambiguity	Annotated Sequence	# Protein Groups	Protein Accessions	# Missed Cleavages	Charge	DeltaScore	DeltaCn	Rank	Search Engine Rank	m/z [Da]	MH+ [Da]	DeltaM [ppm]	Deltam/z [Da]	Activation Type
TRUE	High	Selected	VVSMDKNLHPLNELFPLAYIEDPK	2	D4AA52; A0A0G2JUW7; Q03626; D4A6E3; A0A0G2K926; P14046	1	4	0.7462	0	1	1	696.368	2782.45	-0.0102702	-7.14406e-06	HCD (High Energy Collision Dissociation)
G3V6D3	ATP synthase subunit beta OS=Rattus norvegicus GN=Atp5b PE=1 SV=1	51.9849	15	15	56.309	5.27	6.356	72.6521	23.6295	7	1156.65	51.9849	14	16337.3	44.9905	14
Confidence	Sequence	# Protein Groups	# Proteins	Master Protein Accessions	XCorr Sequest HT	Confidence Sequest HT	Search Space Sequest HT	Ions Score Mascot	Confidence Mascot	Search Space Mascot	Amanda Score MS Amanda	Confidence MS Amanda	Search Space MS Amanda
High	G3V9U2	1	2	G3V6D3	7.32868	High		63.81	High		639.785	High	639
Checked	G3V9U2	PSM Ambiguity	Annotated Sequence	# Protein Groups	Protein Accessions	# Missed Cleavages	Charge	DeltaScore	DeltaCn	Rank	Search Engine Rank	m/z [Da]	MH+ [Da]	DeltaM [ppm]	Deltam/z [Da]	Activation Type
TRUE	G3V9U2	Unambiguous	GFQQILAGDYDHLPEQAFYmVGPIEEAVAK	1	P10719; G3V6D3	0	3	0.6071	0	1	1	1118.21	3352.63	1.82805	0.00204292	CID (Collision Induced Dissociation)
TRUE	G3V9U2	Unambiguous	GFQQILAGDYDHLPEQAFYmVGPIEEAVAK	1	P10719; G3V6D3	0	3	0.5341	0	1	1	1118.22	3352.63	3.35729	0.0037519	CID (Collision Induced Dissociation)
TRUE	G3V9U2	Unambiguous	GFQQILAGDYDHLPEQAFYmVGPIEEAVAK	1	P10719; G3V6D3	0	3	0.9219	0	1	1	1118.21	3352.63	1.82805	0.00204292	CID (Collision Induced Dissociation)
TRUE	G3V9U2	Unambiguous	GFQQILAGDYDHLPEQAFYmVGPIEEAVAK	1	P10719; G3V6D3	0	3	0.9024	0	1	1	1118.22	3352.63	3.35729	0.0037519	CID (Collision Induced Dissociation)
TRUE	G3V9U2	Unambiguous	GFQQILAGDYDHLPEQAFYmVGPIEEAVAK	1	P10719; G3V6D3	0	3	0.8214	0	1	1	1118.21	3352.62	0.735735	0.000822213	CID (Collision Induced Dissociation)
TRUE	G3V9U2	Unambiguous	GFQQILAGDYDHLPEQAFYmVGPIEEAVAK	1	P10719; G3V6D3	0	3	0.8563	0	1	1	1118.21	3352.63	1.82805	0.00204292	CID (Collision Induced Dissociation)
TRUE	G3V9U2	Unambiguous	GFQQILAGDYDHLPEQAFYmVGPIEEAVAK	1	P10719; G3V6D3	0	3	0.8285	0	1	1	1118.22	3352.63	3.35729	0.0037519	CID (Collision Induced Dissociation)
TRUE	G3V9U2	Unambiguous	GFQQILAGDYDHLPEQAFYmVGPIEEAVAK	1	P10719; G3V6D3	0	3	0.7788	0	1	1	1118.21	3352.62	0.735735	0.000822213	CID (Collision Induced Dissociation)
High	G3V9U2	1	2	G3V6D3	5.52585	High		66.42	High		524.995	High	128
Checked	G3V9U2	PSM Ambiguity	Annotated Sequence	# Protein Groups	Protein Accessions	# Missed Cleavages	Charge	DeltaScore	DeltaCn	Rank	Search Engine Rank	m/z [Da]	MH+ [Da]	DeltaM [ppm]	Deltam/z [Da]	Activation Type
TRUE	G3V9U2	Unambiguous	TVLIMELINNVAK	1	P10719; G3V6D3	0	2	0.3056	0	1	1	729.424	1457.84	0.275201	0.0002006	CID (Collision Induced Dissociation)
TRUE	G3V9U2	Unambiguous	TVLIMELINNVAK	1	P10719; G3V6D3	0	2	0.3009	0	1	1	729.424	1457.84	1.11254	0.000810951	CID (Collision Induced Dissociation)
TRUE	G3V9U2	Unambiguous	TVLIMELINNVAK	1	P10719; G3V6D3	0	2	0.314	0	1	1	729.425	1457.84	2.03361	0.00148234	CID (Collision Induced Dissociation)
TRUE	G3V9U2	Unambiguous	TVLIMELINNVAK	1	P10719; G3V6D3	0	2	0.284	0	1	1	729.424	1457.84	0.777603	0.00056681	CID (Collision Induced Dissociation)
TRUE	G3V9U2	Unambiguous	TVLIMELINNVAK	1	P10719; G3V6D3	0	2	0.2867	0	1	1	729.424	1457.84	0.275201	0.0002006	CID (Collision Induced Dissociation)
TRUE	G3V9U2	Unambiguous	TVLIMELINNVAK	1	P10719; G3V6D3	0	2	0.5758	0	1	1	729.424	1457.84	1.11254	0.000810951	CID (Collision Induced Dissociation)
TRUE	G3V9U2	Unambiguous	TVLIMELINNVAK	1	P10719; G3V6D3	0	2	0.6	0	1	1	729.424	1457.84	0.777603	0.00056681	CID (Collision Induced Dissociation)
TRUE	G3V9U2	Unambiguous	TVLIMELINNVAK	1	P10719; G3V6D3	0	2	0.5091	0	1	1	729.424	1457.84	0.275201	0.0002006	CID (Collision Induced Dissociation)
TRUE	G3V9U2	Unambiguous	TVLIMELINNVAK	1	P10719; G3V6D3	0	2	0.6731	0	1	1	729.425	1457.84	2.03361	0.00148234	CID (Collision Induced Dissociation)
TRUE	G3V9U2	Unambiguous	TVLIMELINNVAK	1	P10719; G3V6D3	0	2	0.925	0	1	1	729.424	1457.84	1.0288	0.000749916	CID (Collision Induced Dissociation)
TRUE	G3V9U2	Unambiguous	TVLIMELINNVAK	1	P10719; G3V6D3	0	2	0.8611	0	1	1	729.425	1457.84	2.28481	0.00166544	CID (Collision Induced Dissociation)
TRUE	G3V9U2	Unambiguous	TVLIMELINNVAK	1	P10719; G3V6D3	0	2	0.8	0	1	1	729.424	1457.84	0.275201	0.0002006	CID (Collision Induced Dissociation)
TRUE	G3V9U2	Unambiguous	TVLIMELINNVAK	1	P10719; G3V6D3	0	3	0.7778	0	1	1	486.618	1457.84	0.538112	0.000261494	HCD (High Energy Collision Dissociation)
TRUE	G3V9U2	Unambiguous	TVLIMELINNVAK	1	P10719; G3V6D3	0	2	1	0	1	1	729.424	1457.84	1.36374	0.000994057	CID (Collision Induced Dissociation)
TRUE	G3V9U2	Unambiguous	TVLIMELINNVAK	1	P10719; G3V6D3	0	2	0.8035	0	1	1	729.424	1457.84	0.777603	0.00056681	CID (Collision Induced Dissociation)
TRUE	G3V9U2	Unambiguous	TVLIMELINNVAK	1	P10719; G3V6D3	0	2	0.8233	0	1	1	729.424	1457.84	0.275201	0.0002006	CID (Collision Induced Dissociation)
TRUE	G3V9U2	Unambiguous	TVLIMELINNVAK	1	P10719; G3V6D3	0	2	0.8163	0	1	1	729.424	1457.84	1.11254	0.000810951	CID (Collision Induced Dissociation)
TRUE	G3V9U2	Unambiguous	TVLIMELINNVAK	1	P10719; G3V6D3	0	2	0.8266	0	1	1	729.425	1457.84	2.03361	0.00148234	CID (Collision Induced Dissociation)
TRUE	G3V9U2	Unambiguous	TVLIMELINNVAK	1	P10719; G3V6D3	0	2	0.7567	0	1	1	729.424	1457.84	0.275201	0.0002006	CID (Collision Induced Dissociation)
TRUE	G3V9U2	Unambiguous	TVLIMELINNVAK	1	P10719; G3V6D3	0	2	0.7848	0	1	1	729.424	1457.84	1.0288	0.000749916	CID (Collision Induced Dissociation)
TRUE	G3V9U2	Unambiguous	TVLIMELINNVAK	1	P10719; G3V6D3	0	2	0.625	0	1	1	729.424	1457.84	1.36374	0.000994057	CID (Collision Induced Dissociation)
TRUE	G3V9U2	Unambiguous	TVLIMELINNVAK	1	P10719; G3V6D3	0	2	0.6231	0	1	1	729.425	1457.84	2.28481	0.00166544	CID (Collision Induced Dissociation)
TRUE	G3V9U2	Unambiguous	TVLIMELINNVAK	1	P10719; G3V6D3	0	3	0.853	0	1	1	486.618	1457.84	0.538112	0.000261494	HCD (High Energy Collision Dissociation)
High	G3V9U2	1	2	G3V6D3	5.51385	High		41.63	High		631.443	High	603
Checked	G3V9U2	PSM Ambiguity	Annotated Sequence	# Protein Groups	Protein Accessions	# Missed Cleavages	Charge	DeltaScore	DeltaCn	Rank	Search Engine Rank	m/z [Da]	MH+ [Da]	DeltaM [ppm]	Deltam/z [Da]	Activation Type
TRUE	G3V9U2	Unambiguous	GFQQILAGDYDHLPEQAFYMVGPIEEAVAK	1	P10719; G3V6D3	0	3	0.5626	0	1	1	1112.88	3336.63	0.71525	0.000795507	CID (Collision Induced Dissociation)
TRUE	G3V9U2	Unambiguous	GFQQILAGDYDHLPEQAFYMVGPIEEAVAK	1	P10719; G3V6D3	0	3	0.9048	0	1	1	1112.88	3336.63	0.71525	0.000795507	CID (Collision Induced Dissociation)
TRUE	G3V9U2	Unambiguous	GFQQILAGDYDHLPEQAFYMVGPIEEAVAK	1	P10719; G3V6D3	0	3	0.9012	0	1	1	1112.88	3336.63	0.71525	0.000795507	CID (Collision Induced Dissociation)
TRUE	G3V9U2	Selected	GFQQILAGDYDHLPEQAFYMVGPIEEAVAK	1	P10719; G3V6D3	0	3	0.7689	0	1	1	1112.88	3336.62	-1.04083	-0.00115762	CID (Collision Induced Dissociation)
TRUE	G3V9U2	Selected	GFQQILAGDYDHLPEQAFYMVGPIEEAVAK	1	P10719; G3V6D3	0	4	0.8021	0	1	1	834.911	3336.62	-1.06315	-0.000886834	HCD (High Energy Collision Dissociation)
TRUE	G3V9U2	Selected	GFQQILAGDYDHLPEQAFYMVGPIEEAVAK	1	P10719; G3V6D3	0	3	0.8363	0	1	1	1112.88	3336.64	3.67863	0.00409141	CID (Collision Induced Dissociation)
High	G3V9U2	1	2	G3V6D3	5.31013	High		81.93	High		589.277	High	463
Checked	G3V9U2	PSM Ambiguity	Annotated Sequence	# Protein Groups	Protein Accessions	# Missed Cleavages	Charge	DeltaScore	DeltaCn	Rank	Search Engine Rank	m/z [Da]	MH+ [Da]	DeltaM [ppm]	Deltam/z [Da]	Activation Type
TRUE	G3V9U2	Unambiguous	DQEGQDVLLFIDNIFR	1	P10719; G3V6D3	0	2	0.6497	0	1	1	961.488	1921.97	1.31413	0.00126285	CID (Collision Induced Dissociation)
TRUE	G3V9U2	Unambiguous	DQEGQDVLLFIDNIFR	1	P10719; G3V6D3	0	2	0.8415	0	1	1	961.488	1921.97	1.31413	0.00126285	CID (Collision Induced Dissociation)
TRUE	G3V9U2	Unambiguous	DQEGQDVLLFIDNIFR	1	P10719; G3V6D3	0	2	0.8582	0	1	1	961.488	1921.97	1.31413	0.00126285	CID (Collision Induced Dissociation)
TRUE	G3V9U2	Selected	DQEGQDVLLFIDNIFR	1	P10719; G3V6D3	0	2	0.8866	0	1	1	961.488	1921.97	1.50467	0.00144596	CID (Collision Induced Dissociation)
TRUE	G3V9U2	Selected	DQEGQDVLLFIDNIFR	1	P10719; G3V6D3	0	2	0.7405	0	1	1	961.487	1921.97	0.806021	0.000774572	CID (Collision Induced Dissociation)
TRUE	G3V9U2	Selected	DQEGQDVLLFIDNIFR	1	P10719; G3V6D3	0	3	0.8156	0	1	1	641.327	1921.97	0.671998	0.000430519	HCD (High Energy Collision Dissociation)
High	G3V9U2	1	2	G3V6D3	5.28186	High		59.93	High		686.653	High	496
Checked	G3V9U2	PSM Ambiguity	Annotated Sequence	# Protein Groups	Protein Accessions	# Missed Cleavages	Charge	DeltaScore	DeltaCn	Rank	Search Engine Rank	m/z [Da]	MH+ [Da]	DeltaM [ppm]	Deltam/z [Da]	Activation Type
TRUE	G3V9U2	Unambiguous	AIAELGIYPAVDPLDSTSR	1	P10719; G3V6D3	0	3	0.5758	0	1	1	663.35	1988.04	0.943952	0.000625536	CID (Collision Induced Dissociation)
TRUE	G3V9U2	Unambiguous	AIAELGIYPAVDPLDSTSR	1	P10719; G3V6D3	0	2	0.5318	0	1	1	994.522	1988.04	1.96386	0.00195211	CID (Collision Induced Dissociation)
TRUE	G3V9U2	Unambiguous	AIAELGIYPAVDPLDSTSR	1	P10719; G3V6D3	0	2	1	0	1	1	994.522	1988.04	1.96386	0.00195211	CID (Collision Induced Dissociation)
TRUE	G3V9U2	Unambiguous	AIAELGIYPAVDPLDSTSR	1	P10719; G3V6D3	0	3	0.92	0	1	1	663.35	1988.04	0.943952	0.000625536	CID (Collision Induced Dissociation)
TRUE	G3V9U2	Unambiguous	AIAELGIYPAVDPLDSTSR	1	P10719; G3V6D3	0	3	0.858	0	1	1	663.35	1988.04	0.943952	0.000625536	CID (Collision Induced Dissociation)
TRUE	G3V9U2	Unambiguous	AIAELGIYPAVDPLDSTSR	1	P10719; G3V6D3	0	2	0.7789	0	1	1	994.522	1988.04	1.96386	0.00195211	CID (Collision Induced Dissociation)
TRUE	G3V9U2	Selected	AIAELGIYPAVDPLDSTSR	1	P10719; G3V6D3	0	2	0.8108	0	1	1	994.522	1988.04	1.47264	0.00146383	CID (Collision Induced Dissociation)
TRUE	G3V9U2	Selected	AIAELGIYPAVDPLDSTSR	1	P10719; G3V6D3	0	2	0.871	0	1	1	994.518	1988.03	-2.21152	-0.00219828	CID (Collision Induced Dissociation)
High	G3V9U2	1	2	G3V6D3	5.1252	High		45.91	High		506.139	High	596
Checked	G3V9U2	PSM Ambiguity	Annotated Sequence	# Protein Groups	Protein Accessions	# Missed Cleavages	Charge	DeltaScore	DeltaCn	Rank	Search Engine Rank	m/z [Da]	MH+ [Da]	DeltaM [ppm]	Deltam/z [Da]	Activation Type
TRUE	G3V9U2	Unambiguous	TREGNDLYHEMIESGVINLK	1	P10719; G3V6D3	1	3	0.3002	0	1	1	773.388	2318.15	1.65177	0.00127635	CID (Collision Induced Dissociation)
TRUE	G3V9U2	Unambiguous	TREGNDLYHEMIESGVINLK	1	P10719; G3V6D3	1	3	0.6739	0	1	1	773.388	2318.15	1.65177	0.00127635	CID (Collision Induced Dissociation)
TRUE	G3V9U2	Unambiguous	TREGNDLYHEMIESGVINLK	1	P10719; G3V6D3	1	3	0.833	0	1	1	773.388	2318.15	1.65177	0.00127635	CID (Collision Induced Dissociation)
TRUE	G3V9U2	Selected	TREGNDLYHEMIESGVINLK	1	P10719; G3V6D3	1	4	0.8302	0	1	1	580.291	2318.14	-1.8295	-0.00106026	HCD (High Energy Collision Dissociation)
High	G3V9U2	1	2	G3V6D3	4.92243	High		115.43	High		469.172	High	193
Checked	G3V9U2	PSM Ambiguity	Annotated Sequence	# Protein Groups	Protein Accessions	# Missed Cleavages	Charge	DeltaScore	DeltaCn	Rank	Search Engine Rank	m/z [Da]	MH+ [Da]	DeltaM [ppm]	Deltam/z [Da]	Activation Type
TRUE	G3V9U2	Unambiguous	VALTGLTVAEYFR	1	P10719; G3V6D3	0	2	0.5793	0	1	1	720.399	1439.79	0.637254	0.000458756	CID (Collision Induced Dissociation)
TRUE	G3V9U2	Unambiguous	VALTGLTVAEYFR	1	P10719; G3V6D3	0	3	0.9565	0	1	1	480.601	1439.79	-0.0503527	-2.41658e-05	HCD (High Energy Collision Dissociation)
TRUE	G3V9U2	Unambiguous	VALTGLTVAEYFR	1	P10719; G3V6D3	0	2	1	0	1	1	720.399	1439.79	0.637254	0.000458756	CID (Collision Induced Dissociation)
TRUE	G3V9U2	Unambiguous	VALTGLTVAEYFR	1	P10719; G3V6D3	0	3	1	0	1	1	480.601	1439.79	0.39476	0.000189457	HCD (High Energy Collision Dissociation)
TRUE	G3V9U2	Unambiguous	VALTGLTVAEYFR	1	P10719; G3V6D3	0	2	0.7683	0	1	1	720.399	1439.79	0.637254	0.000458756	CID (Collision Induced Dissociation)
TRUE	G3V9U2	Unambiguous	VALTGLTVAEYFR	1	P10719; G3V6D3	0	3	0.6412	0	1	1	480.601	1439.79	0.39476	0.000189457	HCD (High Energy Collision Dissociation)
TRUE	G3V9U2	Unambiguous	VALTGLTVAEYFR	1	P10719; G3V6D3	0	3	0.7691	0	1	1	480.601	1439.79	-0.0503527	-2.41658e-05	HCD (High Energy Collision Dissociation)
High	G3V9U2	1	2	G3V6D3	4.01328	High		44.33	High		399.56	High	300
Checked	G3V9U2	PSM Ambiguity	Annotated Sequence	# Protein Groups	Protein Accessions	# Missed Cleavages	Charge	DeltaScore	DeltaCn	Rank	Search Engine Rank	m/z [Da]	MH+ [Da]	DeltaM [ppm]	Deltam/z [Da]	Activation Type
TRUE	G3V9U2	Unambiguous	FTQAGSEVSALLGR	1	P10719; G3V6D3	0	2	0.5037	0	1	1	718.381	1435.75	0.500065	0.000358985	CID (Collision Induced Dissociation)
TRUE	G3V9U2	Unambiguous	FTQAGSEVSALLGR	1	P10719; G3V6D3	0	2	0.7727	0	1	1	718.381	1435.75	0.500065	0.000358985	CID (Collision Induced Dissociation)
TRUE	G3V9U2	Unambiguous	FTQAGSEVSALLGR	1	P10719; G3V6D3	0	3	0.9744	0	1	1	479.257	1435.76	1.38343	0.000662088	HCD (High Energy Collision Dissociation)
TRUE	G3V9U2	Unambiguous	FTQAGSEVSALLGR	1	P10719; G3V6D3	0	2	0.6449	0	1	1	718.381	1435.75	0.500065	0.000358985	CID (Collision Induced Dissociation)
TRUE	G3V9U2	Unambiguous	FTQAGSEVSALLGR	1	P10719; G3V6D3	0	3	0.779	0	1	1	479.257	1435.76	1.38343	0.000662088	HCD (High Energy Collision Dissociation)
High	G3V9U2	1	2	G3V6D3	3.58553	Medium		50.94	High		311.34	High	178
Checked	G3V9U2	PSM Ambiguity	Annotated Sequence	# Protein Groups	Protein Accessions	# Missed Cleavages	Charge	DeltaScore	DeltaCn	Rank	Search Engine Rank	m/z [Da]	MH+ [Da]	DeltaM [ppm]	Deltam/z [Da]	Activation Type
TRUE	G3V9U2	Unambiguous	VVDLLAPYAK	1	P10719; G3V6D3	0	2	0.9608	0	1	1	544.821	1088.64	0.480469	0.000261528	CID (Collision Induced Dissociation)
TRUE	G3V9U2	Unambiguous	VVDLLAPYAK	1	P10719; G3V6D3	0	2	1	0	1	1	544.822	1088.64	0.928995	0.000505668	CID (Collision Induced Dissociation)
TRUE	G3V9U2	Unambiguous	VVDLLAPYAK	1	P10719; G3V6D3	0	2	0.6719	0	1	1	544.822	1088.64	0.928995	0.000505668	CID (Collision Induced Dissociation)
TRUE	G3V9U2	Unambiguous	VVDLLAPYAK	1	P10719; G3V6D3	0	2	0.576	0	1	1	544.821	1088.64	0.480469	0.000261528	CID (Collision Induced Dissociation)
High	G3V9U2	1	2	G3V6D3	3.734	Medium		22.22	Medium		374.436	High	564
Checked	G3V9U2	PSM Ambiguity	Annotated Sequence	# Protein Groups	Protein Accessions	# Missed Cleavages	Charge	DeltaScore	DeltaCn	Rank	Search Engine Rank	m/z [Da]	MH+ [Da]	DeltaM [ppm]	Deltam/z [Da]	Activation Type
TRUE	G3V9U2	Selected	SLQDIIAILGmDELSEEDK	1	P10719; G3V6D3	0	3	0.7996	0	1	1	712.356	2135.05	4.51009	0.00320975	CID (Collision Induced Dissociation)
High	G3V9U2	1	2	G3V6D3	3.53083	Low		30.3	High		335.893	High	165
Checked	G3V9U2	PSM Ambiguity	Annotated Sequence	# Protein Groups	Protein Accessions	# Missed Cleavages	Charge	DeltaScore	DeltaCn	Rank	Search Engine Rank	m/z [Da]	MH+ [Da]	DeltaM [ppm]	Deltam/z [Da]	Activation Type
TRUE	G3V9U2	Unambiguous	LVLEVAQHLGESTVR	1	P10719; G3V6D3	0	3	1	0	1	1	550.978	1650.92	0.768133	0.000422708	HCD (High Energy Collision Dissociation)
TRUE	G3V9U2	Unambiguous	LVLEVAQHLGESTVR	1	P10719; G3V6D3	0	3	1	0	1	1	550.979	1650.92	2.32089	0.0012772	HCD (High Energy Collision Dissociation)
TRUE	G3V9U2	Unambiguous	LVLEVAQHLGESTVR	1	P10719; G3V6D3	0	3	0.766	0	1	1	550.979	1650.92	2.32089	0.0012772	HCD (High Energy Collision Dissociation)
TRUE	G3V9U2	Unambiguous	LVLEVAQHLGESTVR	1	P10719; G3V6D3	0	3	0.8211	0	1	1	550.978	1650.92	0.768133	0.000422708	HCD (High Energy Collision Dissociation)
High	G3V9U2	1	2	G3V6D3	3.4366	Low		40.62	High		520.052	High	505
Checked	G3V9U2	PSM Ambiguity	Annotated Sequence	# Protein Groups	Protein Accessions	# Missed Cleavages	Charge	DeltaScore	DeltaCn	Rank	Search Engine Rank	m/z [Da]	MH+ [Da]	DeltaM [ppm]	Deltam/z [Da]	Activation Type
TRUE	G3V9U2	Unambiguous	FLSQPFQVAEVFTGHMGK	1	P10719; G3V6D3	0	3	0.8537	0	1	1	675.009	2023.01	1.05583	0.000711985	CID (Collision Induced Dissociation)
TRUE	G3V9U2	Unambiguous	FLSQPFQVAEVFTGHMGK	1	P10719; G3V6D3	0	3	0.7766	0	1	1	675.009	2023.01	1.05583	0.000711985	CID (Collision Induced Dissociation)
TRUE	G3V9U2	Selected	FLSQPFQVAEVFTGHMGK	1	P10719; G3V6D3	0	3	0.6864	0	1	1	675.009	2023.01	0.42225	0.000284739	CID (Collision Induced Dissociation)
High	G3V9U2	1	2	G3V6D3	3.43139	Low		41.17	High		266.334	High	535
Checked	G3V9U2	PSM Ambiguity	Annotated Sequence	# Protein Groups	Protein Accessions	# Missed Cleavages	Charge	DeltaScore	DeltaCn	Rank	Search Engine Rank	m/z [Da]	MH+ [Da]	DeltaM [ppm]	Deltam/z [Da]	Activation Type
TRUE	G3V9U2	Unambiguous	QFAPIHAEAPEFIEmSVEQEILVTGIK	1	P10719; G3V6D3	0	3	0.9268	0	1	1	1014.86	3042.55	0.915708	0.000928695	CID (Collision Induced Dissociation)
TRUE	G3V9U2	Unambiguous	QFAPIHAEAPEFIEmSVEQEILVTGIK	1	P10719; G3V6D3	0	3	0.8689	0	1	1	1014.86	3042.55	0.915708	0.000928695	CID (Collision Induced Dissociation)
High	G3V9U2	1	2	G3V6D3	3.28482	Low		44.64	High		308.228	High	499
Checked	G3V9U2	PSM Ambiguity	Annotated Sequence	# Protein Groups	Protein Accessions	# Missed Cleavages	Charge	DeltaScore	DeltaCn	Rank	Search Engine Rank	m/z [Da]	MH+ [Da]	DeltaM [ppm]	Deltam/z [Da]	Activation Type
TRUE	G3V9U2	Unambiguous	SLQDIIAILGMDELSEEDKLTVSR	1	P10719; G3V6D3	1	3	0.9778	0	1	1	892.464	2675.38	-1.67135	-0.0014905	CID (Collision Induced Dissociation)
TRUE	G3V9U2	Unambiguous	SLQDIIAILGMDELSEEDKLTVSR	1	P10719; G3V6D3	1	3	0.8532	0	1	1	892.464	2675.38	-1.67135	-0.0014905	CID (Collision Induced Dissociation)
High	G3V9U2	1	2	G3V6D3	3.09525	Low		33.51	High		350.129	High	44
Checked	G3V9U2	PSM Ambiguity	Annotated Sequence	# Protein Groups	Protein Accessions	# Missed Cleavages	Charge	DeltaScore	DeltaCn	Rank	Search Engine Rank	m/z [Da]	MH+ [Da]	DeltaM [ppm]	Deltam/z [Da]	Activation Type
TRUE	G3V9U2	Unambiguous	VLDSGAPIKIPVGPETLGR	1	P10719; G3V6D3	1	3	1	0	1	1	640.371	1919.1	0.733998	0.000469537	HCD (High Energy Collision Dissociation)
TRUE	G3V9U2	Unambiguous	VLDSGAPIKIPVGPETLGR	1	P10719; G3V6D3	1	3	0.8541	0	1	1	640.371	1919.1	0.733998	0.000469537	HCD (High Energy Collision Dissociation)
High	G3V9U2	1	2	G3V6D3	2.80143	Low		49.65	High		407.414	High	538
Checked	G3V9U2	PSM Ambiguity	Annotated Sequence	# Protein Groups	Protein Accessions	# Missed Cleavages	Charge	DeltaScore	DeltaCn	Rank	Search Engine Rank	m/z [Da]	MH+ [Da]	DeltaM [ppm]	Deltam/z [Da]	Activation Type
TRUE	G3V9U2	Unambiguous	FLSQPFQVAEVFTGHmGK	1	P10719; G3V6D3	0	3	0.94	0	1	1	680.34	2039.01	0.188826	0.000128339	CID (Collision Induced Dissociation)
TRUE	G3V9U2	Unambiguous	FLSQPFQVAEVFTGHmGK	1	P10719; G3V6D3	0	3	0.7359	0	1	1	680.34	2039.01	0.188826	0.000128339	CID (Collision Induced Dissociation)
TRUE	G3V9U2	Selected	FLSQPFQVAEVFTGHmGK	1	P10719; G3V6D3	0	3	0.6477	0	1	1	680.341	2039.01	1.53585	0.00104387	CID (Collision Induced Dissociation)
High	G3V9U2	1	2	G3V6D3	2.54268	Low		9.75	Low		228.393	High	125
Checked	G3V9U2	PSM Ambiguity	Annotated Sequence	# Protein Groups	Protein Accessions	# Missed Cleavages	Charge	DeltaScore	DeltaCn	Rank	Search Engine Rank	m/z [Da]	MH+ [Da]	DeltaM [ppm]	Deltam/z [Da]	Activation Type
TRUE	G3V9U2	Selected	TVLImELINNVAK	1	P10719; G3V6D3	0	2	0.7759	0	1	1	737.422	1473.84	1.90025	0.00140033	CID (Collision Induced Dissociation)
High	G3V9U2	1	2	G3V6D3				32.89	High
Checked	G3V9U2	PSM Ambiguity	Annotated Sequence	# Protein Groups	Protein Accessions	# Missed Cleavages	Charge	DeltaScore	DeltaCn	Rank	Search Engine Rank	m/z [Da]	MH+ [Da]	DeltaM [ppm]	Deltam/z [Da]	Activation Type
TRUE	G3V9U2	Selected	qFAPIHAEAPEFIEmSVEQEILVTGIK	1	P10719; G3V6D3	0	3	0.3939	0	1	1	1015.19	3043.56	9.33574	0.00947121	CID (Collision Induced Dissociation)
High	G3V9U2	1	2	G3V6D3				29.02	High
Checked	Confidence	PSM Ambiguity	Annotated Sequence	# Protein Groups	Protein Accessions	# Missed Cleavages	Charge	DeltaScore	DeltaCn	Rank	Search Engine Rank	m/z [Da]	MH+ [Da]	DeltaM [ppm]	Deltam/z [Da]	Activation Type
TRUE	High	Selected	KGSITSVqAIYVPADDLTDPAPATTFAHLDATTVLSR	1	P10719; G3V6D3	1	4	0.9655	0	1	1	961.752	3843.99	5.37192	0.00516237	CID (Collision Induced Dissociation)
P22789	Alcohol sulfotransferase A OS=Rattus norvegicus GN=St2a2 PE=1 SV=2	57.3944	15	8	33.23	7.83	5.062	59.3883	33.8028	8	498.724	44.0141	10	9845.34	57.3944	15
Confidence	Sequence	# Protein Groups	# Proteins	Master Protein Accessions	XCorr Sequest HT	Confidence Sequest HT	Search Space Sequest HT	Ions Score Mascot	Confidence Mascot	Search Space Mascot	Amanda Score MS Amanda	Confidence MS Amanda	Search Space MS Amanda
High	SPWIETDLGYDMLIK	2	4	D4AE35; P22789	5.40149	High		59.03	High		745.221	High	462
Checked	Confidence	PSM Ambiguity	Annotated Sequence	# Protein Groups	Protein Accessions	# Missed Cleavages	Charge	DeltaScore	DeltaCn	Rank	Search Engine Rank	m/z [Da]	MH+ [Da]	DeltaM [ppm]	Deltam/z [Da]	Activation Type
TRUE	High	Unambiguous	SPWIETDLGYDmLIK	2	D4AE35; F1M7G5; A0A0G2JYC0; P22789	0	2	0.5759	0	1	1	898.943	1796.88	0.597452	0.000536774	CID (Collision Induced Dissociation)
TRUE	High	Unambiguous	SPWIETDLGYDmLIK	2	D4AE35; F1M7G5; A0A0G2JYC0; P22789	0	2	0.9831	0	1	1	898.943	1796.88	0.597452	0.000536774	CID (Collision Induced Dissociation)
TRUE	High	Unambiguous	SPWIETDLGYDmLIK	2	D4AE35; F1M7G5; A0A0G2JYC0; P22789	0	2	0.8764	0	1	1	898.943	1796.88	0.597452	0.000536774	CID (Collision Induced Dissociation)
High	SPWIETDLGYDMLIK	2	4	D4AE35; P22789	5.28535	High		56.95	High		547.497	High	490
Checked	Confidence	PSM Ambiguity	Annotated Sequence	# Protein Groups	Protein Accessions	# Missed Cleavages	Charge	DeltaScore	DeltaCn	Rank	Search Engine Rank	m/z [Da]	MH+ [Da]	DeltaM [ppm]	Deltam/z [Da]	Activation Type
TRUE	High	Unambiguous	SPWIETDLGYDMLIK	2	D4AE35; F1M7G5; A0A0G2JYC0; P22789	0	2	0.4745	0	1	1	890.947	1780.89	2.13436	0.00190052	CID (Collision Induced Dissociation)
TRUE	High	Unambiguous	SPWIETDLGYDMLIK	2	D4AE35; F1M7G5; A0A0G2JYC0; P22789	0	2	0.8246	0	1	1	890.947	1780.89	2.13436	0.00190052	CID (Collision Induced Dissociation)
TRUE	High	Unambiguous	SPWIETDLGYDMLIK	2	D4AE35; F1M7G5; A0A0G2JYC0; P22789	0	2	0.8652	0	1	1	890.947	1780.89	2.13436	0.00190052	CID (Collision Induced Dissociation)
High	KPDSLGTYVEWFLK	4	8	D4AE35; P15709; M3ZCQ0; P22789	4.83984	High		56.94	High		460.963	High	305
Checked	Confidence	PSM Ambiguity	Annotated Sequence	# Protein Groups	Protein Accessions	# Missed Cleavages	Charge	DeltaScore	DeltaCn	Rank	Search Engine Rank	m/z [Da]	MH+ [Da]	DeltaM [ppm]	Deltam/z [Da]	Activation Type
TRUE	High	Unambiguous	KPDSLGTYVEWFLK	4	D4AE35; D3ZR55; P15709; F1M7G5; M3ZCQ0; A0A0G2JYC0; P50235; P22789	0	3	0.5269	0	1	1	561.631	1682.88	-0.589847	-0.00033088	HCD (High Energy Collision Dissociation)
TRUE	High	Unambiguous	KPDSLGTYVEWFLK	4	D4AE35; D3ZR55; P15709; F1M7G5; M3ZCQ0; A0A0G2JYC0; P50235; P22789	0	2	0.5364	0	1	1	841.944	1682.88	0.723802	0.000609036	CID (Collision Induced Dissociation)
TRUE	High	Unambiguous	KPDSLGTYVEWFLK	4	D4AE35; D3ZR55; P15709; F1M7G5; M3ZCQ0; A0A0G2JYC0; P50235; P22789	0	3	0.5	0	1	1	561.632	1682.88	0.715812	0.000401542	HCD (High Energy Collision Dissociation)
TRUE	High	Unambiguous	KPDSLGTYVEWFLK	4	D4AE35; D3ZR55; P15709; F1M7G5; M3ZCQ0; A0A0G2JYC0; P50235; P22789	0	2	0.9474	0	1	1	841.944	1682.88	0.723802	0.000609036	CID (Collision Induced Dissociation)
TRUE	High	Unambiguous	KPDSLGTYVEWFLK	4	D4AE35; D3ZR55; P15709; F1M7G5; M3ZCQ0; A0A0G2JYC0; P50235; P22789	0	3	1	0	1	1	561.631	1682.88	-0.589847	-0.00033088	HCD (High Energy Collision Dissociation)
TRUE	High	Unambiguous	KPDSLGTYVEWFLK	4	D4AE35; D3ZR55; P15709; F1M7G5; M3ZCQ0; A0A0G2JYC0; P50235; P22789	0	3	0.9	0	1	1	561.632	1682.88	0.715812	0.000401542	HCD (High Energy Collision Dissociation)
TRUE	High	Unambiguous	KPDSLGTYVEWFLK	4	D4AE35; D3ZR55; P15709; F1M7G5; M3ZCQ0; A0A0G2JYC0; P50235; P22789	0	2	0.7845	0	1	1	841.944	1682.88	0.723802	0.000609036	CID (Collision Induced Dissociation)
TRUE	High	Unambiguous	KPDSLGTYVEWFLK	4	D4AE35; D3ZR55; P15709; F1M7G5; M3ZCQ0; A0A0G2JYC0; P50235; P22789	0	3	0.8225	0	1	1	561.631	1682.88	-0.589847	-0.00033088	HCD (High Energy Collision Dissociation)
TRUE	High	Unambiguous	KPDSLGTYVEWFLK	4	D4AE35; D3ZR55; P15709; F1M7G5; M3ZCQ0; A0A0G2JYC0; P50235; P22789	0	3	0.831	0	1	1	561.632	1682.88	0.715812	0.000401542	HCD (High Energy Collision Dissociation)
High	KLEPDELDLVLK	4	6	D4AE35; P15709; M3ZCQ0; P22789	4.70391	High		31.77	High		339.36	High	99
Checked	Confidence	PSM Ambiguity	Annotated Sequence	# Protein Groups	Protein Accessions	# Missed Cleavages	Charge	DeltaScore	DeltaCn	Rank	Search Engine Rank	m/z [Da]	MH+ [Da]	DeltaM [ppm]	Deltam/z [Da]	Activation Type
TRUE	High	Rejected	KLEPDELDLVLK	4	D4AE35; P15709; F1M7G5; M3ZCQ0; A0A0G2JYC0; P22789	1	3		0	2	2	471.273	1411.81	0.534272	0.000251429	HCD (High Energy Collision Dissociation)
TRUE	High	Rejected	KLEPDELDLVLK	4	D4AE35; P15709; F1M7G5; M3ZCQ0; A0A0G2JYC0; P22789	1	3	0	0	1	1	471.273	1411.81	0.534272	0.000251429	HCD (High Energy Collision Dissociation)
TRUE	High	Selected	KLEPDELDLVLK	4	D4AE35; P15709; F1M7G5; M3ZCQ0; A0A0G2JYC0; P22789	1	3	0	0	1	1	471.273	1411.81	0.534272	0.000251429	HCD (High Energy Collision Dissociation)
High	FVVKEEDLILLTYPK	1	3	P22789	4.44655	High		51.83	High		438.345	High	86
Checked	Confidence	PSM Ambiguity	Annotated Sequence	# Protein Groups	Protein Accessions	# Missed Cleavages	Charge	DeltaScore	DeltaCn	Rank	Search Engine Rank	m/z [Da]	MH+ [Da]	DeltaM [ppm]	Deltam/z [Da]	Activation Type
TRUE	High	Unambiguous	FVVKEEDLILLTYPK	1	F1M7G5; P22789	1	3	0.382	0	1	1	603.014	1807.03	2.03569	0.00122618	HCD (High Energy Collision Dissociation)
TRUE	High	Unambiguous	FVVKEEDLILLTYPK	1	F1M7G5; P22789	1	3	0.401	0	1	2	603.014	1807.03	1.22505	0.000737897	HCD (High Energy Collision Dissociation)
TRUE	High	Unambiguous	FVVKEEDLILLTYPK	1	F1M7G5; P22789	1	3	1	0	1	1	603.014	1807.03	2.03569	0.00122618	HCD (High Energy Collision Dissociation)
TRUE	High	Unambiguous	FVVKEEDLILLTYPK	1	F1M7G5; P22789	1	3	1	0	1	1	603.014	1807.03	1.22505	0.000737897	HCD (High Energy Collision Dissociation)
TRUE	High	Unambiguous	FVVKEEDLILLTYPK	1	F1M7G5; P22789	1	3	0.8523	0	1	1	603.014	1807.03	2.03569	0.00122618	HCD (High Energy Collision Dissociation)
TRUE	High	Unambiguous	FVVKEEDLILLTYPK	1	F1M7G5; P22789	1	3	0.885	0	1	1	603.014	1807.03	1.22505	0.000737897	HCD (High Energy Collision Dissociation)
High	DVLVSGYYFWGK	1	2	P22789	4.30622	High		54.52	High		449.164	High	428
Checked	Confidence	PSM Ambiguity	Annotated Sequence	# Protein Groups	Protein Accessions	# Missed Cleavages	Charge	DeltaScore	DeltaCn	Rank	Search Engine Rank	m/z [Da]	MH+ [Da]	DeltaM [ppm]	Deltam/z [Da]	Activation Type
TRUE	High	Unambiguous	DVLVSGYYFWGK	1	F1M7G5; P22789	0	2	0.5708	0	1	1	717.359	1433.71	0.106219	7.61433e-05	CID (Collision Induced Dissociation)
TRUE	High	Unambiguous	DVLVSGYYFWGK	1	F1M7G5; P22789	0	2	0.9455	0	1	1	717.359	1433.71	0.106219	7.61433e-05	CID (Collision Induced Dissociation)
TRUE	High	Unambiguous	DVLVSGYYFWGK	1	F1M7G5; P22789	0	2	0.7551	0	1	1	717.359	1433.71	0.106219	7.61433e-05	CID (Collision Induced Dissociation)
High	GYVPYGSWFEHIR	1	1	P22789	4.21916	High		40.09	High		330.655	High	362
Checked	Confidence	PSM Ambiguity	Annotated Sequence	# Protein Groups	Protein Accessions	# Missed Cleavages	Charge	DeltaScore	DeltaCn	Rank	Search Engine Rank	m/z [Da]	MH+ [Da]	DeltaM [ppm]	Deltam/z [Da]	Activation Type
TRUE	High	Unambiguous	GYVPYGSWFEHIR	1	P22789	0	3	0.3673	0	1	1	537.597	1610.78	0.732631	0.000393368	HCD (High Energy Collision Dissociation)
TRUE	High	Unambiguous	GYVPYGSWFEHIR	1	P22789	0	3	0.925	0	1	1	537.597	1610.78	0.27793	0.000149228	HCD (High Energy Collision Dissociation)
TRUE	High	Unambiguous	GYVPYGSWFEHIR	1	P22789	0	3	0.7306	0	1	1	537.597	1610.78	0.27793	0.000149228	HCD (High Energy Collision Dissociation)
TRUE	High	Unambiguous	GYVPYGSWFEHIR	1	P22789	0	3	0.6543	0	1	1	537.597	1610.78	0.732631	0.000393368	HCD (High Energy Collision Dissociation)
High	ELDNFLLLYYEDMKK	1	1	P22789	5.07119	High		23.61	Medium		358.025	High	526
Checked	Confidence	PSM Ambiguity	Annotated Sequence	# Protein Groups	Protein Accessions	# Missed Cleavages	Charge	DeltaScore	DeltaCn	Rank	Search Engine Rank	m/z [Da]	MH+ [Da]	DeltaM [ppm]	Deltam/z [Da]	Activation Type
TRUE	High	Unambiguous	ELDNFLLLYYEDMKK	1	P22789	1	3	0.3471	0	1	1	645.327	1933.97	2.36924	0.00152734	HCD (High Energy Collision Dissociation)
TRUE	High	Unambiguous	ELDNFLLLYYEDMKK	1	P22789	1	3	0.287	0	1	1	645.325	1933.96	-0.944523	-0.00060889	HCD (High Energy Collision Dissociation)
TRUE	High	Unambiguous	ELDNFLLLYYEDMKK	1	P22789	1	3	0.7782	0	1	1	645.325	1933.96	-0.944523	-0.00060889	HCD (High Energy Collision Dissociation)
TRUE	High	Unambiguous	ELDNFLLLYYEDMKK	1	P22789	1	3	0.7476	0	1	1	645.327	1933.97	2.36924	0.00152734	HCD (High Energy Collision Dissociation)
High	EEDLILLTYPK	1	3	P22789	3.797	High		23.69	Medium		342.976	High	206
Checked	Confidence	PSM Ambiguity	Annotated Sequence	# Protein Groups	Protein Accessions	# Missed Cleavages	Charge	DeltaScore	DeltaCn	Rank	Search Engine Rank	m/z [Da]	MH+ [Da]	DeltaM [ppm]	Deltam/z [Da]	Activation Type
TRUE	High	Unambiguous	EEDLILLTYPK	1	F1M7G5; P22789	0	2	0.1632	0	1	1	667.367	1333.73	1.14595	0.000764194	CID (Collision Induced Dissociation)
TRUE	High	Unambiguous	EEDLILLTYPK	1	F1M7G5; P22789	0	2	0.8777	0	1	1	667.367	1333.73	1.14595	0.000764194	CID (Collision Induced Dissociation)
High	SGTNWLIEIVCLIQTK	4	8	D4AE35; P15709; M3ZCQ0; P22789	3.2735	Medium		41.75	High		271.365	High	282
Checked	Confidence	PSM Ambiguity	Annotated Sequence	# Protein Groups	Protein Accessions	# Missed Cleavages	Charge	DeltaScore	DeltaCn	Rank	Search Engine Rank	m/z [Da]	MH+ [Da]	DeltaM [ppm]	Deltam/z [Da]	Activation Type
TRUE	High	Unambiguous	SGTNWLIEIVcLIQTK	4	D4AE35; D3ZR55; P15709; F1M7G5; M3ZCQ0; A0A0G2JYC0; P50235; P22789	0	2	1	0	1	1	938.006	1875	-0.327488	-0.000307021	CID (Collision Induced Dissociation)
TRUE	High	Unambiguous	SGTNWLIEIVcLIQTK	4	D4AE35; D3ZR55; P15709; F1M7G5; M3ZCQ0; A0A0G2JYC0; P50235; P22789	0	2	0.8692	0	1	1	938.006	1875	-0.327488	-0.000307021	CID (Collision Induced Dissociation)
High	ELDNFLLLYYEDMK	1	1	P22789	3.76589	Medium		20.46	Medium		195.951	High	482
Checked	Confidence	PSM Ambiguity	Annotated Sequence	# Protein Groups	Protein Accessions	# Missed Cleavages	Charge	DeltaScore	DeltaCn	Rank	Search Engine Rank	m/z [Da]	MH+ [Da]	DeltaM [ppm]	Deltam/z [Da]	Activation Type
TRUE	High	Selected	ELDNFLLLYYEDMK	1	P22789	0	3	0.7625	0	1	1	602.627	1805.87	0.133333	8.02605e-05	HCD (High Energy Collision Dissociation)
High	ELILPGFTFMR	2	3	D4AE35; P22789	3.54249	Medium		19.82	Medium		273.858	High	287
Checked	Confidence	PSM Ambiguity	Annotated Sequence	# Protein Groups	Protein Accessions	# Missed Cleavages	Charge	DeltaScore	DeltaCn	Rank	Search Engine Rank	m/z [Da]	MH+ [Da]	DeltaM [ppm]	Deltam/z [Da]	Activation Type
TRUE	High	Selected	ELILPGFTFMR	2	D4AE35; F1M7G5; P22789	0	2	0.6975	0	1	1	662.361	1323.71	0.72486	0.000479753	CID (Collision Induced Dissociation)
High	LEPDELDLVLK	4	6	D4AE35; P15709; M3ZCQ0; P22789	2.93081	Low		35.67	High		354.656	High	181
Checked	Confidence	PSM Ambiguity	Annotated Sequence	# Protein Groups	Protein Accessions	# Missed Cleavages	Charge	DeltaScore	DeltaCn	Rank	Search Engine Rank	m/z [Da]	MH+ [Da]	DeltaM [ppm]	Deltam/z [Da]	Activation Type
TRUE	High	Rejected	LEPDELDLVLK	4	D4AE35; P15709; F1M7G5; M3ZCQ0; A0A0G2JYC0; P22789	0	2		0.027	2	2	642.358	1283.71	-0.311345	-0.000199838	CID (Collision Induced Dissociation)
TRUE	High	Selected	LEPDELDLVLK	4	D4AE35; P15709; F1M7G5; M3ZCQ0; A0A0G2JYC0; P22789	0	2	0	0	1	1	642.358	1283.71	-0.311345	-0.000199838	CID (Collision Induced Dissociation)
High	WIQSVTIWDR	4	6	D4AE35; P15709; M3ZCQ0; P22789	2.60311	Low		35.07	High		308.662	High	393
Checked	Confidence	PSM Ambiguity	Annotated Sequence	# Protein Groups	Protein Accessions	# Missed Cleavages	Charge	DeltaScore	DeltaCn	Rank	Search Engine Rank	m/z [Da]	MH+ [Da]	DeltaM [ppm]	Deltam/z [Da]	Activation Type
TRUE	High	Unambiguous	WIQSVTIWDR	4	D4AE35; P15709; F1M7G5; M3ZCQ0; A0A0G2JYC0; P22789	0	2	0.6286	0	1	1	652.344	1303.68	1.04682	0.000682361	CID (Collision Induced Dissociation)
TRUE	High	Unambiguous	WIQSVTIWDR	4	D4AE35; P15709; F1M7G5; M3ZCQ0; A0A0G2JYC0; P22789	0	2	0.7615	0	1	1	652.344	1303.68	1.04682	0.000682361	CID (Collision Induced Dissociation)
High	MAGFPPGMFPWD	1	2	P22789	2.52861	Low		9.67	Low		196.029	High	44
Checked	Confidence	PSM Ambiguity	Annotated Sequence	# Protein Groups	Protein Accessions	# Missed Cleavages	Charge	DeltaScore	DeltaCn	Rank	Search Engine Rank	m/z [Da]	MH+ [Da]	DeltaM [ppm]	Deltam/z [Da]	Activation Type
TRUE	High	Selected	MAGFPPGMFPWD	1	F1M7G5; P22789	0	2	0.775	0	1	1	676.794	1352.58	1.09868	0.000743024	CID (Collision Induced Dissociation)
High	PDYTWFEGIPFPAFGIPK	1	2	P22789				55.27	High		552.956	High	566
Checked	Confidence	PSM Ambiguity	Annotated Sequence	# Protein Groups	Protein Accessions	# Missed Cleavages	Charge	DeltaScore	DeltaCn	Rank	Search Engine Rank	m/z [Da]	MH+ [Da]	DeltaM [ppm]	Deltam/z [Da]	Activation Type
TRUE	High	Unambiguous	PDYTWFEGIPFPAFGIPK	1	F1M7G5; P22789	0	2	0.9455	0	1	1	1041.52	2082.04	0.483995	0.000503848	CID (Collision Induced Dissociation)
TRUE	High	Unambiguous	PDYTWFEGIPFPAFGIPK	1	F1M7G5; P22789	0	2	1	0	1	1	1041.52	2082.04	1.77386	0.00184662	CID (Collision Induced Dissociation)
TRUE	High	Unambiguous	PDYTWFEGIPFPAFGIPK	1	F1M7G5; P22789	0	2	0.9226	0	1	1	1041.52	2082.04	0.483995	0.000503848	CID (Collision Induced Dissociation)
TRUE	High	Unambiguous	PDYTWFEGIPFPAFGIPK	1	F1M7G5; P22789	0	2	0.9273	0	1	1	1041.52	2082.04	1.77386	0.00184662	CID (Collision Induced Dissociation)
TRUE	High	Selected	PDYTWFEGIPFPAFGIPK	1	F1M7G5; P22789	0	3	0.8152	0	1	1	694.685	2082.04	1.23973	0.000860388	CID (Collision Induced Dissociation)
TRUE	High	Selected	PDYTWFEGIPFPAFGIPK	1	F1M7G5; P22789	0	3	0.7436	0	1	1	694.684	2082.04	0.536167	0.000372107	CID (Collision Induced Dissociation)
TRUE	High	Selected	PDYTWFEGIPFPAFGIPK	1	F1M7G5; P22789	0	2	0.8795	0	1	1	1041.52	2082.04	1.6566	0.00172455	CID (Collision Induced Dissociation)
TRUE	High	Selected	PDYTWFEGIPFPAFGIPK	1	F1M7G5; P22789	0	2	0.8494	0	1	1	1041.52	2082.04	2.12564	0.00221283	CID (Collision Induced Dissociation)
TRUE	High	Selected	PDYTWFEGIPFPAFGIPK	1	F1M7G5; P22789	0	3	0.7267	0	1	1	694.685	2082.04	1.67946	0.00116556	CID (Collision Induced Dissociation)
D4A6E3	Alpha-1-inhibitor III OS=Rattus norvegicus GN=Mug1 PE=1 SV=2	14.5259	14	5	165.221	6.01	0.668	63.4206	11.2979	11	542.657	9.48218	9	7550.01	14.5259	14
Confidence	Sequence	# Protein Groups	# Proteins	Master Protein Accessions	XCorr Sequest HT	Confidence Sequest HT	Search Space Sequest HT	Ions Score Mascot	Confidence Mascot	Search Space Mascot	Amanda Score MS Amanda	Confidence MS Amanda	Search Space MS Amanda
High	FSIDTSSISGYSLNIK	1	5	D4A6E3	5.60452	High		88.32	High		496.341	High	450
Checked	Confidence	PSM Ambiguity	Annotated Sequence	# Protein Groups	Protein Accessions	# Missed Cleavages	Charge	DeltaScore	DeltaCn	Rank	Search Engine Rank	m/z [Da]	MH+ [Da]	DeltaM [ppm]	Deltam/z [Da]	Activation Type
TRUE	High	Unambiguous	FSIDTSSISGYSLNIK	1	A0A0G2JUW7; Q03626; D4A6E3; A0A0G2JUP5; Q6IE52	0	2	0.5	0	1	1	866.445	1731.88	1.74704	0.00151283	CID (Collision Induced Dissociation)
TRUE	High	Unambiguous	FSIDTSSISGYSLNIK	1	A0A0G2JUW7; Q03626; D4A6E3; A0A0G2JUP5; Q6IE52	0	2	0.9773	0	1	1	866.445	1731.88	1.74704	0.00151283	CID (Collision Induced Dissociation)
TRUE	High	Unambiguous	FSIDTSSISGYSLNIK	1	A0A0G2JUW7; Q03626; D4A6E3; A0A0G2JUP5; Q6IE52	0	2	0.7464	0	1	1	866.445	1731.88	1.74704	0.00151283	CID (Collision Induced Dissociation)
High	LTAQPAPSPEDLALSMGTIK	2	7	D4A6E3; P14046	5.32773	High		68.35	High		579.542	High	367
Checked	Confidence	PSM Ambiguity	Annotated Sequence	# Protein Groups	Protein Accessions	# Missed Cleavages	Charge	DeltaScore	DeltaCn	Rank	Search Engine Rank	m/z [Da]	MH+ [Da]	DeltaM [ppm]	Deltam/z [Da]	Activation Type
TRUE	High	Unambiguous	LTAQPAPSPEDLALSMGTIK	2	D4AA52; A0A0G2JUW7; Q03626; D4A6E3; A0A0G2K926; A0A0G2JUP5; P14046	0	2	0.5403	0	1	1	1020.54	2040.07	1.55329	0.00158441	CID (Collision Induced Dissociation)
TRUE	High	Unambiguous	LTAQPAPSPEDLALSMGTIK	2	D4AA52; A0A0G2JUW7; Q03626; D4A6E3; A0A0G2K926; A0A0G2JUP5; P14046	0	2	1	0	1	1	1020.54	2040.07	1.55329	0.00158441	CID (Collision Induced Dissociation)
TRUE	High	Unambiguous	LTAQPAPSPEDLALSMGTIK	2	D4AA52; A0A0G2JUW7; Q03626; D4A6E3; A0A0G2K926; A0A0G2JUP5; P14046	0	2	0.8952	0	1	1	1020.54	2040.07	1.55329	0.00158441	CID (Collision Induced Dissociation)
High	QLSFSLSAEPIQGPYK	2	10	D4A6E3; P14046	5.1261	High		96.99	High		502.82	High	403
Checked	Confidence	PSM Ambiguity	Annotated Sequence	# Protein Groups	Protein Accessions	# Missed Cleavages	Charge	DeltaScore	DeltaCn	Rank	Search Engine Rank	m/z [Da]	MH+ [Da]	DeltaM [ppm]	Deltam/z [Da]	Activation Type
TRUE	High	Unambiguous	QLSFSLSAEPIQGPYK	2	D4AA52; A0A0G2JUW7; Q03626; D4A6E3; A0A0G2K926; G3V9J1; A0A0G2JUP5; Q6IE52; M0R5V7; P14046	0	2	0.5478	0	1	1	882.963	1764.92	1.10504	0.000975155	CID (Collision Induced Dissociation)
TRUE	High	Unambiguous	QLSFSLSAEPIQGPYK	2	D4AA52; A0A0G2JUW7; Q03626; D4A6E3; A0A0G2K926; G3V9J1; A0A0G2JUP5; Q6IE52; M0R5V7; P14046	0	2	0.9897	0	1	1	882.963	1764.92	1.10504	0.000975155	CID (Collision Induced Dissociation)
TRUE	High	Unambiguous	QLSFSLSAEPIQGPYK	2	D4AA52; A0A0G2JUW7; Q03626; D4A6E3; A0A0G2K926; G3V9J1; A0A0G2JUP5; Q6IE52; M0R5V7; P14046	0	2	0.834	0	1	1	882.963	1764.92	1.10504	0.000975155	CID (Collision Induced Dissociation)
High	YMVLVPSQLYTETPEK	2	8	D4A6E3; P14046	5.08877	High		59.42	High		477.604	High	467
Checked	Confidence	PSM Ambiguity	Annotated Sequence	# Protein Groups	Protein Accessions	# Missed Cleavages	Charge	DeltaScore	DeltaCn	Rank	Search Engine Rank	m/z [Da]	MH+ [Da]	DeltaM [ppm]	Deltam/z [Da]	Activation Type
TRUE	High	Unambiguous	YMVLVPSQLYTETPEK	2	D4AA52; A0A0G2JUW7; Q03626; D4A6E3; A0A0G2K926; A0A0G2JUP5; Q6IE52; P14046	0	2	0.5776	0	1	1	949.485	1897.96	1.03846	0.000985478	CID (Collision Induced Dissociation)
TRUE	High	Unambiguous	YMVLVPSQLYTETPEK	2	D4AA52; A0A0G2JUW7; Q03626; D4A6E3; A0A0G2K926; A0A0G2JUP5; Q6IE52; P14046	0	2	1	0	1	1	949.485	1897.96	1.03846	0.000985478	CID (Collision Induced Dissociation)
TRUE	High	Unambiguous	YMVLVPSQLYTETPEK	2	D4AA52; A0A0G2JUW7; Q03626; D4A6E3; A0A0G2K926; A0A0G2JUP5; Q6IE52; P14046	0	2	0.8374	0	1	1	949.485	1897.96	1.03846	0.000985478	CID (Collision Induced Dissociation)
High	LFDELVVDKDLFHCLSFTIPR	1	3	D4A6E3	4.97472	High		36.07	High		350.935	High	468
Checked	Confidence	PSM Ambiguity	Annotated Sequence	# Protein Groups	Protein Accessions	# Missed Cleavages	Charge	DeltaScore	DeltaCn	Rank	Search Engine Rank	m/z [Da]	MH+ [Da]	DeltaM [ppm]	Deltam/z [Da]	Activation Type
TRUE	High	Unambiguous	LFDELVVDKDLFHcLSFTIPR	1	A0A0G2JUW7; Q03626; D4A6E3	1	4	0.3622	0	1	1	641.837	2564.33	1.30133	0.00083426	HCD (High Energy Collision Dissociation)
TRUE	High	Unambiguous	LFDELVVDKDLFHcLSFTIPR	1	A0A0G2JUW7; Q03626; D4A6E3	1	4	0.8333	0	1	1	641.837	2564.33	1.30133	0.00083426	HCD (High Energy Collision Dissociation)
TRUE	High	Unambiguous	LFDELVVDKDLFHcLSFTIPR	1	A0A0G2JUW7; Q03626; D4A6E3	1	4	0.7995	0	1	1	641.837	2564.33	1.30133	0.00083426	HCD (High Energy Collision Dissociation)
High	NLHPLNELFPLAYIEDPK	2	6	D4A6E3; P14046	4.72286	High		30.08	High		522.162	High	374
Checked	Confidence	PSM Ambiguity	Annotated Sequence	# Protein Groups	Protein Accessions	# Missed Cleavages	Charge	DeltaScore	DeltaCn	Rank	Search Engine Rank	m/z [Da]	MH+ [Da]	DeltaM [ppm]	Deltam/z [Da]	Activation Type
TRUE	High	Unambiguous	NLHPLNELFPLAYIEDPK	2	D4AA52; A0A0G2JUW7; Q03626; D4A6E3; A0A0G2K926; P14046	0	3	0.4682	0	1	1	708.377	2123.12	0.284487	0.000201333	CID (Collision Induced Dissociation)
TRUE	High	Unambiguous	NLHPLNELFPLAYIEDPK	2	D4AA52; A0A0G2JUW7; Q03626; D4A6E3; A0A0G2K926; P14046	0	3	1	0	1	1	708.377	2123.12	0.284487	0.000201333	CID (Collision Induced Dissociation)
TRUE	High	Unambiguous	NLHPLNELFPLAYIEDPK	2	D4AA52; A0A0G2JUW7; Q03626; D4A6E3; A0A0G2K926; P14046	0	3	1	0	1	1	708.378	2123.12	0.888193	0.000628579	CID (Collision Induced Dissociation)
TRUE	High	Unambiguous	NLHPLNELFPLAYIEDPK	2	D4AA52; A0A0G2JUW7; Q03626; D4A6E3; A0A0G2K926; P14046	0	3	0.8082	0	1	1	708.378	2123.12	0.888193	0.000628579	CID (Collision Induced Dissociation)
TRUE	High	Unambiguous	NLHPLNELFPLAYIEDPK	2	D4AA52; A0A0G2JUW7; Q03626; D4A6E3; A0A0G2K926; P14046	0	3	0.8141	0	1	1	708.377	2123.12	0.284487	0.000201333	CID (Collision Induced Dissociation)
High	QSGVKEEHSFTVMEFVLPR	2	10	D4A6E3; P14046	4.6039	High		48.14	High		403.501	High	596
Checked	Confidence	PSM Ambiguity	Annotated Sequence	# Protein Groups	Protein Accessions	# Missed Cleavages	Charge	DeltaScore	DeltaCn	Rank	Search Engine Rank	m/z [Da]	MH+ [Da]	DeltaM [ppm]	Deltam/z [Da]	Activation Type
TRUE	High	Unambiguous	QSGVKEEHSFTVMEFVLPR	2	D4AA52; A0A0G2JUW7; Q03626; D4A6E3; A0A0G2K926; G3V9J1; A0A0G2JUP5; Q6IE52; M0R5V7; P14046	1	3	0.5717	0	1	1	740.708	2220.11	-0.538324	-0.00039838	CID (Collision Induced Dissociation)
TRUE	High	Unambiguous	QSGVKEEHSFTVMEFVLPR	2	D4AA52; A0A0G2JUW7; Q03626; D4A6E3; A0A0G2K926; G3V9J1; A0A0G2JUP5; Q6IE52; M0R5V7; P14046	1	4	0.3664	0	1	1	555.783	2220.11	-1.56158	-0.000866722	HCD (High Energy Collision Dissociation)
TRUE	High	Unambiguous	QSGVKEEHSFTVMEFVLPR	2	D4AA52; A0A0G2JUW7; Q03626; D4A6E3; A0A0G2K926; G3V9J1; A0A0G2JUP5; Q6IE52; M0R5V7; P14046	1	3	1	0	1	1	740.708	2220.11	-0.538324	-0.00039838	CID (Collision Induced Dissociation)
TRUE	High	Unambiguous	QSGVKEEHSFTVMEFVLPR	2	D4AA52; A0A0G2JUW7; Q03626; D4A6E3; A0A0G2K926; G3V9J1; A0A0G2JUP5; Q6IE52; M0R5V7; P14046	1	4	0.8065	0	1	1	555.783	2220.11	-1.56158	-0.000866722	HCD (High Energy Collision Dissociation)
TRUE	High	Unambiguous	QSGVKEEHSFTVMEFVLPR	2	D4AA52; A0A0G2JUW7; Q03626; D4A6E3; A0A0G2K926; G3V9J1; A0A0G2JUP5; Q6IE52; M0R5V7; P14046	1	4	0.7368	0	1	1	555.783	2220.11	-1.56158	-0.000866722	HCD (High Energy Collision Dissociation)
TRUE	High	Unambiguous	QSGVKEEHSFTVMEFVLPR	2	D4AA52; A0A0G2JUW7; Q03626; D4A6E3; A0A0G2K926; G3V9J1; A0A0G2JUP5; Q6IE52; M0R5V7; P14046	1	3	0.8033	0	1	1	740.708	2220.11	-0.538324	-0.00039838	CID (Collision Induced Dissociation)
High	AHFSVMGDILSSAIK	2	9	D4A6E3; P14046	4.51426	High		54.1	High		546.665	High	470
Checked	Confidence	PSM Ambiguity	Annotated Sequence	# Protein Groups	Protein Accessions	# Missed Cleavages	Charge	DeltaScore	DeltaCn	Rank	Search Engine Rank	m/z [Da]	MH+ [Da]	DeltaM [ppm]	Deltam/z [Da]	Activation Type
TRUE	High	Unambiguous	AHFSVMGDILSSAIK	2	D4AA52; A0A0G2JUW7; Q03626; D4A6E3; A0A0G2K926; A0A0G2JUP5; Q6IE52; M0R5V7; P14046	0	2	0.5987	0	1	1	788.415	1575.82	2.20361	0.00173625	CID (Collision Induced Dissociation)
TRUE	High	Unambiguous	AHFSVMGDILSSAIK	2	D4AA52; A0A0G2JUW7; Q03626; D4A6E3; A0A0G2K926; A0A0G2JUP5; Q6IE52; M0R5V7; P14046	0	3	0.8333	0	1	1	525.945	1575.82	-0.361253	-0.000189757	HCD (High Energy Collision Dissociation)
TRUE	High	Unambiguous	AHFSVMGDILSSAIK	2	D4AA52; A0A0G2JUW7; Q03626; D4A6E3; A0A0G2K926; A0A0G2JUP5; Q6IE52; M0R5V7; P14046	0	2	0.9231	0	1	1	788.415	1575.82	2.20361	0.00173625	CID (Collision Induced Dissociation)
TRUE	High	Unambiguous	AHFSVMGDILSSAIK	2	D4AA52; A0A0G2JUW7; Q03626; D4A6E3; A0A0G2K926; A0A0G2JUP5; Q6IE52; M0R5V7; P14046	0	3	0.7442	0	1	1	525.945	1575.82	0.335928	0.000176454	HCD (High Energy Collision Dissociation)
TRUE	High	Unambiguous	AHFSVMGDILSSAIK	2	D4AA52; A0A0G2JUW7; Q03626; D4A6E3; A0A0G2K926; A0A0G2JUP5; Q6IE52; M0R5V7; P14046	0	2	0.8461	0	1	1	788.415	1575.82	2.20361	0.00173625	CID (Collision Induced Dissociation)
TRUE	High	Unambiguous	AHFSVMGDILSSAIK	2	D4AA52; A0A0G2JUW7; Q03626; D4A6E3; A0A0G2K926; A0A0G2JUP5; Q6IE52; M0R5V7; P14046	0	3	0.7736	0	1	1	525.945	1575.82	-0.361253	-0.000189757	HCD (High Energy Collision Dissociation)
TRUE	High	Unambiguous	AHFSVMGDILSSAIK	2	D4AA52; A0A0G2JUW7; Q03626; D4A6E3; A0A0G2K926; A0A0G2JUP5; Q6IE52; M0R5V7; P14046	0	3	0.7479	0	1	1	525.945	1575.82	0.335928	0.000176454	HCD (High Energy Collision Dissociation)
High	EEHSFTVMEFVLPR	2	10	D4A6E3; P14046	4.48525	High		45.66	High		369.326	High	500
Checked	Confidence	PSM Ambiguity	Annotated Sequence	# Protein Groups	Protein Accessions	# Missed Cleavages	Charge	DeltaScore	DeltaCn	Rank	Search Engine Rank	m/z [Da]	MH+ [Da]	DeltaM [ppm]	Deltam/z [Da]	Activation Type
TRUE	High	Unambiguous	EEHSFTVMEFVLPR	2	D4AA52; A0A0G2JUW7; Q03626; D4A6E3; A0A0G2K926; G3V9J1; A0A0G2JUP5; Q6IE52; M0R5V7; P14046	0	3	0.3987	0	1	1	574.284	1720.84	0.543771	0.000311914	HCD (High Energy Collision Dissociation)
TRUE	High	Unambiguous	EEHSFTVMEFVLPR	2	D4AA52; A0A0G2JUW7; Q03626; D4A6E3; A0A0G2K926; G3V9J1; A0A0G2JUP5; Q6IE52; M0R5V7; P14046	0	3	0.4537	0	1	1	574.284	1720.84	-0.0946587	-5.42974e-05	HCD (High Energy Collision Dissociation)
TRUE	High	Unambiguous	EEHSFTVMEFVLPR	2	D4AA52; A0A0G2JUW7; Q03626; D4A6E3; A0A0G2K926; G3V9J1; A0A0G2JUP5; Q6IE52; M0R5V7; P14046	0	3	0.8696	0	1	1	574.284	1720.84	0.543771	0.000311914	HCD (High Energy Collision Dissociation)
TRUE	High	Unambiguous	EEHSFTVMEFVLPR	2	D4AA52; A0A0G2JUW7; Q03626; D4A6E3; A0A0G2K926; G3V9J1; A0A0G2JUP5; Q6IE52; M0R5V7; P14046	0	3	0.7778	0	1	1	574.284	1720.84	-0.0946587	-5.42974e-05	HCD (High Energy Collision Dissociation)
TRUE	High	Unambiguous	EEHSFTVMEFVLPR	2	D4AA52; A0A0G2JUW7; Q03626; D4A6E3; A0A0G2K926; G3V9J1; A0A0G2JUP5; Q6IE52; M0R5V7; P14046	0	3	0.8226	0	1	1	574.284	1720.84	-0.0946587	-5.42974e-05	HCD (High Energy Collision Dissociation)
TRUE	High	Unambiguous	EEHSFTVMEFVLPR	2	D4AA52; A0A0G2JUW7; Q03626; D4A6E3; A0A0G2K926; G3V9J1; A0A0G2JUP5; Q6IE52; M0R5V7; P14046	0	3	0.7278	0	1	1	574.284	1720.84	0.543771	0.000311914	HCD (High Energy Collision Dissociation)
High	DGSYSAFGDHNGQGQGNTWLTAFVLK	2	9	D4A6E3; P14046	4.82547	High		12.29	Low		376.828	High	508
Checked	Confidence	PSM Ambiguity	Annotated Sequence	# Protein Groups	Protein Accessions	# Missed Cleavages	Charge	DeltaScore	DeltaCn	Rank	Search Engine Rank	m/z [Da]	MH+ [Da]	DeltaM [ppm]	Deltam/z [Da]	Activation Type
TRUE	High	Unambiguous	DGSYSAFGDHNGQGQGNTWLTAFVLK	2	D4AA52; A0A0G2JUW7; Q03626; D4A6E3; A0A0G2K926; A0A0G2JUP5; Q6IE52; M0R5V7; P14046	0	3	0.4203	0	1	1	924.102	2770.29	2.03985	0.00188365	CID (Collision Induced Dissociation)
TRUE	High	Unambiguous	DGSYSAFGDHNGQGQGNTWLTAFVLK	2	D4AA52; A0A0G2JUW7; Q03626; D4A6E3; A0A0G2K926; A0A0G2JUP5; Q6IE52; M0R5V7; P14046	0	3	0.907	0	1	1	924.102	2770.29	2.03985	0.00188365	CID (Collision Induced Dissociation)
High	KLFDELVVDKDLFHCLSFTIPR	1	3	D4A6E3	5.59704	High					466.074	High	353
Checked	Confidence	PSM Ambiguity	Annotated Sequence	# Protein Groups	Protein Accessions	# Missed Cleavages	Charge	DeltaScore	DeltaCn	Rank	Search Engine Rank	m/z [Da]	MH+ [Da]	DeltaM [ppm]	Deltam/z [Da]	Activation Type
TRUE	High	Unambiguous	KLFDELVVDKDLFHcLSFTIPR	1	A0A0G2JUW7; Q03626; D4A6E3	2	4	0.4946	0	1	1	673.86	2692.42	0.244849	0.000164809	HCD (High Energy Collision Dissociation)
TRUE	High	Unambiguous	KLFDELVVDKDLFHcLSFTIPR	1	A0A0G2JUW7; Q03626; D4A6E3	2	4	0.8656	0	1	1	673.86	2692.42	0.244849	0.000164809	HCD (High Energy Collision Dissociation)
High	TLMAYAFALAGNQEK	1	4	D4A6E3	3.2767	Low		19.12	Medium		192.36	High	355
Checked	Confidence	PSM Ambiguity	Annotated Sequence	# Protein Groups	Protein Accessions	# Missed Cleavages	Charge	DeltaScore	DeltaCn	Rank	Search Engine Rank	m/z [Da]	MH+ [Da]	DeltaM [ppm]	Deltam/z [Da]	Activation Type
TRUE	High	Selected	TLMAYAFALAGNQEK	1	A0A0G2JUW7; Q03626; D4A6E3; A0A0G2JUP5	0	3	0.3855	0	1	1	543.277	1627.82	0.712118	0.000386399	HCD (High Energy Collision Dissociation)
High	VVSMDKNLHPLNELFPLAYIEDPK	2	6	D4A6E3; P14046	2.94511	Low		13.78	Low		235.073	High	447
Checked	Confidence	PSM Ambiguity	Annotated Sequence	# Protein Groups	Protein Accessions	# Missed Cleavages	Charge	DeltaScore	DeltaCn	Rank	Search Engine Rank	m/z [Da]	MH+ [Da]	DeltaM [ppm]	Deltam/z [Da]	Activation Type
TRUE	High	Selected	VVSMDKNLHPLNELFPLAYIEDPK	2	D4AA52; A0A0G2JUW7; Q03626; D4A6E3; A0A0G2K926; P14046	1	4	0.7462	0	1	1	696.368	2782.45	-0.0102702	-7.14406e-06	HCD (High Energy Collision Dissociation)
High	IKHPTYCYEMNMVVLSAPAVESELSPR	1	2	D4A6E3	2.6036	Low		7.08	Low		220.969	High	694
Checked	Confidence	PSM Ambiguity	Annotated Sequence	# Protein Groups	Protein Accessions	# Missed Cleavages	Charge	DeltaScore	DeltaCn	Rank	Search Engine Rank	m/z [Da]	MH+ [Da]	DeltaM [ppm]	Deltam/z [Da]	Activation Type
TRUE	High	Selected	IKHPTYcYEMNMVVLSAPAVESELSPR	1	Q03626; D4A6E3	1	4	0.6898	0	1	1	781.135	3121.52	0.70387	0.000549285	HCD (High Energy Collision Dissociation)
P63039	60 kDa heat shock protein, mitochondrial OS=Rattus norvegicus GN=Hspd1 PE=1 SV=1	29.1449	13	13	60.917	6.18	3.948	184.467	24.2583	12	1567.24	29.1449	12	20989.5	29.1449	13
Confidence	Sequence	# Protein Groups	# Proteins	Master Protein Accessions	XCorr Sequest HT	Confidence Sequest HT	Search Space Sequest HT	Ions Score Mascot	Confidence Mascot	Search Space Mascot	Amanda Score MS Amanda	Confidence MS Amanda	Search Space MS Amanda
High	ALMLQGVDLLADAVAVTMGPK	1	1	P63039	7.15683	High		101.98	High		837.117	High	323
Checked	Confidence	PSM Ambiguity	Annotated Sequence	# Protein Groups	Protein Accessions	# Missed Cleavages	Charge	DeltaScore	DeltaCn	Rank	Search Engine Rank	m/z [Da]	MH+ [Da]	DeltaM [ppm]	Deltam/z [Da]	Activation Type
TRUE	High	Unambiguous	ALmLQGVDLLADAVAVTMGPK	1	P63039	0	3	0.2444	0	1	1	710.384	2129.14	1.09916	0.000780089	CID (Collision Induced Dissociation)
TRUE	High	Unambiguous	ALmLQGVDLLADAVAVTMGPK	1	P63039	0	2	0.2566	0	1	1	1065.07	2129.13	-0.18452	-0.000196434	CID (Collision Induced Dissociation)
TRUE	High	Unambiguous	ALMLQGVDLLADAVAVTmGPK	1	P63039	0	3	0.5561	0	1	1	710.384	2129.14	0.841164	0.000596984	CID (Collision Induced Dissociation)
TRUE	High	Unambiguous	ALMLQGVDLLADAVAVTmGPK	1	P63039	0	2	0.5024	0	1	1	1065.07	2129.14	3.14081	0.00334361	CID (Collision Induced Dissociation)
TRUE	High	Unambiguous	ALMLQGVDLLADAVAVTmGPK	1	P63039	0	3	0.5304	0	1	1	710.383	2129.14	0.583164	0.000413878	CID (Collision Induced Dissociation)
TRUE	High	Unambiguous	ALmLQGVDLLADAVAVTMGPK	1	P63039	0	3	0.2245	0	1	1	710.384	2129.14	1.27116	0.000902159	CID (Collision Induced Dissociation)
TRUE	High	Unambiguous	ALMLQGVDLLADAVAVTmGPK	1	P63039	0	3	0.4857	0	1	1	710.383	2129.13	0.153164	0.000108702	CID (Collision Induced Dissociation)
TRUE	High	Unambiguous	ALmLQGVDLLADAVAVTMGPK	1	P63039	0	2	0.8922	0	1	1	1065.07	2129.13	-0.18452	-0.000196434	CID (Collision Induced Dissociation)
TRUE	High	Unambiguous	ALMLQGVDLLADAVAVTmGPK	1	P63039	0	2	1	0	1	1	1065.07	2129.14	3.14081	0.00334361	CID (Collision Induced Dissociation)
TRUE	High	Unambiguous	ALmLQGVDLLADAVAVTMGPK	1	P63039	0	3	0.7606	0	1	1	710.384	2129.14	1.09916	0.000780089	CID (Collision Induced Dissociation)
TRUE	High	Unambiguous	ALmLQGVDLLADAVAVTMGPK	1	P63039	0	3	0.8298	0	1	1	710.384	2129.14	1.27116	0.000902159	CID (Collision Induced Dissociation)
TRUE	High	Unambiguous	ALMLQGVDLLADAVAVTmGPK	1	P63039	0	3	0.9149	0	1	1	710.384	2129.14	0.841164	0.000596984	CID (Collision Induced Dissociation)
TRUE	High	Unambiguous	ALMLQGVDLLADAVAVTmGPK	1	P63039	0	3	1	0	1	1	710.383	2129.14	0.583164	0.000413878	CID (Collision Induced Dissociation)
TRUE	High	Unambiguous	ALMLQGVDLLADAVAVTmGPK	1	P63039	0	3	1	0	1	1	710.383	2129.13	0.153164	0.000108702	CID (Collision Induced Dissociation)
TRUE	High	Unambiguous	ALmLQGVDLLADAVAVTMGPK	1	P63039	0	2	0.7259	0	1	1	1065.07	2129.13	-0.18452	-0.000196434	CID (Collision Induced Dissociation)
TRUE	High	Unambiguous	ALMLQGVDLLADAVAVTmGPK	1	P63039	0	2	0.8802	0	1	1	1065.07	2129.14	3.14081	0.00334361	CID (Collision Induced Dissociation)
TRUE	High	Unambiguous	ALmLQGVDLLADAVAVTMGPK	1	P63039	0	3	0.5913	0	1	1	710.384	2129.14	1.09916	0.000780089	CID (Collision Induced Dissociation)
TRUE	High	Unambiguous	ALMLQGVDLLADAVAVTmGPK	1	P63039	0	3	0.8898	0	1	1	710.384	2129.14	0.841164	0.000596984	CID (Collision Induced Dissociation)
TRUE	High	Unambiguous	ALMLQGVDLLADAVAVTmGPK	1	P63039	0	3	0.8525	0	1	1	710.383	2129.14	0.583164	0.000413878	CID (Collision Induced Dissociation)
TRUE	High	Unambiguous	ALmLQGVDLLADAVAVTMGPK	1	P63039	0	3	0.5773	0	1	1	710.384	2129.14	1.27116	0.000902159	CID (Collision Induced Dissociation)
TRUE	High	Unambiguous	ALMLQGVDLLADAVAVTmGPK	1	P63039	0	3	0.8309	0	1	1	710.383	2129.13	0.153164	0.000108702	CID (Collision Induced Dissociation)
TRUE	High	Selected	ALmLQGVDLLADAVAVTMGPK	1	P63039	0	3	0.5308	0	1	1	710.384	2129.14	0.755164	0.000535949	CID (Collision Induced Dissociation)
High	ALMLQGVDLLADAVAVTMGPK	1	1	P63039	6.29779	High		71.08	High		704.681	High	396
Checked	Confidence	PSM Ambiguity	Annotated Sequence	# Protein Groups	Protein Accessions	# Missed Cleavages	Charge	DeltaScore	DeltaCn	Rank	Search Engine Rank	m/z [Da]	MH+ [Da]	DeltaM [ppm]	Deltam/z [Da]	Activation Type
TRUE	High	Unambiguous	ALmLQGVDLLADAVAVTmGPK	1	P63039	0	3	0.5873	0	1	1	715.716	2145.13	1.46975	0.00105094	CID (Collision Induced Dissociation)
TRUE	High	Unambiguous	ALmLQGVDLLADAVAVTmGPK	1	P63039	0	3	1	0	1	1	715.716	2145.13	1.46975	0.00105094	CID (Collision Induced Dissociation)
TRUE	High	Unambiguous	ALmLQGVDLLADAVAVTmGPK	1	P63039	0	3	0.86	0	1	1	715.716	2145.13	1.46975	0.00105094	CID (Collision Induced Dissociation)
High	ALMLQGVDLLADAVAVTMGPK	1	1	P63039	6.24086	High		76.8	High		699.103	High	278
Checked	Confidence	PSM Ambiguity	Annotated Sequence	# Protein Groups	Protein Accessions	# Missed Cleavages	Charge	DeltaScore	DeltaCn	Rank	Search Engine Rank	m/z [Da]	MH+ [Da]	DeltaM [ppm]	Deltam/z [Da]	Activation Type
TRUE	High	Unambiguous	ALMLQGVDLLADAVAVTMGPK	1	P63039	0	2	0.6154	0	1	1	1057.08	2113.14	1.56695	0.0016556	CID (Collision Induced Dissociation)
TRUE	High	Unambiguous	ALMLQGVDLLADAVAVTMGPK	1	P63039	0	3	0.6221	0	1	1	705.052	2113.14	1.15622	0.000814419	CID (Collision Induced Dissociation)
TRUE	High	Unambiguous	ALMLQGVDLLADAVAVTMGPK	1	P63039	0	3	0.4487	0	1	1	705.052	2113.14	0.636315	0.000448208	CID (Collision Induced Dissociation)
TRUE	High	Unambiguous	ALMLQGVDLLADAVAVTMGPK	1	P63039	0	2	0.6271	0	1	1	1057.07	2113.14	1.45142	0.00153353	CID (Collision Induced Dissociation)
TRUE	High	Unambiguous	ALMLQGVDLLADAVAVTMGPK	1	P63039	0	3	0.6113	0	1	1	705.052	2113.14	0.896268	0.000631313	CID (Collision Induced Dissociation)
TRUE	High	Unambiguous	ALMLQGVDLLADAVAVTMGPK	1	P63039	0	3	0.5817	0	1	1	705.052	2113.14	1.06957	0.000753383	CID (Collision Induced Dissociation)
TRUE	High	Unambiguous	ALMLQGVDLLADAVAVTMGPK	1	P63039	0	2	1	0	1	1	1057.08	2113.14	1.56695	0.0016556	CID (Collision Induced Dissociation)
TRUE	High	Unambiguous	ALMLQGVDLLADAVAVTMGPK	1	P63039	0	2	1	0	1	1	1057.07	2113.14	1.45142	0.00153353	CID (Collision Induced Dissociation)
TRUE	High	Unambiguous	ALMLQGVDLLADAVAVTMGPK	1	P63039	0	3	1	0	1	1	705.052	2113.14	1.15622	0.000814419	CID (Collision Induced Dissociation)
TRUE	High	Unambiguous	ALMLQGVDLLADAVAVTMGPK	1	P63039	0	3	0.9787	0	1	1	705.052	2113.14	0.636315	0.000448208	CID (Collision Induced Dissociation)
TRUE	High	Unambiguous	ALMLQGVDLLADAVAVTMGPK	1	P63039	0	3	1	0	1	1	705.052	2113.14	0.896268	0.000631313	CID (Collision Induced Dissociation)
TRUE	High	Unambiguous	ALMLQGVDLLADAVAVTMGPK	1	P63039	0	3	1	0	1	1	705.052	2113.14	1.06957	0.000753383	CID (Collision Induced Dissociation)
TRUE	High	Unambiguous	ALMLQGVDLLADAVAVTMGPK	1	P63039	0	3	0.8257	0	1	1	705.052	2113.14	1.15622	0.000814419	CID (Collision Induced Dissociation)
TRUE	High	Unambiguous	ALMLQGVDLLADAVAVTMGPK	1	P63039	0	3	0.8096	0	1	1	705.052	2113.14	0.636315	0.000448208	CID (Collision Induced Dissociation)
TRUE	High	Unambiguous	ALMLQGVDLLADAVAVTMGPK	1	P63039	0	2	0.8825	0	1	1	1057.07	2113.14	1.45142	0.00153353	CID (Collision Induced Dissociation)
TRUE	High	Unambiguous	ALMLQGVDLLADAVAVTMGPK	1	P63039	0	2	0.8816	0	1	1	1057.08	2113.14	1.56695	0.0016556	CID (Collision Induced Dissociation)
TRUE	High	Unambiguous	ALMLQGVDLLADAVAVTMGPK	1	P63039	0	3	0.8229	0	1	1	705.052	2113.14	0.896268	0.000631313	CID (Collision Induced Dissociation)
TRUE	High	Unambiguous	ALMLQGVDLLADAVAVTMGPK	1	P63039	0	3	0.803	0	1	1	705.052	2113.14	1.06957	0.000753383	CID (Collision Induced Dissociation)
TRUE	High	Selected	ALMLQGVDLLADAVAVTMGPK	1	P63039	0	3	0.7194	0	1	1	705.052	2113.14	1.50282	0.00105856	CID (Collision Induced Dissociation)
High	ILQSSSEVGYDAMLGDFVNMVEK	1	1	P63039	6.23868	High		81.57	High		631.559	High	528
Checked	Confidence	PSM Ambiguity	Annotated Sequence	# Protein Groups	Protein Accessions	# Missed Cleavages	Charge	DeltaScore	DeltaCn	Rank	Search Engine Rank	m/z [Da]	MH+ [Da]	DeltaM [ppm]	Deltam/z [Da]	Activation Type
TRUE	High	Unambiguous	ILQSSSEVGYDAMLGDFVNMVEK	1	P63039	0	2	0.6426	0	1	1	1266.6	2532.2	0.0405063	5.1285e-05	CID (Collision Induced Dissociation)
TRUE	High	Unambiguous	ILQSSSEVGYDAMLGDFVNMVEK	1	P63039	0	3	0.5156	0	1	1	844.74	2532.21	2.85532	0.00241008	CID (Collision Induced Dissociation)
TRUE	High	Unambiguous	ILQSSSEVGYDAMLGDFVNMVEK	1	P63039	0	2	1	0	1	1	1266.6	2532.2	0.0405063	5.1285e-05	CID (Collision Induced Dissociation)
TRUE	High	Unambiguous	ILQSSSEVGYDAMLGDFVNMVEK	1	P63039	0	3	0.9355	0	1	1	844.74	2532.21	2.85532	0.00241008	CID (Collision Induced Dissociation)
TRUE	High	Unambiguous	ILQSSSEVGYDAMLGDFVNMVEK	1	P63039	0	2	0.8634	0	1	1	1266.6	2532.2	0.0405063	5.1285e-05	CID (Collision Induced Dissociation)
TRUE	High	Unambiguous	ILQSSSEVGYDAMLGDFVNMVEK	1	P63039	0	3	0.7488	0	1	1	844.74	2532.21	2.85532	0.00241008	CID (Collision Induced Dissociation)
High	AAVEEGIVLGGGCALLR	1	1	P63039	5.96144	High		83.5	High		652.791	High	251
Checked	Confidence	PSM Ambiguity	Annotated Sequence	# Protein Groups	Protein Accessions	# Missed Cleavages	Charge	DeltaScore	DeltaCn	Rank	Search Engine Rank	m/z [Da]	MH+ [Da]	DeltaM [ppm]	Deltam/z [Da]	Activation Type
TRUE	High	Unambiguous	AAVEEGIVLGGGcALLR	1	P63039	0	2	0.5738	0	1	1	842.957	1684.91	1.52778	0.00128709	CID (Collision Induced Dissociation)
TRUE	High	Unambiguous	AAVEEGIVLGGGcALLR	1	P63039	0	3	0.3268	0	1	1	562.307	1684.91	0.722861	0.000405984	HCD (High Energy Collision Dissociation)
TRUE	High	Unambiguous	AAVEEGIVLGGGcALLR	1	P63039	0	3	0.4211	0	1	1	562.307	1684.91	1.37491	0.000772195	HCD (High Energy Collision Dissociation)
TRUE	High	Unambiguous	AAVEEGIVLGGGcALLR	1	P63039	0	3	0.9286	0	1	1	562.307	1684.91	1.37491	0.000772195	HCD (High Energy Collision Dissociation)
TRUE	High	Unambiguous	AAVEEGIVLGGGcALLR	1	P63039	0	2	0.6753	0	1	1	842.957	1684.91	1.52778	0.00128709	CID (Collision Induced Dissociation)
TRUE	High	Unambiguous	AAVEEGIVLGGGcALLR	1	P63039	0	3	1	0	1	1	562.307	1684.91	0.722861	0.000405984	HCD (High Energy Collision Dissociation)
TRUE	High	Unambiguous	AAVEEGIVLGGGcALLR	1	P63039	0	2	0.7793	0	1	1	842.957	1684.91	1.52778	0.00128709	CID (Collision Induced Dissociation)
TRUE	High	Unambiguous	AAVEEGIVLGGGcALLR	1	P63039	0	3	0.6977	0	1	1	562.307	1684.91	1.37491	0.000772195	HCD (High Energy Collision Dissociation)
TRUE	High	Unambiguous	AAVEEGIVLGGGcALLR	1	P63039	0	3	0.685	0	1	1	562.307	1684.91	0.722861	0.000405984	HCD (High Energy Collision Dissociation)
High	GVMLAVDAVIAELK	1	1	P63039	5.8551	High		77.19	High		518.177	High	197
Checked	Confidence	PSM Ambiguity	Annotated Sequence	# Protein Groups	Protein Accessions	# Missed Cleavages	Charge	DeltaScore	DeltaCn	Rank	Search Engine Rank	m/z [Da]	MH+ [Da]	DeltaM [ppm]	Deltam/z [Da]	Activation Type
TRUE	High	Unambiguous	GVMLAVDAVIAELK	1	P63039	0	2	0.4556	0	1	1	714.91	1428.81	0.237233	0.00016948	CID (Collision Induced Dissociation)
TRUE	High	Unambiguous	GVMLAVDAVIAELK	1	P63039	0	2	0.7922	0	1	1	714.91	1428.81	0.237233	0.00016948	CID (Collision Induced Dissociation)
TRUE	High	Unambiguous	GVMLAVDAVIAELK	1	P63039	0	3	0.9516	0	1	1	476.942	1428.81	-0.199352	-9.49457e-05	HCD (High Energy Collision Dissociation)
TRUE	High	Selected	GVMLAVDAVIAELK	1	P63039	0	3	1	0	1	1	476.943	1428.81	0.569561	0.000271265	HCD (High Energy Collision Dissociation)
TRUE	High	Unambiguous	GVMLAVDAVIAELK	1	P63039	0	2	0.6893	0	1	1	714.91	1428.81	0.237233	0.00016948	CID (Collision Induced Dissociation)
TRUE	High	Unambiguous	GVMLAVDAVIAELK	1	P63039	0	3	0.646	0	1	1	476.942	1428.81	-0.199352	-9.49457e-05	HCD (High Energy Collision Dissociation)
High	RGVMLAVDAVIAELK	1	1	P63039	5.67553	High		51.9	High		405.365	High	90
Checked	Confidence	PSM Ambiguity	Annotated Sequence	# Protein Groups	Protein Accessions	# Missed Cleavages	Charge	DeltaScore	DeltaCn	Rank	Search Engine Rank	m/z [Da]	MH+ [Da]	DeltaM [ppm]	Deltam/z [Da]	Activation Type
TRUE	High	Unambiguous	RGVMLAVDAVIAELK	1	P63039	1	3	0.4472	0	1	1	528.977	1584.92	0.836872	0.000442124	HCD (High Energy Collision Dissociation)
TRUE	High	Unambiguous	RGVMLAVDAVIAELK	1	P63039	1	3	0.4653	0	1	1	528.977	1584.92	0.721342	0.000381088	HCD (High Energy Collision Dissociation)
TRUE	High	Unambiguous	RGVMLAVDAVIAELK	1	P63039	1	3	1	0	1	1	528.977	1584.92	0.836872	0.000442124	HCD (High Energy Collision Dissociation)
TRUE	High	Unambiguous	RGVMLAVDAVIAELK	1	P63039	1	3	0.9592	0	1	1	528.977	1584.92	0.721342	0.000381088	HCD (High Energy Collision Dissociation)
TRUE	High	Unambiguous	RGVMLAVDAVIAELK	1	P63039	1	3	0.8087	0	1	1	528.977	1584.92	0.836872	0.000442124	HCD (High Energy Collision Dissociation)
TRUE	High	Unambiguous	RGVMLAVDAVIAELK	1	P63039	1	3	0.8535	0	1	1	528.977	1584.92	0.721342	0.000381088	HCD (High Energy Collision Dissociation)
High	TLNDELEIIEGMKFDR	1	1	P63039	5.08092	High		37.37	High		470.628	High	479
Checked	Confidence	PSM Ambiguity	Annotated Sequence	# Protein Groups	Protein Accessions	# Missed Cleavages	Charge	DeltaScore	DeltaCn	Rank	Search Engine Rank	m/z [Da]	MH+ [Da]	DeltaM [ppm]	Deltam/z [Da]	Activation Type
TRUE	High	Unambiguous	TLNDELEIIEGMKFDR	1	P63039	1	3	0.561	0	1	1	641.655	1922.95	-0.513487	-0.000329137	HCD (High Energy Collision Dissociation)
TRUE	High	Unambiguous	TLNDELEIIEGMKFDR	1	P63039	1	3	0.4184	0	1	1	641.656	1922.95	0.057839	3.70739e-05	HCD (High Energy Collision Dissociation)
TRUE	High	Unambiguous	TLNDELEIIEGMKFDR	1	P63039	1	3	0.8378	0	1	1	641.655	1922.95	-0.513487	-0.000329137	HCD (High Energy Collision Dissociation)
TRUE	High	Unambiguous	TLNDELEIIEGMKFDR	1	P63039	1	3	0.9677	0	1	1	641.656	1922.95	0.057839	3.70739e-05	HCD (High Energy Collision Dissociation)
TRUE	High	Unambiguous	TLNDELEIIEGMKFDR	1	P63039	1	3	0.8495	0	1	1	641.655	1922.95	-0.513487	-0.000329137	HCD (High Energy Collision Dissociation)
TRUE	High	Unambiguous	TLNDELEIIEGMKFDR	1	P63039	1	3	0.7184	0	1	1	641.656	1922.95	0.057839	3.70739e-05	HCD (High Energy Collision Dissociation)
High	TLNDELEIIEGMK	1	1	P63039	5.00188	High		74.67	High		556.246	High	437
Checked	Confidence	PSM Ambiguity	Annotated Sequence	# Protein Groups	Protein Accessions	# Missed Cleavages	Charge	DeltaScore	DeltaCn	Rank	Search Engine Rank	m/z [Da]	MH+ [Da]	DeltaM [ppm]	Deltam/z [Da]	Activation Type
TRUE	High	Unambiguous	TLNDELEIIEGMK	1	P63039	0	2	0.564	0	1	1	752.882	1504.76	0.850602	0.000639974	CID (Collision Induced Dissociation)
TRUE	High	Unambiguous	TLNDELEIIEGMK	1	P63039	0	2	0.8267	0	1	1	752.882	1504.76	0.850602	0.000639974	CID (Collision Induced Dissociation)
TRUE	High	Unambiguous	TLNDELEIIEGMK	1	P63039	0	2	0.8614	0	1	1	752.882	1504.76	0.850602	0.000639974	CID (Collision Induced Dissociation)
TRUE	High	Selected	TLNDELEIIEGMK	1	P63039	0	2	0.6624	0	1	1	752.884	1504.76	3.12204	0.00234896	CID (Collision Induced Dissociation)
High	GVMLAVDAVIAELK	1	1	P63039	4.92835	High		71.33	High		514.561	High	182
Checked	Confidence	PSM Ambiguity	Annotated Sequence	# Protein Groups	Protein Accessions	# Missed Cleavages	Charge	DeltaScore	DeltaCn	Rank	Search Engine Rank	m/z [Da]	MH+ [Da]	DeltaM [ppm]	Deltam/z [Da]	Activation Type
TRUE	High	Unambiguous	GVmLAVDAVIAELK	1	P63039	0	2	0.3753	0	1	1	722.908	1444.81	0.96597	0.00069782	CID (Collision Induced Dissociation)
TRUE	High	Unambiguous	GVmLAVDAVIAELK	1	P63039	0	2	0.7183	0	1	1	722.908	1444.81	0.96597	0.00069782	CID (Collision Induced Dissociation)
TRUE	High	Unambiguous	GVmLAVDAVIAELK	1	P63039	0	3	0.8654	0	1	1	482.275	1444.81	1.63257	0.000786252	HCD (High Energy Collision Dissociation)
TRUE	High	Unambiguous	GVmLAVDAVIAELK	1	P63039	0	2	0.7516	0	1	1	722.908	1444.81	0.96597	0.00069782	CID (Collision Induced Dissociation)
TRUE	High	Unambiguous	GVmLAVDAVIAELK	1	P63039	0	3	0.8112	0	1	1	482.275	1444.81	1.63257	0.000786252	HCD (High Energy Collision Dissociation)
High	GVMLAVDAVIAELKK	1	1	P63039	4.92832	High		85.29	High		502.622	High	136
Checked	Confidence	PSM Ambiguity	Annotated Sequence	# Protein Groups	Protein Accessions	# Missed Cleavages	Charge	DeltaScore	DeltaCn	Rank	Search Engine Rank	m/z [Da]	MH+ [Da]	DeltaM [ppm]	Deltam/z [Da]	Activation Type
TRUE	High	Unambiguous	GVmLAVDAVIAELKK	1	P63039	1	3	0.3773	0	1	1	524.973	1572.9	0.301614	0.000158137	HCD (High Energy Collision Dissociation)
TRUE	High	Unambiguous	GVmLAVDAVIAELKK	1	P63039	1	3	0.3839	0	1	1	524.973	1572.91	1.69856	0.000890559	HCD (High Energy Collision Dissociation)
TRUE	High	Unambiguous	GVmLAVDAVIAELKK	1	P63039	1	3	1	0	1	1	524.973	1572.9	0.301614	0.000158137	HCD (High Energy Collision Dissociation)
TRUE	High	Unambiguous	GVmLAVDAVIAELKK	1	P63039	1	3	1	0	1	1	524.973	1572.91	1.69856	0.000890559	HCD (High Energy Collision Dissociation)
TRUE	High	Unambiguous	GVmLAVDAVIAELKK	1	P63039	1	3	1	0	1	1	524.973	1572.91	1.81498	0.000951594	HCD (High Energy Collision Dissociation)
TRUE	High	Unambiguous	GVmLAVDAVIAELKK	1	P63039	1	3	0.8476	0	1	1	524.973	1572.9	0.301614	0.000158137	HCD (High Energy Collision Dissociation)
TRUE	High	Unambiguous	GVmLAVDAVIAELKK	1	P63039	1	3	0.887	0	1	1	524.973	1572.91	1.69856	0.000890559	HCD (High Energy Collision Dissociation)
TRUE	High	Unambiguous	GVmLAVDAVIAELKK	1	P63039	1	3	0.7956	0	1	1	524.973	1572.91	1.81498	0.000951594	HCD (High Energy Collision Dissociation)
High	CEFQDAYVLLSEK	1	1	P63039	4.64258	High		52.9	High		493.497	High	316
Checked	Confidence	PSM Ambiguity	Annotated Sequence	# Protein Groups	Protein Accessions	# Missed Cleavages	Charge	DeltaScore	DeltaCn	Rank	Search Engine Rank	m/z [Da]	MH+ [Da]	DeltaM [ppm]	Deltam/z [Da]	Activation Type
TRUE	High	Unambiguous	cEFQDAYVLLSEK	1	P63039	0	2	0.5862	0	1	1	801.379	1601.75	-0.426532	-0.0003416	CID (Collision Induced Dissociation)
TRUE	High	Unambiguous	cEFQDAYVLLSEK	1	P63039	0	2	0.8868	0	1	1	801.379	1601.75	-0.426532	-0.0003416	CID (Collision Induced Dissociation)
TRUE	High	Unambiguous	cEFQDAYVLLSEK	1	P63039	0	2	0.8585	0	1	1	801.379	1601.75	-0.426532	-0.0003416	CID (Collision Induced Dissociation)
High	KPLVIIAEDVDGEALSTLVLNR	1	1	P63039	4.23709	High		40.82	High		472.857	High	61
Checked	Confidence	PSM Ambiguity	Annotated Sequence	# Protein Groups	Protein Accessions	# Missed Cleavages	Charge	DeltaScore	DeltaCn	Rank	Search Engine Rank	m/z [Da]	MH+ [Da]	DeltaM [ppm]	Deltam/z [Da]	Activation Type
TRUE	High	Unambiguous	KPLVIIAEDVDGEALSTLVLNR	1	P63039	0	3	0.3208	0	1	1	789.117	2365.34	0.933969	0.000736382	CID (Collision Induced Dissociation)
TRUE	High	Unambiguous	KPLVIIAEDVDGEALSTLVLNR	1	P63039	0	3	1	0	1	1	789.117	2365.34	1.32103	0.00104156	CID (Collision Induced Dissociation)
TRUE	High	Unambiguous	KPLVIIAEDVDGEALSTLVLNR	1	P63039	0	3	1	0	1	1	789.117	2365.34	0.933969	0.000736382	CID (Collision Induced Dissociation)
TRUE	High	Unambiguous	KPLVIIAEDVDGEALSTLVLNR	1	P63039	0	3	0.8878	0	1	1	789.117	2365.34	0.933969	0.000736382	CID (Collision Induced Dissociation)
TRUE	High	Unambiguous	KPLVIIAEDVDGEALSTLVLNR	1	P63039	0	3	0.9043	0	1	1	789.117	2365.34	1.32103	0.00104156	CID (Collision Induced Dissociation)
High	DIGNIISDAMK	1	1	P63039	3.83072	High		37.43	High		356.23	High	351
Checked	Confidence	PSM Ambiguity	Annotated Sequence	# Protein Groups	Protein Accessions	# Missed Cleavages	Charge	DeltaScore	DeltaCn	Rank	Search Engine Rank	m/z [Da]	MH+ [Da]	DeltaM [ppm]	Deltam/z [Da]	Activation Type
TRUE	High	Unambiguous	DIGNIISDAMK	1	P63039	0	2	0.4883	0	1	1	588.801	1176.59	1.07439	0.00063206	CID (Collision Induced Dissociation)
TRUE	High	Unambiguous	DIGNIISDAMK	1	P63039	0	2	1	0	1	1	588.801	1176.59	1.07439	0.00063206	CID (Collision Induced Dissociation)
TRUE	High	Unambiguous	DIGNIISDAMK	1	P63039	0	2	0.6928	0	1	1	588.801	1176.59	1.07439	0.00063206	CID (Collision Induced Dissociation)
High	ILQSSSEVGYDAMLGDFVNMVEK	1	1	P63039	4.23942	High		7.69	Low		311.049	High	557
Checked	Confidence	PSM Ambiguity	Annotated Sequence	# Protein Groups	Protein Accessions	# Missed Cleavages	Charge	DeltaScore	DeltaCn	Rank	Search Engine Rank	m/z [Da]	MH+ [Da]	DeltaM [ppm]	Deltam/z [Da]	Activation Type
TRUE	High	Unambiguous	ILQSSSEVGYDAmLGDFVNMVEK	1	P63039	0	3	0.1698	0	1	1	850.072	2548.2	2.58141	0.00219264	CID (Collision Induced Dissociation)
TRUE	High	Unambiguous	ILQSSSEVGYDAmLGDFVNMVEK	1	P63039	0	3	0.7816	0	1	1	850.072	2548.2	2.58141	0.00219264	CID (Collision Induced Dissociation)
High	RGVMLAVDAVIAELKK	1	1	P63039	6.90972	High					636.71	High	60
Checked	Confidence	PSM Ambiguity	Annotated Sequence	# Protein Groups	Protein Accessions	# Missed Cleavages	Charge	DeltaScore	DeltaCn	Rank	Search Engine Rank	m/z [Da]	MH+ [Da]	DeltaM [ppm]	Deltam/z [Da]	Activation Type
TRUE	High	Unambiguous	RGVMLAVDAVIAELKK	1	P63039	2	3	0.5702	0	1	1	571.675	1713.01	0.315618	0.000180219	HCD (High Energy Collision Dissociation)
TRUE	High	Unambiguous	RGVMLAVDAVIAELKK	1	P63039	2	3	0.4419	0	1	1	571.675	1713.01	1.27764	0.000729535	HCD (High Energy Collision Dissociation)
TRUE	High	Unambiguous	RGVMLAVDAVIAELKK	1	P63039	2	3	0.8474	0	1	1	571.675	1713.01	0.315618	0.000180219	HCD (High Energy Collision Dissociation)
TRUE	High	Unambiguous	RGVMLAVDAVIAELKK	1	P63039	2	3	0.8682	0	1	1	571.675	1713.01	1.27764	0.000729535	HCD (High Energy Collision Dissociation)
High	GVMLAVDAVIAELKK	1	1	P63039	3.88661	Medium		62.93	High		276.2	High	66
Checked	Confidence	PSM Ambiguity	Annotated Sequence	# Protein Groups	Protein Accessions	# Missed Cleavages	Charge	DeltaScore	DeltaCn	Rank	Search Engine Rank	m/z [Da]	MH+ [Da]	DeltaM [ppm]	Deltam/z [Da]	Activation Type
TRUE	High	Unambiguous	GVMLAVDAVIAELKK	1	P63039	1	3	0.8413	0	1	1	519.642	1556.91	2.13499	0.00110799	HCD (High Energy Collision Dissociation)
TRUE	High	Unambiguous	GVMLAVDAVIAELKK	1	P63039	1	3	0.7775	0	1	1	519.642	1556.91	2.13499	0.00110799	HCD (High Energy Collision Dissociation)
High	TLNDELEIIEGMK	1	1	P63039	3.7926	Medium		18.69	Medium		327.07	High	407
Checked	Confidence	PSM Ambiguity	Annotated Sequence	# Protein Groups	Protein Accessions	# Missed Cleavages	Charge	DeltaScore	DeltaCn	Rank	Search Engine Rank	m/z [Da]	MH+ [Da]	DeltaM [ppm]	Deltam/z [Da]	Activation Type
TRUE	High	Selected	TLNDELEIIEGmK	1	P63039	0	2	0.7564	0	1	1	760.88	1520.75	0.733798	0.000557962	CID (Collision Induced Dissociation)
High	TALLDAAGVASLLTTAEAVVTEIPKEEK	1	1	P63039	2.65406	Low		31.03	High		309.278	High	127
Checked	Confidence	PSM Ambiguity	Annotated Sequence	# Protein Groups	Protein Accessions	# Missed Cleavages	Charge	DeltaScore	DeltaCn	Rank	Search Engine Rank	m/z [Da]	MH+ [Da]	DeltaM [ppm]	Deltam/z [Da]	Activation Type
TRUE	High	Unambiguous	TALLDAAGVASLLTTAEAVVTEIPKEEK	1	P63039	1	3	1	0	1	1	947.523	2840.55	1.02104	0.000966771	CID (Collision Induced Dissociation)
TRUE	High	Unambiguous	TALLDAAGVASLLTTAEAVVTEIPKEEK	1	P63039	1	3	0.891	0	1	1	947.523	2840.55	1.02104	0.000966771	CID (Collision Induced Dissociation)
G3V9U2	3-ketoacyl-CoA thiolase, mitochondrial OS=Rattus norvegicus GN=Acaa2 PE=1 SV=3	43.5768	13	13	41.859	8.15	13.678	201.245	43.5768	13	1189.46	43.3249	12	19409.8	43.5768	13
Confidence	Sequence	# Protein Groups	# Proteins	Master Protein Accessions	XCorr Sequest HT	Confidence Sequest HT	Search Space Sequest HT	Ions Score Mascot	Confidence Mascot	Search Space Mascot	Amanda Score MS Amanda	Confidence MS Amanda	Search Space MS Amanda
High	AGLSLKDMDLIDVNEAFAPQFLAVQK	1	3	G3V9U2	8.12169	High		63.92	High		694.652	High	348
Checked	Confidence	PSM Ambiguity	Annotated Sequence	# Protein Groups	Protein Accessions	# Missed Cleavages	Charge	DeltaScore	DeltaCn	Rank	Search Engine Rank	m/z [Da]	MH+ [Da]	DeltaM [ppm]	Deltam/z [Da]	Activation Type
TRUE	High	Unambiguous	AGLSLKDMDLIDVNEAFAPQFLAVQK	1	G3V9U2; A0A0G2K642; P13437	1	3	0.5308	0	1	1	945.168	2833.49	3.59729	0.00339762	CID (Collision Induced Dissociation)
TRUE	High	Unambiguous	AGLSLKDMDLIDVNEAFAPQFLAVQK	1	G3V9U2; A0A0G2K642; P13437	1	3	0.594	0	1	1	945.162	2833.47	-2.8003	-0.00264486	CID (Collision Induced Dissociation)
TRUE	High	Unambiguous	AGLSLKDMDLIDVNEAFAPQFLAVQK	1	G3V9U2; A0A0G2K642; P13437	1	3	0.4798	0	1	1	945.166	2833.48	1.20627	0.00113932	CID (Collision Induced Dissociation)
TRUE	High	Unambiguous	AGLSLKDMDLIDVNEAFAPQFLAVQK	1	G3V9U2; A0A0G2K642; P13437	1	3	0.8906	0	1	1	945.168	2833.49	3.59729	0.00339762	CID (Collision Induced Dissociation)
TRUE	High	Unambiguous	AGLSLKDMDLIDVNEAFAPQFLAVQK	1	G3V9U2; A0A0G2K642; P13437	1	3	0.7931	0	1	1	945.162	2833.47	-2.8003	-0.00264486	CID (Collision Induced Dissociation)
TRUE	High	Unambiguous	AGLSLKDMDLIDVNEAFAPQFLAVQK	1	G3V9U2; A0A0G2K642; P13437	1	3	0.7059	0	1	1	945.166	2833.48	1.20627	0.00113932	CID (Collision Induced Dissociation)
TRUE	High	Unambiguous	AGLSLKDMDLIDVNEAFAPQFLAVQK	1	G3V9U2; A0A0G2K642; P13437	1	3	0.8874	0	1	1	945.168	2833.49	3.59729	0.00339762	CID (Collision Induced Dissociation)
TRUE	High	Unambiguous	AGLSLKDMDLIDVNEAFAPQFLAVQK	1	G3V9U2; A0A0G2K642; P13437	1	3	0.87	0	1	1	945.162	2833.47	-2.8003	-0.00264486	CID (Collision Induced Dissociation)
TRUE	High	Unambiguous	AGLSLKDMDLIDVNEAFAPQFLAVQK	1	G3V9U2; A0A0G2K642; P13437	1	3	0.845	0	1	1	945.166	2833.48	1.20627	0.00113932	CID (Collision Induced Dissociation)
High	VPPETIDSVIVGNVMQSSSDAAYLAR	1	3	G3V9U2	7.51348	High		81.12	High		677.626	High	617
Checked	Confidence	PSM Ambiguity	Annotated Sequence	# Protein Groups	Protein Accessions	# Missed Cleavages	Charge	DeltaScore	DeltaCn	Rank	Search Engine Rank	m/z [Da]	MH+ [Da]	DeltaM [ppm]	Deltam/z [Da]	Activation Type
TRUE	High	Unambiguous	VPPETIDSVIVGNVMQSSSDAAYLAR	1	G3V9U2; A0A0G2K642; P13437	0	3	0.5206	0	1	1	907.126	2719.36	1.04395	0.000946291	CID (Collision Induced Dissociation)
TRUE	High	Unambiguous	VPPETIDSVIVGNVMQSSSDAAYLAR	1	G3V9U2; A0A0G2K642; P13437	0	2	0.6809	0	1	1	1360.18	2719.36	-1.19557	-0.0016256	CID (Collision Induced Dissociation)
TRUE	High	Unambiguous	VPPETIDSVIVGNVMQSSSDAAYLAR	1	G3V9U2; A0A0G2K642; P13437	0	3	0.5173	0	1	1	907.125	2719.36	-0.370066	-0.000335447	CID (Collision Induced Dissociation)
TRUE	High	Unambiguous	VPPETIDSVIVGNVMQSSSDAAYLAR	1	G3V9U2; A0A0G2K642; P13437	0	3	0.4819	0	1	1	907.126	2719.36	0.639945	0.00058008	CID (Collision Induced Dissociation)
TRUE	High	Unambiguous	VPPETIDSVIVGNVMQSSSDAAYLAR	1	G3V9U2; A0A0G2K642; P13437	0	4	0.4754	0	1	1	680.596	2719.36	0.186106	0.000126523	HCD (High Energy Collision Dissociation)
TRUE	High	Unambiguous	VPPETIDSVIVGNVMQSSSDAAYLAR	1	G3V9U2; A0A0G2K642; P13437	0	2	1	0	1	1	1360.18	2719.36	-1.19557	-0.0016256	CID (Collision Induced Dissociation)
TRUE	High	Unambiguous	VPPETIDSVIVGNVMQSSSDAAYLAR	1	G3V9U2; A0A0G2K642; P13437	0	4	1	0	1	1	680.596	2719.36	0.186106	0.000126523	HCD (High Energy Collision Dissociation)
TRUE	High	Unambiguous	VPPETIDSVIVGNVMQSSSDAAYLAR	1	G3V9U2; A0A0G2K642; P13437	0	3	1	0	1	1	907.125	2719.36	-0.370066	-0.000335447	CID (Collision Induced Dissociation)
TRUE	High	Unambiguous	VPPETIDSVIVGNVMQSSSDAAYLAR	1	G3V9U2; A0A0G2K642; P13437	0	3	1	0	1	1	907.126	2719.36	1.04395	0.000946291	CID (Collision Induced Dissociation)
TRUE	High	Unambiguous	VPPETIDSVIVGNVMQSSSDAAYLAR	1	G3V9U2; A0A0G2K642; P13437	0	3	1	0	1	1	907.126	2719.36	0.639945	0.00058008	CID (Collision Induced Dissociation)
TRUE	High	Unambiguous	VPPETIDSVIVGNVMQSSSDAAYLAR	1	G3V9U2; A0A0G2K642; P13437	0	2	0.8961	0	1	1	1360.18	2719.36	-1.19557	-0.0016256	CID (Collision Induced Dissociation)
TRUE	High	Unambiguous	VPPETIDSVIVGNVMQSSSDAAYLAR	1	G3V9U2; A0A0G2K642; P13437	0	3	0.8369	0	1	1	907.126	2719.36	1.04395	0.000946291	CID (Collision Induced Dissociation)
TRUE	High	Unambiguous	VPPETIDSVIVGNVMQSSSDAAYLAR	1	G3V9U2; A0A0G2K642; P13437	0	3	0.8757	0	1	1	907.125	2719.36	-0.370066	-0.000335447	CID (Collision Induced Dissociation)
TRUE	High	Unambiguous	VPPETIDSVIVGNVMQSSSDAAYLAR	1	G3V9U2; A0A0G2K642; P13437	0	4	0.8365	0	1	1	680.596	2719.36	0.186106	0.000126523	HCD (High Energy Collision Dissociation)
TRUE	High	Unambiguous	VPPETIDSVIVGNVMQSSSDAAYLAR	1	G3V9U2; A0A0G2K642; P13437	0	3	0.7902	0	1	1	907.126	2719.36	0.639945	0.00058008	CID (Collision Induced Dissociation)
High	VPPETIDSVIVGNVMQSSSDAAYLAR	1	3	G3V9U2	7.17969	High		73.53	High		712.975	High	558
Checked	Confidence	PSM Ambiguity	Annotated Sequence	# Protein Groups	Protein Accessions	# Missed Cleavages	Charge	DeltaScore	DeltaCn	Rank	Search Engine Rank	m/z [Da]	MH+ [Da]	DeltaM [ppm]	Deltam/z [Da]	Activation Type
TRUE	High	Unambiguous	VPPETIDSVIVGNVmQSSSDAAYLAR	1	G3V9U2; A0A0G2K642; P13437	0	3	0.5334	0	1	1	912.459	2735.36	2.87452	0.00262095	CID (Collision Induced Dissociation)
TRUE	High	Unambiguous	VPPETIDSVIVGNVmQSSSDAAYLAR	1	G3V9U2; A0A0G2K642; P13437	0	2	0.461	0	1	1	1368.18	2735.36	2.54474	0.00348038	CID (Collision Induced Dissociation)
TRUE	High	Unambiguous	VPPETIDSVIVGNVmQSSSDAAYLAR	1	G3V9U2; A0A0G2K642; P13437	0	3	0.4069	0	1	1	912.459	2735.36	2.20512	0.00201059	CID (Collision Induced Dissociation)
TRUE	High	Unambiguous	VPPETIDSVIVGNVmQSSSDAAYLAR	1	G3V9U2; A0A0G2K642; P13437	0	2	0.9324	0	1	1	1368.18	2735.36	2.54474	0.00348038	CID (Collision Induced Dissociation)
TRUE	High	Unambiguous	VPPETIDSVIVGNVmQSSSDAAYLAR	1	G3V9U2; A0A0G2K642; P13437	0	3	0.9231	0	1	1	912.459	2735.36	2.87452	0.00262095	CID (Collision Induced Dissociation)
TRUE	High	Unambiguous	VPPETIDSVIVGNVmQSSSDAAYLAR	1	G3V9U2; A0A0G2K642; P13437	0	2	0.8464	0	1	1	1368.18	2735.36	2.54474	0.00348038	CID (Collision Induced Dissociation)
TRUE	High	Unambiguous	VPPETIDSVIVGNVmQSSSDAAYLAR	1	G3V9U2; A0A0G2K642; P13437	0	3	0.7713	0	1	1	912.459	2735.36	2.87452	0.00262095	CID (Collision Induced Dissociation)
TRUE	High	Selected	VPPETIDSVIVGNVmQSSSDAAYLAR	1	G3V9U2; A0A0G2K642; P13437	0	3	0.7105	0	1	1	912.455	2735.35	-1.61048	-0.00146841	CID (Collision Induced Dissociation)
TRUE	High	Unambiguous	VPPETIDSVIVGNVmQSSSDAAYLAR	1	G3V9U2; A0A0G2K642; P13437	0	3	0.7075	0	1	1	912.459	2735.36	2.20512	0.00201059	CID (Collision Induced Dissociation)
High	DMDLIDVNEAFAPQFLAVQK	1	3	G3V9U2	7.01637	High		97.58	High		738.061	High	585
Checked	Confidence	PSM Ambiguity	Annotated Sequence	# Protein Groups	Protein Accessions	# Missed Cleavages	Charge	DeltaScore	DeltaCn	Rank	Search Engine Rank	m/z [Da]	MH+ [Da]	DeltaM [ppm]	Deltam/z [Da]	Activation Type
TRUE	High	Unambiguous	DMDLIDVNEAFAPQFLAVQK	1	G3V9U2; A0A0G2K642; P13437	0	2	0.5741	0	1	1	1132.57	2264.13	0.867632	0.000982214	CID (Collision Induced Dissociation)
TRUE	High	Unambiguous	DMDLIDVNEAFAPQFLAVQK	1	G3V9U2; A0A0G2K642; P13437	0	3	0.4835	0	1	1	755.383	2264.13	3.63831	0.00274587	CID (Collision Induced Dissociation)
TRUE	High	Unambiguous	DMDLIDVNEAFAPQFLAVQK	1	G3V9U2; A0A0G2K642; P13437	0	3	0.4081	0	1	1	755.381	2264.13	1.29301	0.000975848	CID (Collision Induced Dissociation)
TRUE	High	Unambiguous	DMDLIDVNEAFAPQFLAVQK	1	G3V9U2; A0A0G2K642; P13437	0	2	0.9184	0	1	1	1132.57	2264.13	0.867632	0.000982214	CID (Collision Induced Dissociation)
TRUE	High	Unambiguous	DMDLIDVNEAFAPQFLAVQK	1	G3V9U2; A0A0G2K642; P13437	0	3	0.8333	0	1	1	755.383	2264.13	3.63831	0.00274587	CID (Collision Induced Dissociation)
TRUE	High	Unambiguous	DMDLIDVNEAFAPQFLAVQK	1	G3V9U2; A0A0G2K642; P13437	0	3	0.8964	0	1	1	755.383	2264.13	3.63831	0.00274587	CID (Collision Induced Dissociation)
TRUE	High	Unambiguous	DMDLIDVNEAFAPQFLAVQK	1	G3V9U2; A0A0G2K642; P13437	0	2	0.8429	0	1	1	1132.57	2264.13	0.867632	0.000982214	CID (Collision Induced Dissociation)
TRUE	High	Unambiguous	DMDLIDVNEAFAPQFLAVQK	1	G3V9U2; A0A0G2K642; P13437	0	3	0.7914	0	1	1	755.381	2264.13	1.29301	0.000975848	CID (Collision Induced Dissociation)
TRUE	High	Selected	DMDLIDVNEAFAPQFLAVQK	1	G3V9U2; A0A0G2K642; P13437	0	2	0.8486	0	1	1	1132.57	2264.13	-0.534157	-0.0006047	CID (Collision Induced Dissociation)
High	TPFGAYGGLLKDFTATDLTEFAAR	1	3	G3V9U2	6.95023	High		73.39	High		600.744	High	547
Checked	Confidence	PSM Ambiguity	Annotated Sequence	# Protein Groups	Protein Accessions	# Missed Cleavages	Charge	DeltaScore	DeltaCn	Rank	Search Engine Rank	m/z [Da]	MH+ [Da]	DeltaM [ppm]	Deltam/z [Da]	Activation Type
TRUE	High	Unambiguous	TPFGAYGGLLKDFTATDLTEFAAR	1	G3V9U2; A0A0G2K642; P13437	1	3	0.5554	0	1	1	854.768	2562.29	1.0599	0.000905255	CID (Collision Induced Dissociation)
TRUE	High	Unambiguous	TPFGAYGGLLKDFTATDLTEFAAR	1	G3V9U2; A0A0G2K642; P13437	1	3	0.4848	0	1	1	854.766	2562.28	-1.15541	-0.000986835	CID (Collision Induced Dissociation)
TRUE	High	Unambiguous	TPFGAYGGLLKDFTATDLTEFAAR	1	G3V9U2; A0A0G2K642; P13437	1	3	0.9726	0	1	1	854.768	2562.29	1.0599	0.000905255	CID (Collision Induced Dissociation)
TRUE	High	Unambiguous	TPFGAYGGLLKDFTATDLTEFAAR	1	G3V9U2; A0A0G2K642; P13437	1	3	0.9041	0	1	1	854.766	2562.28	-1.15541	-0.000986835	CID (Collision Induced Dissociation)
TRUE	High	Unambiguous	TPFGAYGGLLKDFTATDLTEFAAR	1	G3V9U2; A0A0G2K642; P13437	1	3	0.8287	0	1	1	854.768	2562.29	1.0599	0.000905255	CID (Collision Induced Dissociation)
TRUE	High	Unambiguous	TPFGAYGGLLKDFTATDLTEFAAR	1	G3V9U2; A0A0G2K642; P13437	1	3	0.8927	0	1	1	854.766	2562.28	-1.15541	-0.000986835	CID (Collision Induced Dissociation)
High	EGTVTAGNASGMSDGAGVVIIASEDAVK	1	3	G3V9U2	6.74301	High		76.97	High		545.864	High	689
Checked	Confidence	PSM Ambiguity	Annotated Sequence	# Protein Groups	Protein Accessions	# Missed Cleavages	Charge	DeltaScore	DeltaCn	Rank	Search Engine Rank	m/z [Da]	MH+ [Da]	DeltaM [ppm]	Deltam/z [Da]	Activation Type
TRUE	High	Unambiguous	EGTVTAGNASGMSDGAGVVIIASEDAVK	1	G3V9U2; A0A0G2K642; P13437	0	3	0.3071	0	1	1	869.427	2606.27	2.35997	0.00205023	CID (Collision Induced Dissociation)
TRUE	High	Unambiguous	EGTVTAGNASGMSDGAGVVIIASEDAVK	1	G3V9U2; A0A0G2K642; P13437	0	3	0.8052	0	1	1	869.427	2606.27	2.35997	0.00205023	CID (Collision Induced Dissociation)
TRUE	High	Unambiguous	EGTVTAGNASGMSDGAGVVIIASEDAVK	1	G3V9U2; A0A0G2K642; P13437	0	3	0.655	0	1	1	869.427	2606.27	2.35997	0.00205023	CID (Collision Induced Dissociation)
High	DMDLIDVNEAFAPQFLAVQK	1	3	G3V9U2	6.6049	High		79.04	High		636.511	High	641
Checked	Confidence	PSM Ambiguity	Annotated Sequence	# Protein Groups	Protein Accessions	# Missed Cleavages	Charge	DeltaScore	DeltaCn	Rank	Search Engine Rank	m/z [Da]	MH+ [Da]	DeltaM [ppm]	Deltam/z [Da]	Activation Type
TRUE	High	Unambiguous	DmDLIDVNEAFAPQFLAVQK	1	G3V9U2; A0A0G2K642; P13437	0	2	0.5212	0	1	1	1140.56	2280.12	-0.334663	-0.000381536	CID (Collision Induced Dissociation)
TRUE	High	Unambiguous	DmDLIDVNEAFAPQFLAVQK	1	G3V9U2; A0A0G2K642; P13437	0	3	0.4854	0	1	1	760.711	2280.12	-0.768854	-0.00058436	CID (Collision Induced Dissociation)
TRUE	High	Unambiguous	DmDLIDVNEAFAPQFLAVQK	1	G3V9U2; A0A0G2K642; P13437	0	2	0.9494	0	1	1	1140.56	2280.12	-0.334663	-0.000381536	CID (Collision Induced Dissociation)
TRUE	High	Unambiguous	DmDLIDVNEAFAPQFLAVQK	1	G3V9U2; A0A0G2K642; P13437	0	3	0.8182	0	1	1	760.711	2280.12	-0.768854	-0.00058436	CID (Collision Induced Dissociation)
TRUE	High	Unambiguous	DmDLIDVNEAFAPQFLAVQK	1	G3V9U2; A0A0G2K642; P13437	0	2	0.8411	0	1	1	1140.56	2280.12	-0.334663	-0.000381536	CID (Collision Induced Dissociation)
TRUE	High	Unambiguous	DmDLIDVNEAFAPQFLAVQK	1	G3V9U2; A0A0G2K642; P13437	0	3	0.8915	0	1	1	760.711	2280.12	-0.768854	-0.00058436	CID (Collision Induced Dissociation)
High	VVGYFVSGCDPAIMGIGPVPAITGALKK	1	3	G3V9U2	6.33915	High		54.38	High		690.1	High	221
Checked	Confidence	PSM Ambiguity	Annotated Sequence	# Protein Groups	Protein Accessions	# Missed Cleavages	Charge	DeltaScore	DeltaCn	Rank	Search Engine Rank	m/z [Da]	MH+ [Da]	DeltaM [ppm]	Deltam/z [Da]	Activation Type
TRUE	High	Unambiguous	VVGYFVSGcDPAIMGIGPVPAITGALKK	1	G3V9U2; A0A0G2K642; P13437	1	3	0.7098	0	1	1	939.841	2817.51	1.00711	0.000945847	CID (Collision Induced Dissociation)
TRUE	High	Unambiguous	VVGYFVSGcDPAIMGIGPVPAITGALKK	1	G3V9U2; A0A0G2K642; P13437	1	3	0.5404	0	1	1	939.839	2817.5	-0.422637	-0.000396927	CID (Collision Induced Dissociation)
TRUE	High	Unambiguous	VVGYFVSGcDPAIMGIGPVPAITGALKK	1	G3V9U2; A0A0G2K642; P13437	1	3	1	0	1	1	939.841	2817.51	1.00711	0.000945847	CID (Collision Induced Dissociation)
TRUE	High	Unambiguous	VVGYFVSGcDPAIMGIGPVPAITGALKK	1	G3V9U2; A0A0G2K642; P13437	1	3	1	0	1	1	939.839	2817.5	-0.422637	-0.000396927	CID (Collision Induced Dissociation)
TRUE	High	Unambiguous	VVGYFVSGcDPAIMGIGPVPAITGALKK	1	G3V9U2; A0A0G2K642; P13437	1	3	0.9497	0	1	1	939.841	2817.51	1.00711	0.000945847	CID (Collision Induced Dissociation)
TRUE	High	Unambiguous	VVGYFVSGcDPAIMGIGPVPAITGALKK	1	G3V9U2; A0A0G2K642; P13437	1	3	0.9142	0	1	1	939.839	2817.5	-0.422637	-0.000396927	CID (Collision Induced Dissociation)
High	VVGYFVSGCDPAIMGIGPVPAITGALK	1	3	G3V9U2	5.94755	High		50.12	High		597.587	High	216
Checked	Confidence	PSM Ambiguity	Annotated Sequence	# Protein Groups	Protein Accessions	# Missed Cleavages	Charge	DeltaScore	DeltaCn	Rank	Search Engine Rank	m/z [Da]	MH+ [Da]	DeltaM [ppm]	Deltam/z [Da]	Activation Type
TRUE	High	Unambiguous	VVGYFVSGcDPAIMGIGPVPAITGALK	1	G3V9U2; A0A0G2K642; P13437	0	2	0.6689	0	1	1	1345.21	2689.42	2.7366	0.00367992	CID (Collision Induced Dissociation)
TRUE	High	Unambiguous	VVGYFVSGcDPAIMGIGPVPAITGALK	1	G3V9U2; A0A0G2K642; P13437	0	2	1	0	1	1	1345.21	2689.42	2.7366	0.00367992	CID (Collision Induced Dissociation)
TRUE	High	Unambiguous	VVGYFVSGcDPAIMGIGPVPAITGALK	1	G3V9U2; A0A0G2K642; P13437	0	2	0.8712	0	1	1	1345.21	2689.42	2.7366	0.00367992	CID (Collision Induced Dissociation)
High	VVGYFVSGCDPAIMGIGPVPAITGALK	1	3	G3V9U2	5.81538	High		59.43	High		654.981	High	414
Checked	Confidence	PSM Ambiguity	Annotated Sequence	# Protein Groups	Protein Accessions	# Missed Cleavages	Charge	DeltaScore	DeltaCn	Rank	Search Engine Rank	m/z [Da]	MH+ [Da]	DeltaM [ppm]	Deltam/z [Da]	Activation Type
TRUE	High	Unambiguous	VVGYFVSGcDPAImGIGPVPAITGALK	1	G3V9U2; A0A0G2K642; P13437	0	2	0.6993	0	1	1	1353.21	2705.4	0.178145	0.000240977	CID (Collision Induced Dissociation)
TRUE	High	Unambiguous	VVGYFVSGcDPAImGIGPVPAITGALK	1	G3V9U2; A0A0G2K642; P13437	0	3	0.4473	0	1	1	902.472	2705.4	-1.06765	-0.000962809	CID (Collision Induced Dissociation)
TRUE	High	Unambiguous	VVGYFVSGcDPAImGIGPVPAITGALK	1	G3V9U2; A0A0G2K642; P13437	0	2	1	0	1	1	1353.21	2705.4	0.178145	0.000240977	CID (Collision Induced Dissociation)
TRUE	High	Unambiguous	VVGYFVSGcDPAImGIGPVPAITGALK	1	G3V9U2; A0A0G2K642; P13437	0	3	0.9412	0	1	1	902.472	2705.4	-1.06765	-0.000962809	CID (Collision Induced Dissociation)
TRUE	High	Unambiguous	VVGYFVSGcDPAImGIGPVPAITGALK	1	G3V9U2; A0A0G2K642; P13437	0	2	0.8887	0	1	1	1353.21	2705.4	0.178145	0.000240977	CID (Collision Induced Dissociation)
TRUE	High	Unambiguous	VVGYFVSGcDPAImGIGPVPAITGALK	1	G3V9U2; A0A0G2K642; P13437	0	3	0.7414	0	1	1	902.472	2705.4	-1.06765	-0.000962809	CID (Collision Induced Dissociation)
High	DFTATDLTEFAAR	1	3	G3V9U2	5.62583	High		64.26	High		472.963	High	255
Checked	Confidence	PSM Ambiguity	Annotated Sequence	# Protein Groups	Protein Accessions	# Missed Cleavages	Charge	DeltaScore	DeltaCn	Rank	Search Engine Rank	m/z [Da]	MH+ [Da]	DeltaM [ppm]	Deltam/z [Da]	Activation Type
TRUE	High	Unambiguous	DFTATDLTEFAAR	1	G3V9U2; A0A0G2K642; P13437	0	2	0.5666	0	1	1	729.35	1457.69	0.852588	0.000621405	CID (Collision Induced Dissociation)
TRUE	High	Unambiguous	DFTATDLTEFAAR	1	G3V9U2; A0A0G2K642; P13437	0	2	1	0	1	1	729.35	1457.69	0.852588	0.000621405	CID (Collision Induced Dissociation)
TRUE	High	Unambiguous	DFTATDLTEFAAR	1	G3V9U2; A0A0G2K642; P13437	0	3	0.8367	0	1	1	486.569	1457.69	1.01085	0.000491168	HCD (High Energy Collision Dissociation)
TRUE	High	Unambiguous	DFTATDLTEFAAR	1	G3V9U2; A0A0G2K642; P13437	0	2	0.7867	0	1	1	729.35	1457.69	0.852588	0.000621405	CID (Collision Induced Dissociation)
TRUE	High	Unambiguous	DFTATDLTEFAAR	1	G3V9U2; A0A0G2K642; P13437	0	3	0.7551	0	1	1	486.569	1457.69	1.01085	0.000491168	HCD (High Energy Collision Dissociation)
High	LEDTLWAGLTDQHVK	1	3	G3V9U2	5.59147	High		41.17	High		437.337	High	352
Checked	Confidence	PSM Ambiguity	Annotated Sequence	# Protein Groups	Protein Accessions	# Missed Cleavages	Charge	DeltaScore	DeltaCn	Rank	Search Engine Rank	m/z [Da]	MH+ [Da]	DeltaM [ppm]	Deltam/z [Da]	Activation Type
TRUE	High	Unambiguous	LEDTLWAGLTDQHVK	1	G3V9U2; A0A0G2K642; P13437	0	3	0.4401	0	1	1	575.966	1725.88	1.0042	0.00057771	HCD (High Energy Collision Dissociation)
TRUE	High	Unambiguous	LEDTLWAGLTDQHVK	1	G3V9U2; A0A0G2K642; P13437	0	3	0.7805	0	1	1	575.966	1725.88	1.0042	0.00057771	HCD (High Energy Collision Dissociation)
TRUE	High	Unambiguous	LEDTLWAGLTDQHVK	1	G3V9U2; A0A0G2K642; P13437	0	3	0.7668	0	1	1	575.966	1725.88	1.0042	0.00057771	HCD (High Energy Collision Dissociation)
High	AALSAGKVPPETIDSVIVGNVMQSSSDAAYLAR	1	3	G3V9U2	5.20043	High		25.6	High		459.207	High	496
Checked	Confidence	PSM Ambiguity	Annotated Sequence	# Protein Groups	Protein Accessions	# Missed Cleavages	Charge	DeltaScore	DeltaCn	Rank	Search Engine Rank	m/z [Da]	MH+ [Da]	DeltaM [ppm]	Deltam/z [Da]	Activation Type
TRUE	High	Unambiguous	AALSAGKVPPETIDSVIVGNVMQSSSDAAYLAR	1	G3V9U2; A0A0G2K642; P13437	1	3	0.3904	0	1	1	1106.57	3317.69	-3.24323	-0.00358669	CID (Collision Induced Dissociation)
TRUE	High	Unambiguous	AALSAGKVPPETIDSVIVGNVMQSSSDAAYLAR	1	G3V9U2; A0A0G2K642; P13437	1	3	0.7692	0	1	1	1106.57	3317.69	-3.24323	-0.00358669	CID (Collision Induced Dissociation)
TRUE	High	Unambiguous	AALSAGKVPPETIDSVIVGNVMQSSSDAAYLAR	1	G3V9U2; A0A0G2K642; P13437	1	3	0.8302	0	1	1	1106.57	3317.69	-3.24323	-0.00358669	CID (Collision Induced Dissociation)
High	VVGYFVSGCDPAIMGIGPVPAITGALKK	1	3	G3V9U2	5.1973	High		35.4	High		313.187	High	289
Checked	Confidence	PSM Ambiguity	Annotated Sequence	# Protein Groups	Protein Accessions	# Missed Cleavages	Charge	DeltaScore	DeltaCn	Rank	Search Engine Rank	m/z [Da]	MH+ [Da]	DeltaM [ppm]	Deltam/z [Da]	Activation Type
TRUE	High	Unambiguous	VVGYFVSGcDPAImGIGPVPAITGALKK	1	G3V9U2; A0A0G2K642; P13437	1	3	0.6923	0	1	1	945.173	2833.5	1.67592	0.0015829	CID (Collision Induced Dissociation)
TRUE	High	Unambiguous	VVGYFVSGcDPAImGIGPVPAITGALKK	1	G3V9U2; A0A0G2K642; P13437	1	3	0.8	0	1	1	945.173	2833.5	1.67592	0.0015829	CID (Collision Induced Dissociation)
TRUE	High	Unambiguous	VVGYFVSGcDPAImGIGPVPAITGALKK	1	G3V9U2; A0A0G2K642; P13437	1	3	0.7187	0	1	1	945.173	2833.5	1.67592	0.0015829	CID (Collision Induced Dissociation)
High	AANEAGYFNEEMAPIEVK	1	3	G3V9U2	5.01219	High		50.11	High		493.659	High	424
Checked	Confidence	PSM Ambiguity	Annotated Sequence	# Protein Groups	Protein Accessions	# Missed Cleavages	Charge	DeltaScore	DeltaCn	Rank	Search Engine Rank	m/z [Da]	MH+ [Da]	DeltaM [ppm]	Deltam/z [Da]	Activation Type
TRUE	High	Unambiguous	AANEAGYFNEEMAPIEVK	1	G3V9U2; A0A0G2K642; P13437	0	2	0.6108	0	1	1	991.963	1982.92	1.11373	0.00110422	CID (Collision Induced Dissociation)
TRUE	High	Unambiguous	AANEAGYFNEEMAPIEVK	1	G3V9U2; A0A0G2K642; P13437	0	2	1	0	1	1	991.963	1982.92	1.11373	0.00110422	CID (Collision Induced Dissociation)
TRUE	High	Unambiguous	AANEAGYFNEEMAPIEVK	1	G3V9U2; A0A0G2K642; P13437	0	2	0.8989	0	1	1	991.963	1982.92	1.11373	0.00110422	CID (Collision Induced Dissociation)
High	AALSAGKVPPETIDSVIVGNVMQSSSDAAYLAR	1	3	G3V9U2	4.731	High		36.21	High		446.475	High	467
Checked	Confidence	PSM Ambiguity	Annotated Sequence	# Protein Groups	Protein Accessions	# Missed Cleavages	Charge	DeltaScore	DeltaCn	Rank	Search Engine Rank	m/z [Da]	MH+ [Da]	DeltaM [ppm]	Deltam/z [Da]	Activation Type
TRUE	High	Unambiguous	AALSAGKVPPETIDSVIVGNVmQSSSDAAYLAR	1	G3V9U2; A0A0G2K642; P13437	1	3	0.4334	0	1	1	1111.91	3333.7	0.641157	0.000712474	CID (Collision Induced Dissociation)
TRUE	High	Unambiguous	AALSAGKVPPETIDSVIVGNVmQSSSDAAYLAR	1	G3V9U2; A0A0G2K642; P13437	1	3	0.9722	0	1	1	1111.91	3333.7	0.641157	0.000712474	CID (Collision Induced Dissociation)
TRUE	High	Unambiguous	AALSAGKVPPETIDSVIVGNVmQSSSDAAYLAR	1	G3V9U2; A0A0G2K642; P13437	1	3	0.8354	0	1	1	1111.91	3333.7	0.641157	0.000712474	CID (Collision Induced Dissociation)
High	TPFGAYGGLLK	1	3	G3V9U2	3.9016	High		32.21	High		299.734	High	172
Checked	Confidence	PSM Ambiguity	Annotated Sequence	# Protein Groups	Protein Accessions	# Missed Cleavages	Charge	DeltaScore	DeltaCn	Rank	Search Engine Rank	m/z [Da]	MH+ [Da]	DeltaM [ppm]	Deltam/z [Da]	Activation Type
TRUE	High	Unambiguous	TPFGAYGGLLK	1	G3V9U2; A0A0G2K642; P13437	0	2	0.5385	0	1	1	562.312	1123.62	1.02237	0.000574378	CID (Collision Induced Dissociation)
TRUE	High	Unambiguous	TPFGAYGGLLK	1	G3V9U2; A0A0G2K642; P13437	0	2	0.75	0	1	1	562.312	1123.62	1.02237	0.000574378	CID (Collision Induced Dissociation)
TRUE	High	Unambiguous	TPFGAYGGLLK	1	G3V9U2; A0A0G2K642; P13437	0	2	0.7619	0	1	1	562.312	1123.62	1.02237	0.000574378	CID (Collision Induced Dissociation)
TRUE	High	Selected	TPFGAYGGLLK	1	G3V9U2; A0A0G2K642; P13437	0	2	0.7073	0	1	1	562.311	1123.62	0.805093	0.000452307	CID (Collision Induced Dissociation)
High	AGLSLKDMDLIDVNEAFAPQFLAVQK	1	3	G3V9U2	4.80316	High		21.46	Medium		414.334	High	393
Checked	Confidence	PSM Ambiguity	Annotated Sequence	# Protein Groups	Protein Accessions	# Missed Cleavages	Charge	DeltaScore	DeltaCn	Rank	Search Engine Rank	m/z [Da]	MH+ [Da]	DeltaM [ppm]	Deltam/z [Da]	Activation Type
TRUE	High	Unambiguous	AGLSLKDmDLIDVNEAFAPQFLAVQK	1	G3V9U2; A0A0G2K642; P13437	1	3	0.4521	0	1	1	950.499	2849.48	2.70558	0.00256983	CID (Collision Induced Dissociation)
TRUE	High	Unambiguous	AGLSLKDmDLIDVNEAFAPQFLAVQK	1	G3V9U2; A0A0G2K642; P13437	1	3	0.8027	0	1	1	950.499	2849.48	2.70558	0.00256983	CID (Collision Induced Dissociation)
High	VPPETIDSVIVGNVMQSSSDAAYLAR	1	3	G3V9U2	4.40554	High		17.54	Medium		325.451	High	627
Checked	Confidence	PSM Ambiguity	Annotated Sequence	# Protein Groups	Protein Accessions	# Missed Cleavages	Charge	DeltaScore	DeltaCn	Rank	Search Engine Rank	m/z [Da]	MH+ [Da]	DeltaM [ppm]	Deltam/z [Da]	Activation Type
TRUE	High	Unambiguous	VPPETIDSVIVGnVmQSSSDAAYLAR	1	G3V9U2; A0A0G2K642; P13437	0	3	0.4331	0	1	1	912.788	2736.35	3.27235	0.00298475	CID (Collision Induced Dissociation)
TRUE	High	Unambiguous	VPPETIDSVIVGnVmQSSSDAAYLAR	1	G3V9U2; A0A0G2K642; P13437	0	3	0.8136	0	1	1	912.788	2736.35	3.27235	0.00298475	CID (Collision Induced Dissociation)
High	RTPFGAYGGLLKDFTATDLTEFAAR	1	3	G3V9U2	5.80009	High					698.172	High	503
Checked	Confidence	PSM Ambiguity	Annotated Sequence	# Protein Groups	Protein Accessions	# Missed Cleavages	Charge	DeltaScore	DeltaCn	Rank	Search Engine Rank	m/z [Da]	MH+ [Da]	DeltaM [ppm]	Deltam/z [Da]	Activation Type
TRUE	High	Unambiguous	RTPFGAYGGLLKDFTATDLTEFAAR	1	G3V9U2; A0A0G2K642; P13437	2	4	0.5362	0	1	1	680.354	2718.39	1.42963	0.00097157	HCD (High Energy Collision Dissociation)
TRUE	High	Unambiguous	RTPFGAYGGLLKDFTATDLTEFAAR	1	G3V9U2; A0A0G2K642; P13437	2	4	0.8584	0	1	1	680.354	2718.39	1.42963	0.00097157	HCD (High Energy Collision Dissociation)
TRUE	High	Selected	RTPFGAYGGLLKDFTATDLTEFAAR	1	G3V9U2; A0A0G2K642; P13437	2	3	0.7479	0	1	1	906.8	2718.39	-0.698433	-0.000632871	CID (Collision Induced Dissociation)
A0A0G2QC06	Serotransferrin OS=Rattus norvegicus GN=Tf PE=1 SV=1	14.9132	13	13	107.34	8.05	1.049	103.833	11.951	9	984.191	13.2789	11	15750.6	14.9132	13
Confidence	Sequence	# Protein Groups	# Proteins	Master Protein Accessions	XCorr Sequest HT	Confidence Sequest HT	Search Space Sequest HT	Ions Score Mascot	Confidence Mascot	Search Space Mascot	Amanda Score MS Amanda	Confidence MS Amanda	Search Space MS Amanda
High	LPEGTTYEEYLGAEYLQAVGNIRK	1	2	A0A0G2QC06	7.62035	High		69.13	High		869.578	High	548
Checked	Confidence	PSM Ambiguity	Annotated Sequence	# Protein Groups	Protein Accessions	# Missed Cleavages	Charge	DeltaScore	DeltaCn	Rank	Search Engine Rank	m/z [Da]	MH+ [Da]	DeltaM [ppm]	Deltam/z [Da]	Activation Type
TRUE	High	Unambiguous	LPEGTTYEEYLGAEYLQAVGNIRK	1	P12346; A0A0G2QC06	1	3	0.6247	0	1	1	905.463	2714.37	2.28411	0.00206664	CID (Collision Induced Dissociation)
TRUE	High	Unambiguous	LPEGTTYEEYLGAEYLQAVGNIRK	1	P12346; A0A0G2QC06	1	3	0.6343	0	1	1	905.46	2714.37	-0.414202	-0.000374765	CID (Collision Induced Dissociation)
TRUE	High	Unambiguous	LPEGTTYEEYLGAEYLQAVGNIRK	1	P12346; A0A0G2QC06	1	3	1	0	1	1	905.463	2714.37	2.28411	0.00206664	CID (Collision Induced Dissociation)
TRUE	High	Unambiguous	LPEGTTYEEYLGAEYLQAVGNIRK	1	P12346; A0A0G2QC06	1	3	1	0	1	1	905.46	2714.37	-0.414202	-0.000374765	CID (Collision Induced Dissociation)
TRUE	High	Unambiguous	LPEGTTYEEYLGAEYLQAVGNIRK	1	P12346; A0A0G2QC06	1	3	0.9262	0	1	1	905.463	2714.37	2.28411	0.00206664	CID (Collision Induced Dissociation)
TRUE	High	Unambiguous	LPEGTTYEEYLGAEYLQAVGNIRK	1	P12346; A0A0G2QC06	1	3	0.8967	0	1	1	905.46	2714.37	-0.414202	-0.000374765	CID (Collision Induced Dissociation)
High	LPEGTTYEEYLGAEYLQAVGNIR	1	2	A0A0G2QC06	6.5492	High		75.43	High		495.69	High	690
Checked	Confidence	PSM Ambiguity	Annotated Sequence	# Protein Groups	Protein Accessions	# Missed Cleavages	Charge	DeltaScore	DeltaCn	Rank	Search Engine Rank	m/z [Da]	MH+ [Da]	DeltaM [ppm]	Deltam/z [Da]	Activation Type
TRUE	High	Unambiguous	LPEGTTYEEYLGAEYLQAVGNIR	1	P12346; A0A0G2QC06	0	2	0.626	0	1	1	1293.64	2586.27	0.299078	0.000386749	CID (Collision Induced Dissociation)
TRUE	High	Unambiguous	LPEGTTYEEYLGAEYLQAVGNIR	1	P12346; A0A0G2QC06	0	2	0.6323	0	1	1	1293.64	2586.28	2.56465	0.00331644	CID (Collision Induced Dissociation)
TRUE	High	Unambiguous	LPEGTTYEEYLGAEYLQAVGNIR	1	P12346; A0A0G2QC06	0	2	0.9333	0	1	1	1293.64	2586.27	0.299078	0.000386749	CID (Collision Induced Dissociation)
TRUE	High	Unambiguous	LPEGTTYEEYLGAEYLQAVGNIR	1	P12346; A0A0G2QC06	0	2	1	0	1	1	1293.64	2586.28	2.56465	0.00331644	CID (Collision Induced Dissociation)
TRUE	High	Unambiguous	LPEGTTYEEYLGAEYLQAVGNIR	1	P12346; A0A0G2QC06	0	2	0.8698	0	1	1	1293.64	2586.27	0.299078	0.000386749	CID (Collision Induced Dissociation)
TRUE	High	Selected	LPEGTTYEEYLGAEYLQAVGNIR	1	P12346; A0A0G2QC06	0	3	0.7784	0	1	1	862.761	2586.27	-0.909704	-0.000784247	CID (Collision Induced Dissociation)
TRUE	High	Unambiguous	LPEGTTYEEYLGAEYLQAVGNIR	1	P12346; A0A0G2QC06	0	2	0.8683	0	1	1	1293.64	2586.28	2.56465	0.00331644	CID (Collision Induced Dissociation)
High	DQYELLCLDNTR	1	2	A0A0G2QC06	5.7662	High		66.32	High		512.676	High	275
Checked	Confidence	PSM Ambiguity	Annotated Sequence	# Protein Groups	Protein Accessions	# Missed Cleavages	Charge	DeltaScore	DeltaCn	Rank	Search Engine Rank	m/z [Da]	MH+ [Da]	DeltaM [ppm]	Deltam/z [Da]	Activation Type
TRUE	High	Unambiguous	DQYELLcLDNTR	1	P12346; A0A0G2QC06	0	2	0.4263	0	1	1	770.36	1539.71	0.765437	0.000589276	CID (Collision Induced Dissociation)
TRUE	High	Unambiguous	DQYELLcLDNTR	1	P12346; A0A0G2QC06	0	2	0.9394	0	1	1	770.36	1539.71	0.765437	0.000589276	CID (Collision Induced Dissociation)
TRUE	High	Unambiguous	DQYELLcLDNTR	1	P12346; A0A0G2QC06	0	2	0.7963	0	1	1	770.36	1539.71	0.765437	0.000589276	CID (Collision Induced Dissociation)
High	SAGWIIPIGLLFCNLPEPR	1	2	A0A0G2QC06	5.56569	High		72.98	High		645.681	High	315
Checked	Confidence	PSM Ambiguity	Annotated Sequence	# Protein Groups	Protein Accessions	# Missed Cleavages	Charge	DeltaScore	DeltaCn	Rank	Search Engine Rank	m/z [Da]	MH+ [Da]	DeltaM [ppm]	Deltam/z [Da]	Activation Type
TRUE	High	Unambiguous	SAGWIIPIGLLFcNLPEPR	1	P12346; A0A0G2QC06	0	2	0.465	0	1	1	1077.08	2153.16	0.98609	0.0010616	CID (Collision Induced Dissociation)
TRUE	High	Unambiguous	SAGWIIPIGLLFcNLPEPR	1	P12346; A0A0G2QC06	0	2	0.5361	0	1	1	1077.08	2153.16	0.98609	0.0010616	CID (Collision Induced Dissociation)
TRUE	High	Unambiguous	SAGWIIPIGLLFcNLPEPR	1	P12346; A0A0G2QC06	0	3	0.4939	0	1	1	718.391	2153.16	0.724724	0.000520148	CID (Collision Induced Dissociation)
TRUE	High	Unambiguous	SAGWIIPIGLLFcNLPEPR	1	P12346; A0A0G2QC06	0	2	0.4216	0	1	1	1077.08	2153.16	1.21286	0.00130574	CID (Collision Induced Dissociation)
TRUE	High	Unambiguous	SAGWIIPIGLLFcNLPEPR	1	P12346; A0A0G2QC06	0	3	0.5695	0	1	1	718.391	2153.16	0.724724	0.000520148	CID (Collision Induced Dissociation)
TRUE	High	Unambiguous	SAGWIIPIGLLFcNLPEPR	1	P12346; A0A0G2QC06	0	2	0.9726	0	1	1	1077.08	2153.16	0.98609	0.0010616	CID (Collision Induced Dissociation)
TRUE	High	Unambiguous	SAGWIIPIGLLFcNLPEPR	1	P12346; A0A0G2QC06	0	2	1	0	1	1	1077.08	2153.16	0.98609	0.0010616	CID (Collision Induced Dissociation)
TRUE	High	Unambiguous	SAGWIIPIGLLFcNLPEPR	1	P12346; A0A0G2QC06	0	2	1	0	1	1	1077.08	2153.16	1.21286	0.00130574	CID (Collision Induced Dissociation)
TRUE	High	Unambiguous	SAGWIIPIGLLFcNLPEPR	1	P12346; A0A0G2QC06	0	3	1	0	1	1	718.391	2153.16	0.724724	0.000520148	CID (Collision Induced Dissociation)
TRUE	High	Unambiguous	SAGWIIPIGLLFcNLPEPR	1	P12346; A0A0G2QC06	0	3	0.9535	0	1	1	718.391	2153.16	0.724724	0.000520148	CID (Collision Induced Dissociation)
TRUE	High	Unambiguous	SAGWIIPIGLLFcNLPEPR	1	P12346; A0A0G2QC06	0	2	0.96	0	1	1	1077.08	2153.16	0.645928	0.000695393	CID (Collision Induced Dissociation)
TRUE	High	Unambiguous	SAGWIIPIGLLFcNLPEPR	1	P12346; A0A0G2QC06	0	3	0.8064	0	1	1	718.391	2153.16	0.724724	0.000520148	CID (Collision Induced Dissociation)
TRUE	High	Unambiguous	SAGWIIPIGLLFcNLPEPR	1	P12346; A0A0G2QC06	0	3	0.8408	0	1	1	718.391	2153.16	0.724724	0.000520148	CID (Collision Induced Dissociation)
TRUE	High	Unambiguous	SAGWIIPIGLLFcNLPEPR	1	P12346; A0A0G2QC06	0	2	0.7698	0	1	1	1077.08	2153.16	0.98609	0.0010616	CID (Collision Induced Dissociation)
TRUE	High	Unambiguous	SAGWIIPIGLLFcNLPEPR	1	P12346; A0A0G2QC06	0	2	0.7905	0	1	1	1077.08	2153.16	0.98609	0.0010616	CID (Collision Induced Dissociation)
TRUE	High	Unambiguous	SAGWIIPIGLLFcNLPEPR	1	P12346; A0A0G2QC06	0	2	0.7524	0	1	1	1077.08	2153.16	1.21286	0.00130574	CID (Collision Induced Dissociation)
TRUE	High	Selected	SAGWIIPIGLLFcNLPEPR	1	P12346; A0A0G2QC06	0	3	0.8573	0	1	1	718.391	2153.16	0.979845	0.000703254	CID (Collision Induced Dissociation)
TRUE	High	Selected	SAGWIIPIGLLFcNLPEPR	1	P12346; A0A0G2QC06	0	3	0.8582	0	1	1	718.392	2153.16	1.40505	0.00100843	CID (Collision Induced Dissociation)
TRUE	High	Unambiguous	SAGWIIPIGLLFcNLPEPR	1	P12346; A0A0G2QC06	0	2	0.729	0	1	1	1077.08	2153.16	0.645928	0.000695393	CID (Collision Induced Dissociation)
TRUE	High	Selected	SAGWIIPIGLLFcNLPEPR	1	P12346; A0A0G2QC06	0	2	0.7369	0	1	1	1077.08	2153.16	1.66641	0.00179403	CID (Collision Induced Dissociation)
TRUE	High	Selected	SAGWIIPIGLLFcNLPEPR	1	P12346; A0A0G2QC06	0	2	0.8202	0	1	1	1077.08	2153.15	-2.07537	-0.00223429	CID (Collision Induced Dissociation)
High	NGDGKEDLIWEILK	1	2	A0A0G2QC06	5.29324	High		57.59	High		486.089	High	557
Checked	Confidence	PSM Ambiguity	Annotated Sequence	# Protein Groups	Protein Accessions	# Missed Cleavages	Charge	DeltaScore	DeltaCn	Rank	Search Engine Rank	m/z [Da]	MH+ [Da]	DeltaM [ppm]	Deltam/z [Da]	Activation Type
TRUE	High	Unambiguous	nGDGKEDLIWEILK	1	P12346; A0A0G2QC06	1	2	0.3062	0	1	1	815.921	1630.84	2.04826	0.00167018	CID (Collision Induced Dissociation)
TRUE	High	Unambiguous	nGDGKEDLIWEILK	1	P12346; A0A0G2QC06	1	3	0.2042	0	1	1	544.283	1630.83	1.59091	0.000864833	HCD (High Energy Collision Dissociation)
TRUE	High	Unambiguous	nGDGKEDLIWEILK	1	P12346; A0A0G2QC06	1	3	0.178	0	1	1	544.282	1630.83	-1.21603	-0.000661046	HCD (High Energy Collision Dissociation)
TRUE	High	Unambiguous	nGDGKEDLIWEILK	1	P12346; A0A0G2QC06	1	2	0.7759	0	1	1	815.921	1630.84	2.04826	0.00167018	CID (Collision Induced Dissociation)
TRUE	High	Unambiguous	nGDGKEDLIWEILK	1	P12346; A0A0G2QC06	1	3	0.8077	0	1	1	544.283	1630.83	1.59091	0.000864833	HCD (High Energy Collision Dissociation)
TRUE	High	Unambiguous	nGDGKEDLIWEILK	1	P12346; A0A0G2QC06	1	3	0.6	0	1	1	544.282	1630.83	-1.21603	-0.000661046	HCD (High Energy Collision Dissociation)
TRUE	High	Unambiguous	nGDGKEDLIWEILK	1	P12346; A0A0G2QC06	1	2	0.7547	0	1	1	815.921	1630.84	2.04826	0.00167018	CID (Collision Induced Dissociation)
TRUE	High	Unambiguous	nGDGKEDLIWEILK	1	P12346; A0A0G2QC06	1	3	0.7444	0	1	1	544.283	1630.83	1.59091	0.000864833	HCD (High Energy Collision Dissociation)
TRUE	High	Unambiguous	nGDGKEDLIWEILK	1	P12346; A0A0G2QC06	1	3	0.7328	0	1	1	544.282	1630.83	-1.21603	-0.000661046	HCD (High Energy Collision Dissociation)
High	NGDGKEDLIWEILK	1	2	A0A0G2QC06	4.69839	High		47.91	High		383.87	High	503
Checked	Confidence	PSM Ambiguity	Annotated Sequence	# Protein Groups	Protein Accessions	# Missed Cleavages	Charge	DeltaScore	DeltaCn	Rank	Search Engine Rank	m/z [Da]	MH+ [Da]	DeltaM [ppm]	Deltam/z [Da]	Activation Type
TRUE	High	Unambiguous	NGDGKEDLIWEILK	1	P12346; A0A0G2QC06	1	3	0.2234	0	1	1	543.955	1629.85	1.82098	0.000989307	HCD (High Energy Collision Dissociation)
TRUE	High	Unambiguous	NGDGKEDLIWEILK	1	P12346; A0A0G2QC06	1	3	0.318	0	1	1	543.954	1629.85	0.0234586	1.27446e-05	HCD (High Energy Collision Dissociation)
TRUE	High	Unambiguous	NGDGKEDLIWEILK	1	P12346; A0A0G2QC06	1	3	0.2392	0	1	1	543.955	1629.85	0.697529	0.000378956	HCD (High Energy Collision Dissociation)
TRUE	High	Unambiguous	NGDGKEDLIWEILK	1	P12346; A0A0G2QC06	1	3	0.7292	0	1	1	543.954	1629.85	0.0234586	1.27446e-05	HCD (High Energy Collision Dissociation)
TRUE	High	Unambiguous	NGDGKEDLIWEILK	1	P12346; A0A0G2QC06	1	3	0.7561	0	1	1	543.955	1629.85	0.697529	0.000378956	HCD (High Energy Collision Dissociation)
TRUE	High	Unambiguous	NGDGKEDLIWEILK	1	P12346; A0A0G2QC06	1	3	0.6333	0	1	1	543.955	1629.85	1.82098	0.000989307	HCD (High Energy Collision Dissociation)
TRUE	High	Unambiguous	NGDGKEDLIWEILK	1	P12346; A0A0G2QC06	1	3	0.8214	0	1	1	543.954	1629.85	0.135804	7.37798e-05	HCD (High Energy Collision Dissociation)
TRUE	High	Unambiguous	NGDGKEDLIWEILK	1	P12346; A0A0G2QC06	1	3	0.7361	0	1	1	543.954	1629.85	0.0234586	1.27446e-05	HCD (High Energy Collision Dissociation)
TRUE	High	Unambiguous	NGDGKEDLIWEILK	1	P12346; A0A0G2QC06	1	3	0.6843	0	1	1	543.955	1629.85	0.697529	0.000378956	HCD (High Energy Collision Dissociation)
TRUE	High	Unambiguous	NGDGKEDLIWEILK	1	P12346; A0A0G2QC06	1	3	0.6438	0	1	1	543.954	1629.85	0.135804	7.37798e-05	HCD (High Energy Collision Dissociation)
TRUE	High	Unambiguous	NGDGKEDLIWEILK	1	P12346; A0A0G2QC06	1	3	0.6057	0	1	1	543.955	1629.85	1.82098	0.000989307	HCD (High Energy Collision Dissociation)
High	EGYNGYTGAFQCLVEK	1	2	A0A0G2QC06	4.68932	High		51.63	High		401.753	High	281
Checked	Confidence	PSM Ambiguity	Annotated Sequence	# Protein Groups	Protein Accessions	# Missed Cleavages	Charge	DeltaScore	DeltaCn	Rank	Search Engine Rank	m/z [Da]	MH+ [Da]	DeltaM [ppm]	Deltam/z [Da]	Activation Type
TRUE	High	Unambiguous	EGYNGYTGAFQcLVEK	1	P12346; A0A0G2QC06	0	2	0.4563	0	1	1	918.418	1835.83	0.773101	0.00070964	CID (Collision Induced Dissociation)
TRUE	High	Unambiguous	EGYNGYTGAFQcLVEK	1	P12346; A0A0G2QC06	0	2	0.9808	0	1	1	918.418	1835.83	0.773101	0.00070964	CID (Collision Induced Dissociation)
TRUE	High	Unambiguous	EGYNGYTGAFQcLVEK	1	P12346; A0A0G2QC06	0	2	0.7516	0	1	1	918.418	1835.83	0.773101	0.00070964	CID (Collision Induced Dissociation)
TRUE	High	Selected	EGYNGYTGAFQcLVEK	1	P12346; A0A0G2QC06	0	2	0.7513	0	1	1	918.417	1835.83	0.0416737	3.82528e-05	CID (Collision Induced Dissociation)
High	EGYNGYTGAFQCLVEKGDVAFVK	1	2	A0A0G2QC06	4.28444	High		34.74	High		390.942	High	611
Checked	Confidence	PSM Ambiguity	Annotated Sequence	# Protein Groups	Protein Accessions	# Missed Cleavages	Charge	DeltaScore	DeltaCn	Rank	Search Engine Rank	m/z [Da]	MH+ [Da]	DeltaM [ppm]	Deltam/z [Da]	Activation Type
TRUE	High	Unambiguous	EGYNGYTGAFQcLVEKGDVAFVK	1	P12346; A0A0G2QC06	1	3	0.5	0	1	1	851.409	2552.21	-0.42292	-0.000359794	CID (Collision Induced Dissociation)
TRUE	High	Unambiguous	EGYNGYTGAFQcLVEKGDVAFVK	1	P12346; A0A0G2QC06	1	3	1	0	1	1	851.409	2552.21	-0.42292	-0.000359794	CID (Collision Induced Dissociation)
TRUE	High	Unambiguous	EGYNGYTGAFQcLVEKGDVAFVK	1	P12346; A0A0G2QC06	1	3	0.8602	0	1	1	851.409	2552.21	-0.42292	-0.000359794	CID (Collision Induced Dissociation)
TRUE	High	Selected	EGYNGYTGAFQcLVEKGDVAFVK	1	P12346; A0A0G2QC06	1	3	0.887	0	1	1	851.409	2552.21	-0.494664	-0.000420829	CID (Collision Induced Dissociation)
High	DFQLFGSPLGK	1	2	A0A0G2QC06	3.98037	High		33.89	High		382.797	High	297
Checked	Confidence	PSM Ambiguity	Annotated Sequence	# Protein Groups	Protein Accessions	# Missed Cleavages	Charge	DeltaScore	DeltaCn	Rank	Search Engine Rank	m/z [Da]	MH+ [Da]	DeltaM [ppm]	Deltam/z [Da]	Activation Type
TRUE	High	Unambiguous	DFQLFGSPLGK	1	P12346; A0A0G2QC06	0	2	0.5251	0	1	1	604.82	1208.63	0.832195	0.000502908	CID (Collision Induced Dissociation)
TRUE	High	Unambiguous	DFQLFGSPLGK	1	P12346; A0A0G2QC06	0	2	1	0	1	1	604.82	1208.63	0.832195	0.000502908	CID (Collision Induced Dissociation)
TRUE	High	Unambiguous	DFQLFGSPLGK	1	P12346; A0A0G2QC06	0	2	0.8011	0	1	1	604.82	1208.63	0.832195	0.000502908	CID (Collision Induced Dissociation)
High	TAGWNIPMGLLFSR	1	2	A0A0G2QC06	3.87545	High		52.18	High		491.825	High	364
Checked	Confidence	PSM Ambiguity	Annotated Sequence	# Protein Groups	Protein Accessions	# Missed Cleavages	Charge	DeltaScore	DeltaCn	Rank	Search Engine Rank	m/z [Da]	MH+ [Da]	DeltaM [ppm]	Deltam/z [Da]	Activation Type
TRUE	High	Unambiguous	TAGWNIPMGLLFSR	1	P12346; A0A0G2QC06	0	2	0.4768	0	1	1	781.91	1562.81	-1.28149	-0.00100137	CID (Collision Induced Dissociation)
TRUE	High	Unambiguous	TAGWNIPMGLLFSR	1	P12346; A0A0G2QC06	0	2	0.9231	0	1	1	781.912	1562.82	0.749351	0.000585549	CID (Collision Induced Dissociation)
TRUE	High	Unambiguous	TAGWNIPMGLLFSR	1	P12346; A0A0G2QC06	0	2	0.9787	0	1	1	781.912	1562.82	1.68666	0.00131797	CID (Collision Induced Dissociation)
TRUE	High	Unambiguous	TAGWNIPMGLLFSR	1	P12346; A0A0G2QC06	0	2	0.9778	0	1	1	781.91	1562.81	-1.28149	-0.00100137	CID (Collision Induced Dissociation)
TRUE	High	Unambiguous	TAGWNIPMGLLFSR	1	P12346; A0A0G2QC06	0	2	0.8349	0	1	1	781.912	1562.82	0.749351	0.000585549	CID (Collision Induced Dissociation)
TRUE	High	Unambiguous	TAGWNIPMGLLFSR	1	P12346; A0A0G2QC06	0	2	0.8126	0	1	1	781.912	1562.82	1.68666	0.00131797	CID (Collision Induced Dissociation)
TRUE	High	Unambiguous	TAGWNIPMGLLFSR	1	P12346; A0A0G2QC06	0	2	0.7512	0	1	1	781.91	1562.81	-1.28149	-0.00100137	CID (Collision Induced Dissociation)
TRUE	High	Selected	TAGWNIPMGLLFSR	1	P12346; A0A0G2QC06	0	3	0.7318	0	1	1	521.61	1562.82	0.389256	0.000202778	HCD (High Energy Collision Dissociation)
High	TAGWNIPMGLLFSR	1	2	A0A0G2QC06	4.00897	High		20.76	Medium		298.584	High	390
Checked	Confidence	PSM Ambiguity	Annotated Sequence	# Protein Groups	Protein Accessions	# Missed Cleavages	Charge	DeltaScore	DeltaCn	Rank	Search Engine Rank	m/z [Da]	MH+ [Da]	DeltaM [ppm]	Deltam/z [Da]	Activation Type
TRUE	High	Unambiguous	TAGWNIPmGLLFSR	1	P12346; A0A0G2QC06	0	2	0.2893	0	1	1	789.908	1578.81	-0.0579923	-4.57794e-05	CID (Collision Induced Dissociation)
TRUE	High	Unambiguous	TAGWNIPmGLLFSR	1	P12346; A0A0G2QC06	0	2	0.8001	0	1	1	789.908	1578.81	-0.0579923	-4.57794e-05	CID (Collision Induced Dissociation)
High	DLLFKDSAFGLLR	1	2	A0A0G2QC06	4.14112	Medium		58.41	High		394.11	High	189
Checked	Confidence	PSM Ambiguity	Annotated Sequence	# Protein Groups	Protein Accessions	# Missed Cleavages	Charge	DeltaScore	DeltaCn	Rank	Search Engine Rank	m/z [Da]	MH+ [Da]	DeltaM [ppm]	Deltam/z [Da]	Activation Type
TRUE	High	Unambiguous	DLLFKDSAFGLLR	1	P12346; A0A0G2QC06	1	3	0.9138	0	1	1	498.949	1494.83	-0.0236276	-1.17731e-05	HCD (High Energy Collision Dissociation)
TRUE	High	Unambiguous	DLLFKDSAFGLLR	1	P12346; A0A0G2QC06	1	3	0.8929	0	1	1	498.949	1494.83	0.588834	0.000293403	HCD (High Energy Collision Dissociation)
TRUE	High	Unambiguous	DLLFKDSAFGLLR	1	P12346; A0A0G2QC06	1	3	0.7373	0	1	1	498.949	1494.83	-0.0236276	-1.17731e-05	HCD (High Energy Collision Dissociation)
TRUE	High	Unambiguous	DLLFKDSAFGLLR	1	P12346; A0A0G2QC06	1	3	0.7138	0	1	1	498.949	1494.83	0.588834	0.000293403	HCD (High Energy Collision Dissociation)
High	DSAFGLLR	1	2	A0A0G2QC06	2.68787	Low		44.74	High		297.882	High	330
Checked	Confidence	PSM Ambiguity	Annotated Sequence	# Protein Groups	Protein Accessions	# Missed Cleavages	Charge	DeltaScore	DeltaCn	Rank	Search Engine Rank	m/z [Da]	MH+ [Da]	DeltaM [ppm]	Deltam/z [Da]	Activation Type
TRUE	High	Unambiguous	DSAFGLLR	1	P12346; A0A0G2QC06	0	2	0.6667	0	1	1	439.74	878.473	0.0311104	1.36648e-05	CID (Collision Induced Dissociation)
TRUE	High	Unambiguous	DSAFGLLR	1	P12346; A0A0G2QC06	0	2	0.6829	0	1	1	439.74	878.474	0.58694	0.000257805	CID (Collision Induced Dissociation)
TRUE	High	Unambiguous	DSAFGLLR	1	P12346; A0A0G2QC06	0	2	0.57	0	1	1	439.74	878.474	0.58694	0.000257805	CID (Collision Induced Dissociation)
TRUE	High	Unambiguous	DSAFGLLR	1	P12346; A0A0G2QC06	0	2	0.5246	0	1	1	439.74	878.473	0.0311104	1.36648e-05	CID (Collision Induced Dissociation)
High	SKDFQLFGSPLGKDLLFK	1	2	A0A0G2QC06	3.7957	Low					307.388	High	234
Checked	Confidence	PSM Ambiguity	Annotated Sequence	# Protein Groups	Protein Accessions	# Missed Cleavages	Charge	DeltaScore	DeltaCn	Rank	Search Engine Rank	m/z [Da]	MH+ [Da]	DeltaM [ppm]	Deltam/z [Da]	Activation Type
TRUE	High	Selected	SKDFQLFGSPLGKDLLFK	1	P12346; A0A0G2QC06	2	4	0.8501	0	1	1	510.785	2040.12	-0.0416772	-2.12566e-05	HCD (High Energy Collision Dissociation)
High	HTTIFEVLPQKADRDQYELLCLDNTR	1	2	A0A0G2QC06							368.13	High	652
Checked	Confidence	PSM Ambiguity	Annotated Sequence	# Protein Groups	Protein Accessions	# Missed Cleavages	Charge	DeltaScore	DeltaCn	Rank	Search Engine Rank	m/z [Da]	MH+ [Da]	DeltaM [ppm]	Deltam/z [Da]	Activation Type
TRUE	High	Selected	HTTIFEVLPQKADRDQYELLcLDNTR	1	P12346; A0A0G2QC06	2	4	0.7533	0	1	1	794.65	3175.58	-1.90472	-0.00151215	HCD (High Energy Collision Dissociation)
P07824	Arginase-1 OS=Rattus norvegicus GN=Arg1 PE=1 SV=2	48.9164	13	13	34.951	7.25	9	107.541	38.3901	9	917.201	44.2724	11	13485.9	48.9164	13
Confidence	Sequence	# Protein Groups	# Proteins	Master Protein Accessions	XCorr Sequest HT	Confidence Sequest HT	Search Space Sequest HT	Ions Score Mascot	Confidence Mascot	Search Space Mascot	Amanda Score MS Amanda	Confidence MS Amanda	Search Space MS Amanda
High	RPIHLSFDVDGLDPVFTPATGTPVVGGLSYR	1	1	P07824	7.88877	High		58.45	High		781.545	High	367
Checked	Confidence	PSM Ambiguity	Annotated Sequence	# Protein Groups	Protein Accessions	# Missed Cleavages	Charge	DeltaScore	DeltaCn	Rank	Search Engine Rank	m/z [Da]	MH+ [Da]	DeltaM [ppm]	Deltam/z [Da]	Activation Type
TRUE	High	Unambiguous	RPIHLSFDVDGLDPVFTPATGTPVVGGLSYR	1	P07824	0	3	0.6717	0	1	1	1095.24	3283.71	1.20351	0.00131732	CID (Collision Induced Dissociation)
TRUE	High	Unambiguous	RPIHLSFDVDGLDPVFTPATGTPVVGGLSYR	1	P07824	0	4	0.4596	0	1	1	821.683	3283.71	-0.34333	-0.000281849	HCD (High Energy Collision Dissociation)
TRUE	High	Unambiguous	RPIHLSFDVDGLDPVFTPATGTPVVGGLSYR	1	P07824	0	3	1	0	1	1	1095.24	3283.71	1.20351	0.00131732	CID (Collision Induced Dissociation)
TRUE	High	Unambiguous	RPIHLSFDVDGLDPVFTPATGTPVVGGLSYR	1	P07824	0	4	0.8	0	1	1	821.683	3283.71	-0.34333	-0.000281849	HCD (High Energy Collision Dissociation)
TRUE	High	Unambiguous	RPIHLSFDVDGLDPVFTPATGTPVVGGLSYR	1	P07824	0	3	0.899	0	1	1	1095.24	3283.71	1.20351	0.00131732	CID (Collision Induced Dissociation)
TRUE	High	Unambiguous	RPIHLSFDVDGLDPVFTPATGTPVVGGLSYR	1	P07824	0	4	0.8225	0	1	1	821.683	3283.71	-0.34333	-0.000281849	HCD (High Energy Collision Dissociation)
High	GKFPDVPGFSWVTPCISAK	1	1	P07824	6.13978	High		26.65	High		520.576	High	511
Checked	Confidence	PSM Ambiguity	Annotated Sequence	# Protein Groups	Protein Accessions	# Missed Cleavages	Charge	DeltaScore	DeltaCn	Rank	Search Engine Rank	m/z [Da]	MH+ [Da]	DeltaM [ppm]	Deltam/z [Da]	Activation Type
TRUE	High	Unambiguous	GKFPDVPGFSWVTPcISAK	1	P07824	1	3	0.4935	0	1	1	698.356	2093.05	0.0605918	4.2274e-05	CID (Collision Induced Dissociation)
TRUE	High	Unambiguous	GKFPDVPGFSWVTPcISAK	1	P07824	1	3	0.4978	0	1	1	698.356	2093.05	0.410522	0.000286415	CID (Collision Induced Dissociation)
TRUE	High	Unambiguous	GKFPDVPGFSWVTPcISAK	1	P07824	1	3	0.7037	0	1	1	698.356	2093.05	0.0605918	4.2274e-05	CID (Collision Induced Dissociation)
TRUE	High	Unambiguous	GKFPDVPGFSWVTPcISAK	1	P07824	1	3	0.7717	0	1	1	698.356	2093.05	0.0605918	4.2274e-05	CID (Collision Induced Dissociation)
TRUE	High	Unambiguous	GKFPDVPGFSWVTPcISAK	1	P07824	1	3	0.7633	0	1	1	698.356	2093.05	0.410522	0.000286415	CID (Collision Induced Dissociation)
High	TGLLSGLDIMEVNPTLGK	1	1	P07824	6.01965	High		85.26	High		659.354	High	364
Checked	Confidence	PSM Ambiguity	Annotated Sequence	# Protein Groups	Protein Accessions	# Missed Cleavages	Charge	DeltaScore	DeltaCn	Rank	Search Engine Rank	m/z [Da]	MH+ [Da]	DeltaM [ppm]	Deltam/z [Da]	Activation Type
TRUE	High	Unambiguous	TGLLSGLDIMEVNPTLGK	1	P07824	0	2	0.603	0	1	1	929.503	1858	0.352878	0.000327824	CID (Collision Induced Dissociation)
TRUE	High	Unambiguous	TGLLSGLDIMEVNPTLGK	1	P07824	0	2	0.5199	0	1	1	929.503	1858	-0.50122	-0.000465633	CID (Collision Induced Dissociation)
TRUE	High	Unambiguous	TGLLSGLDIMEVNPTLGK	1	P07824	0	2	0.5418	0	1	1	929.505	1858	2.06108	0.00191474	CID (Collision Induced Dissociation)
TRUE	High	Unambiguous	TGLLSGLDIMEVNPTLGK	1	P07824	0	2	1	0	1	1	929.503	1858	0.352878	0.000327824	CID (Collision Induced Dissociation)
TRUE	High	Unambiguous	TGLLSGLDIMEVNPTLGK	1	P07824	0	2	0.8571	0	1	1	929.503	1858	-0.50122	-0.000465633	CID (Collision Induced Dissociation)
TRUE	High	Unambiguous	TGLLSGLDIMEVNPTLGK	1	P07824	0	2	0.878	0	1	1	929.505	1858	2.06108	0.00191474	CID (Collision Induced Dissociation)
TRUE	High	Unambiguous	TGLLSGLDIMEVNPTLGK	1	P07824	0	2	0.8553	0	1	1	929.503	1858	0.352878	0.000327824	CID (Collision Induced Dissociation)
TRUE	High	Unambiguous	TGLLSGLDIMEVNPTLGK	1	P07824	0	2	0.7541	0	1	1	929.503	1858	-0.50122	-0.000465633	CID (Collision Induced Dissociation)
TRUE	High	Unambiguous	TGLLSGLDIMEVNPTLGK	1	P07824	0	2	0.8395	0	1	1	929.505	1858	2.06108	0.00191474	CID (Collision Induced Dissociation)
High	TGLLSGLDIMEVNPTLGK	1	1	P07824	5.99613	High		87.62	High		714.905	High	347
Checked	Confidence	PSM Ambiguity	Annotated Sequence	# Protein Groups	Protein Accessions	# Missed Cleavages	Charge	DeltaScore	DeltaCn	Rank	Search Engine Rank	m/z [Da]	MH+ [Da]	DeltaM [ppm]	Deltam/z [Da]	Activation Type
TRUE	High	Unambiguous	TGLLSGLDImEVNPTLGK	1	P07824	0	2	0.4167	0	1	1	937.503	1874	2.34679	0.00219894	CID (Collision Induced Dissociation)
TRUE	High	Unambiguous	TGLLSGLDImEVNPTLGK	1	P07824	0	2	0.7727	0	1	1	937.503	1874	2.34679	0.00219894	CID (Collision Induced Dissociation)
TRUE	High	Unambiguous	TGLLSGLDImEVNPTLGK	1	P07824	0	2	0.8069	0	1	1	937.503	1874	2.34679	0.00219894	CID (Collision Induced Dissociation)
TRUE	High	Selected	TGLLSGLDImEVNPTLGK	1	P07824	0	2	0.8082	0	1	1	937.502	1874	1.36971	0.00128341	CID (Collision Induced Dissociation)
High	TVNTAVALTLSCFGTK	1	1	P07824	5.93337	High		65.03	High		557.497	High	360
Checked	Confidence	PSM Ambiguity	Annotated Sequence	# Protein Groups	Protein Accessions	# Missed Cleavages	Charge	DeltaScore	DeltaCn	Rank	Search Engine Rank	m/z [Da]	MH+ [Da]	DeltaM [ppm]	Deltam/z [Da]	Activation Type
TRUE	High	Unambiguous	TVNTAVALTLScFGTK	1	P07824	0	2	0.5329	0	1	1	841.943	1682.88	0.530745	0.00044659	CID (Collision Induced Dissociation)
TRUE	High	Unambiguous	TVNTAVALTLScFGTK	1	P07824	0	2	0.5907	0	1	1	841.943	1682.88	0.0955251	8.03786e-05	CID (Collision Induced Dissociation)
TRUE	High	Unambiguous	TVNTAVALTLScFGTK	1	P07824	0	2	1	0	1	1	841.943	1682.88	0.0955251	8.03786e-05	CID (Collision Induced Dissociation)
TRUE	High	Unambiguous	TVNTAVALTLScFGTK	1	P07824	0	2	0.9	0	1	1	841.943	1682.88	0.530745	0.00044659	CID (Collision Induced Dissociation)
TRUE	High	Unambiguous	TVNTAVALTLScFGTK	1	P07824	0	3	1	0	1	1	561.631	1682.88	0.559023	0.000313589	HCD (High Energy Collision Dissociation)
TRUE	High	Unambiguous	TVNTAVALTLScFGTK	1	P07824	0	2	0.8526	0	1	1	841.943	1682.88	0.530745	0.00044659	CID (Collision Induced Dissociation)
TRUE	High	Unambiguous	TVNTAVALTLScFGTK	1	P07824	0	2	0.8596	0	1	1	841.943	1682.88	0.0955251	8.03786e-05	CID (Collision Induced Dissociation)
TRUE	High	Unambiguous	TVNTAVALTLScFGTK	1	P07824	0	3	0.7102	0	1	1	561.631	1682.88	0.559023	0.000313589	HCD (High Energy Collision Dissociation)
High	DHGDLAFVDVPNDSPFQIVK	1	1	P07824	5.84489	High		38.57	High		717.581	High	543
Checked	Confidence	PSM Ambiguity	Annotated Sequence	# Protein Groups	Protein Accessions	# Missed Cleavages	Charge	DeltaScore	DeltaCn	Rank	Search Engine Rank	m/z [Da]	MH+ [Da]	DeltaM [ppm]	Deltam/z [Da]	Activation Type
TRUE	High	Unambiguous	DHGDLAFVDVPNDSPFQIVK	1	P07824	0	2	0.4589	0	1	1	1107.04	2213.08	-2.7007	-0.00298844	CID (Collision Induced Dissociation)
TRUE	High	Unambiguous	DHGDLAFVDVPNDSPFQIVK	1	P07824	0	3	0.552	0	1	1	738.368	2213.09	0.51999	0.000383595	CID (Collision Induced Dissociation)
TRUE	High	Unambiguous	DHGDLAFVDVPNDSPFQIVK	1	P07824	0	3	0.5775	0	1	1	738.369	2213.09	1.92653	0.00142119	CID (Collision Induced Dissociation)
TRUE	High	Unambiguous	DHGDLAFVDVPNDSPFQIVK	1	P07824	0	3	0.5271	0	1	1	738.369	2213.09	2.42295	0.0017874	CID (Collision Induced Dissociation)
TRUE	High	Unambiguous	DHGDLAFVDVPNDSPFQIVK	1	P07824	0	3	0.8974	0	1	1	738.369	2213.09	1.92653	0.00142119	CID (Collision Induced Dissociation)
TRUE	High	Unambiguous	DHGDLAFVDVPNDSPFQIVK	1	P07824	0	3	0.8108	0	1	1	738.368	2213.09	0.51999	0.000383595	CID (Collision Induced Dissociation)
TRUE	High	Unambiguous	DHGDLAFVDVPNDSPFQIVK	1	P07824	0	3	0.9667	0	1	1	738.369	2213.09	2.42295	0.0017874	CID (Collision Induced Dissociation)
TRUE	High	Unambiguous	DHGDLAFVDVPNDSPFQIVK	1	P07824	0	2	0.8966	0	1	1	1107.04	2213.08	-2.7007	-0.00298844	CID (Collision Induced Dissociation)
TRUE	High	Unambiguous	DHGDLAFVDVPNDSPFQIVK	1	P07824	0	3	0.8736	0	1	1	738.369	2213.09	1.92653	0.00142119	CID (Collision Induced Dissociation)
TRUE	High	Unambiguous	DHGDLAFVDVPNDSPFQIVK	1	P07824	0	3	0.852	0	1	1	738.368	2213.09	0.51999	0.000383595	CID (Collision Induced Dissociation)
TRUE	High	Unambiguous	DHGDLAFVDVPNDSPFQIVK	1	P07824	0	3	0.7922	0	1	1	738.369	2213.09	2.42295	0.0017874	CID (Collision Induced Dissociation)
TRUE	High	Unambiguous	DHGDLAFVDVPNDSPFQIVK	1	P07824	0	2	0.8617	0	1	1	1107.04	2213.08	-2.7007	-0.00298844	CID (Collision Induced Dissociation)
High	TGLLSGLDIMEVNPTLGKTPEEVTR	1	1	P07824	5.79959	High		51.67	High		582.248	High	285
Checked	Confidence	PSM Ambiguity	Annotated Sequence	# Protein Groups	Protein Accessions	# Missed Cleavages	Charge	DeltaScore	DeltaCn	Rank	Search Engine Rank	m/z [Da]	MH+ [Da]	DeltaM [ppm]	Deltam/z [Da]	Activation Type
TRUE	High	Unambiguous	TGLLSGLDIMEVNPTLGKTPEEVTR	1	P07824	1	3	0.4897	0	1	1	890.807	2670.41	1.93205	0.00171978	CID (Collision Induced Dissociation)
TRUE	High	Unambiguous	TGLLSGLDIMEVNPTLGKTPEEVTR	1	P07824	1	3	0.9808	0	1	1	890.807	2670.41	1.93205	0.00171978	CID (Collision Induced Dissociation)
TRUE	High	Unambiguous	TGLLSGLDIMEVNPTLGKTPEEVTR	1	P07824	1	3	0.7828	0	1	1	890.807	2670.41	1.93205	0.00171978	CID (Collision Induced Dissociation)
High	FPDVPGFSWVTPCISAK	1	1	P07824	5.35946	High		55.53	High		518.559	High	513
Checked	Confidence	PSM Ambiguity	Annotated Sequence	# Protein Groups	Protein Accessions	# Missed Cleavages	Charge	DeltaScore	DeltaCn	Rank	Search Engine Rank	m/z [Da]	MH+ [Da]	DeltaM [ppm]	Deltam/z [Da]	Activation Type
TRUE	High	Unambiguous	FPDVPGFSWVTPcISAK	1	P07824	0	2	0.4608	0	1	1	954.472	1907.94	0.0266283	2.54025e-05	CID (Collision Induced Dissociation)
TRUE	High	Unambiguous	FPDVPGFSWVTPcISAK	1	P07824	0	2	0.9821	0	1	1	954.472	1907.94	0.0266283	2.54025e-05	CID (Collision Induced Dissociation)
TRUE	High	Unambiguous	FPDVPGFSWVTPcISAK	1	P07824	0	2	0.8399	0	1	1	954.472	1907.94	0.0266283	2.54025e-05	CID (Collision Induced Dissociation)
High	VMEETFSYLLGR	1	1	P07824	4.88691	High		69.51	High		482.515	High	327
Checked	Confidence	PSM Ambiguity	Annotated Sequence	# Protein Groups	Protein Accessions	# Missed Cleavages	Charge	DeltaScore	DeltaCn	Rank	Search Engine Rank	m/z [Da]	MH+ [Da]	DeltaM [ppm]	Deltam/z [Da]	Activation Type
TRUE	High	Unambiguous	VMEETFSYLLGR	1	P07824	0	2	0.3865	0	1	1	722.861	1444.71	0.0564519	4.07784e-05	CID (Collision Induced Dissociation)
TRUE	High	Unambiguous	VMEETFSYLLGR	1	P07824	0	2	0.4864	0	1	1	722.861	1444.72	0.816902	0.000590095	CID (Collision Induced Dissociation)
TRUE	High	Unambiguous	VMEETFSYLLGR	1	P07824	0	2	0.8	0	1	1	722.861	1444.71	0.0564519	4.07784e-05	CID (Collision Induced Dissociation)
TRUE	High	Unambiguous	VMEETFSYLLGR	1	P07824	0	2	0.8621	0	1	1	722.861	1444.72	0.816902	0.000590095	CID (Collision Induced Dissociation)
TRUE	High	Unambiguous	VMEETFSYLLGR	1	P07824	0	2	0.8245	0	1	1	722.861	1444.71	0.0564519	4.07784e-05	CID (Collision Induced Dissociation)
TRUE	High	Unambiguous	VMEETFSYLLGR	1	P07824	0	2	0.7921	0	1	1	722.861	1444.72	0.816902	0.000590095	CID (Collision Induced Dissociation)
High	VMEETFSYLLGR	1	1	P07824	4.59179	High		102.64	High		511.641	High	379
Checked	Confidence	PSM Ambiguity	Annotated Sequence	# Protein Groups	Protein Accessions	# Missed Cleavages	Charge	DeltaScore	DeltaCn	Rank	Search Engine Rank	m/z [Da]	MH+ [Da]	DeltaM [ppm]	Deltam/z [Da]	Activation Type
TRUE	High	Unambiguous	VmEETFSYLLGR	1	P07824	0	2	0.4902	0	1	1	730.859	1460.71	1.11351	0.000813259	CID (Collision Induced Dissociation)
TRUE	High	Unambiguous	VmEETFSYLLGR	1	P07824	0	2	0.9806	0	1	1	730.859	1460.71	1.11351	0.000813259	CID (Collision Induced Dissociation)
TRUE	High	Unambiguous	VmEETFSYLLGR	1	P07824	0	2	0.8367	0	1	1	730.859	1460.71	1.11351	0.000813259	CID (Collision Induced Dissociation)
High	KRPIHLSFDVDGLDPVFTPATGTPVVGGLSYR	1	1	P07824	4.47438	High		58.76	High		499.194	High	252
Checked	Confidence	PSM Ambiguity	Annotated Sequence	# Protein Groups	Protein Accessions	# Missed Cleavages	Charge	DeltaScore	DeltaCn	Rank	Search Engine Rank	m/z [Da]	MH+ [Da]	DeltaM [ppm]	Deltam/z [Da]	Activation Type
TRUE	High	Unambiguous	KRPIHLSFDVDGLDPVFTPATGTPVVGGLSYR	1	P07824	1	4	0.5749	0	1	1	853.711	3411.82	4.68086	0.00399255	HCD (High Energy Collision Dissociation)
TRUE	High	Unambiguous	KRPIHLSFDVDGLDPVFTPATGTPVVGGLSYR	1	P07824	1	5	1	0	1	1	683.167	3411.81	0.150902	0.00010297	HCD (High Energy Collision Dissociation)
TRUE	High	Unambiguous	KRPIHLSFDVDGLDPVFTPATGTPVVGGLSYR	1	P07824	1	4	1	0	1	1	853.711	3411.82	4.68086	0.00399255	HCD (High Energy Collision Dissociation)
TRUE	High	Unambiguous	KRPIHLSFDVDGLDPVFTPATGTPVVGGLSYR	1	P07824	1	5	0.8418	0	1	1	683.167	3411.81	0.150902	0.00010297	HCD (High Energy Collision Dissociation)
TRUE	High	Unambiguous	KRPIHLSFDVDGLDPVFTPATGTPVVGGLSYR	1	P07824	1	4	0.7616	0	1	1	853.711	3411.82	4.68086	0.00399255	HCD (High Energy Collision Dissociation)
High	YFSMTEVDKLGIGK	1	1	P07824	4.1287	Medium		24.58	Medium		220.803	High	436
Checked	Confidence	PSM Ambiguity	Annotated Sequence	# Protein Groups	Protein Accessions	# Missed Cleavages	Charge	DeltaScore	DeltaCn	Rank	Search Engine Rank	m/z [Da]	MH+ [Da]	DeltaM [ppm]	Deltam/z [Da]	Activation Type
TRUE	High	Selected	YFSMTEVDKLGIGK	1	P07824	1	3	0.7036	0	1	1	529.941	1587.81	0.488998	0.000258812	HCD (High Energy Collision Dissociation)
High	DIVYIGLR	1	1	P07824	2.869	Low		28.28	High		291.944	High	147
Checked	Confidence	PSM Ambiguity	Annotated Sequence	# Protein Groups	Protein Accessions	# Missed Cleavages	Charge	DeltaScore	DeltaCn	Rank	Search Engine Rank	m/z [Da]	MH+ [Da]	DeltaM [ppm]	Deltam/z [Da]	Activation Type
TRUE	High	Rejected	DIVYIGLR	1	P07824	0	2	0	0	1	1	474.779	948.552	0.218444	0.000103603	CID (Collision Induced Dissociation)
TRUE	High	Unambiguous	DIVYIGLR	1	P07824	0	2	0.3333	0	1	1	474.78	948.553	1.31232	0.000622402	CID (Collision Induced Dissociation)
TRUE	High	Selected	DIVYIGLR	1	P07824	0	2	0.1961	0	1	1	474.779	948.552	0.218444	0.000103603	CID (Collision Induced Dissociation)
TRUE	High	Unambiguous	DIVYIGLR	1	P07824	0	2	0.1973	0	1	1	474.78	948.553	1.31232	0.000622402	CID (Collision Induced Dissociation)
High	EGLYITEEIYK	1	1	P07824	2.83794	Low		28.43	High		362.301	High	293
Checked	Confidence	PSM Ambiguity	Annotated Sequence	# Protein Groups	Protein Accessions	# Missed Cleavages	Charge	DeltaScore	DeltaCn	Rank	Search Engine Rank	m/z [Da]	MH+ [Da]	DeltaM [ppm]	Deltam/z [Da]	Activation Type
TRUE	High	Unambiguous	EGLYITEEIYK	1	P07824	0	2	0.6786	0	1	1	679.349	1357.69	1.04213	0.000707443	CID (Collision Induced Dissociation)
TRUE	High	Unambiguous	EGLYITEEIYK	1	P07824	0	2	0.7211	0	1	1	679.349	1357.69	1.04213	0.000707443	CID (Collision Induced Dissociation)
TRUE	High	Selected	EGLYITEEIYK	1	P07824	0	2	0.5898	0	1	1	679.349	1357.69	1.6715	0.00113469	CID (Collision Induced Dissociation)
High	TVNTAVALTLSCFGTKR	1	1	P07824	3.47101	Low		17.62	Medium		240.157	High	316
Checked	Confidence	PSM Ambiguity	Annotated Sequence	# Protein Groups	Protein Accessions	# Missed Cleavages	Charge	DeltaScore	DeltaCn	Rank	Search Engine Rank	m/z [Da]	MH+ [Da]	DeltaM [ppm]	Deltam/z [Da]	Activation Type
TRUE	High	Selected	TVNTAVALTLScFGTKR	1	P07824	1	3	0.4072	0	1	1	613.664	1838.98	-0.603668	-0.000370045	HCD (High Energy Collision Dissociation)
P07872	Peroxisomal acyl-coenzyme A oxidase 1 OS=Rattus norvegicus GN=Acox1 PE=1 SV=1	33.2829	13	13	74.631	8.47	1.728	89.4111	31.1649	12	618.567	27.8366	11	8542.87	33.2829	13
Confidence	Sequence	# Protein Groups	# Proteins	Master Protein Accessions	XCorr Sequest HT	Confidence Sequest HT	Search Space Sequest HT	Ions Score Mascot	Confidence Mascot	Search Space Mascot	Amanda Score MS Amanda	Confidence MS Amanda	Search Space MS Amanda
High	GGDFLEGSIITGAQLSQVNAR	1	3	P07872	7.23125	High		93.12	High		692.669	High	499
Checked	Confidence	PSM Ambiguity	Annotated Sequence	# Protein Groups	Protein Accessions	# Missed Cleavages	Charge	DeltaScore	DeltaCn	Rank	Search Engine Rank	m/z [Da]	MH+ [Da]	DeltaM [ppm]	Deltam/z [Da]	Activation Type
TRUE	High	Unambiguous	GGDFLEGSIITGAQLSQVNAR	1	F1M609; P07872; F1LQC1	0	2	0.5201	0	1	1	1067.05	2133.1	2.09868	0.00223834	CID (Collision Induced Dissociation)
TRUE	High	Unambiguous	GGDFLEGSIITGAQLSQVNAR	1	F1M609; P07872; F1LQC1	0	2	0.8925	0	1	1	1067.05	2133.1	2.09868	0.00223834	CID (Collision Induced Dissociation)
TRUE	High	Unambiguous	GGDFLEGSIITGAQLSQVNAR	1	F1M609; P07872; F1LQC1	0	2	0.8719	0	1	1	1067.05	2133.1	2.09868	0.00223834	CID (Collision Induced Dissociation)
High	TSNHAIVLAQLITQGECYGLHAFVVPIR	1	3	P07872	7.03749	High		54.95	High		671.854	High	244
Checked	Confidence	PSM Ambiguity	Annotated Sequence	# Protein Groups	Protein Accessions	# Missed Cleavages	Charge	DeltaScore	DeltaCn	Rank	Search Engine Rank	m/z [Da]	MH+ [Da]	DeltaM [ppm]	Deltam/z [Da]	Activation Type
TRUE	High	Unambiguous	TSNHAIVLAQLITQGEcYGLHAFVVPIR	1	F1M609; P07872; F1LQC1	0	4	0.5838	0	1	1	777.668	3107.65	1.02451	0.000795954	HCD (High Energy Collision Dissociation)
TRUE	High	Unambiguous	TSNHAIVLAQLITQGEcYGLHAFVVPIR	1	F1M609; P07872; F1LQC1	0	3	0.5746	0	1	1	1036.56	3107.65	1.87337	0.00194059	CID (Collision Induced Dissociation)
TRUE	High	Unambiguous	TSNHAIVLAQLITQGEcYGLHAFVVPIR	1	F1M609; P07872; F1LQC1	0	4	0.9273	0	1	1	777.668	3107.65	1.02451	0.000795954	HCD (High Energy Collision Dissociation)
TRUE	High	Unambiguous	TSNHAIVLAQLITQGEcYGLHAFVVPIR	1	F1M609; P07872; F1LQC1	0	3	1	0	1	1	1036.56	3107.65	1.87337	0.00194059	CID (Collision Induced Dissociation)
TRUE	High	Unambiguous	TSNHAIVLAQLITQGEcYGLHAFVVPIR	1	F1M609; P07872; F1LQC1	0	4	0.8564	0	1	1	777.668	3107.65	1.02451	0.000795954	HCD (High Energy Collision Dissociation)
TRUE	High	Unambiguous	TSNHAIVLAQLITQGEcYGLHAFVVPIR	1	F1M609; P07872; F1LQC1	0	3	0.9063	0	1	1	1036.56	3107.65	1.87337	0.00194059	CID (Collision Induced Dissociation)
High	INESIGQGDLSELPELHALTAGLK	1	3	P07872	6.2876	High		39.41	High		526.077	High	294
Checked	Confidence	PSM Ambiguity	Annotated Sequence	# Protein Groups	Protein Accessions	# Missed Cleavages	Charge	DeltaScore	DeltaCn	Rank	Search Engine Rank	m/z [Da]	MH+ [Da]	DeltaM [ppm]	Deltam/z [Da]	Activation Type
TRUE	High	Unambiguous	INESIGQGDLSELPELHALTAGLK	1	F1M609; P07872; F1LQC1	0	3	0.6025	0	1	1	835.78	2505.32	1.96707	0.00164271	CID (Collision Induced Dissociation)
TRUE	High	Unambiguous	INESIGQGDLSELPELHALTAGLK	1	F1M609; P07872; F1LQC1	0	3	0.5293	0	1	1	835.779	2505.32	1.67472	0.00139857	CID (Collision Induced Dissociation)
TRUE	High	Unambiguous	INESIGQGDLSELPELHALTAGLK	1	F1M609; P07872; F1LQC1	0	3	0.7949	0	1	1	835.78	2505.32	1.96707	0.00164271	CID (Collision Induced Dissociation)
TRUE	High	Unambiguous	INESIGQGDLSELPELHALTAGLK	1	F1M609; P07872; F1LQC1	0	3	0.9394	0	1	1	835.779	2505.32	1.67472	0.00139857	CID (Collision Induced Dissociation)
TRUE	High	Unambiguous	INESIGQGDLSELPELHALTAGLK	1	F1M609; P07872; F1LQC1	0	3	0.8432	0	1	1	835.78	2505.32	1.96707	0.00164271	CID (Collision Induced Dissociation)
TRUE	High	Unambiguous	INESIGQGDLSELPELHALTAGLK	1	F1M609; P07872; F1LQC1	0	3	0.8002	0	1	1	835.779	2505.32	1.67472	0.00139857	CID (Collision Induced Dissociation)
High	YDGNVYENLFEWAK	1	3	P07872	5.5441	High		63.81	High		483.346	High	320
Checked	Confidence	PSM Ambiguity	Annotated Sequence	# Protein Groups	Protein Accessions	# Missed Cleavages	Charge	DeltaScore	DeltaCn	Rank	Search Engine Rank	m/z [Da]	MH+ [Da]	DeltaM [ppm]	Deltam/z [Da]	Activation Type
TRUE	High	Unambiguous	YDGNVYENLFEWAK	1	F1M609; P07872; F1LQC1	0	2	0.5379	0	1	1	874.403	1747.8	1.86471	0.00162957	CID (Collision Induced Dissociation)
TRUE	High	Unambiguous	YDGNVYENLFEWAK	1	F1M609; P07872; F1LQC1	0	2	0.9375	0	1	1	874.403	1747.8	1.86471	0.00162957	CID (Collision Induced Dissociation)
TRUE	High	Unambiguous	YDGNVYENLFEWAK	1	F1M609; P07872; F1LQC1	0	2	0.8779	0	1	1	874.403	1747.8	1.86471	0.00162957	CID (Collision Induced Dissociation)
High	EVAWNLTSVDLVR	1	3	P07872	5.32667	High		70.78	High		451.491	High	333
Checked	Confidence	PSM Ambiguity	Annotated Sequence	# Protein Groups	Protein Accessions	# Missed Cleavages	Charge	DeltaScore	DeltaCn	Rank	Search Engine Rank	m/z [Da]	MH+ [Da]	DeltaM [ppm]	Deltam/z [Da]	Activation Type
TRUE	High	Unambiguous	EVAWNLTSVDLVR	1	F1M609; P07872; F1LQC1	0	2	0.3077	0	1	1	751.404	1501.8	0.428013	0.000321395	CID (Collision Induced Dissociation)
TRUE	High	Unambiguous	EVAWNLTSVDLVR	1	F1M609; P07872; F1LQC1	0	2	0.8451	0	1	1	751.404	1501.8	0.428013	0.000321395	CID (Collision Induced Dissociation)
TRUE	High	Unambiguous	EVAWNLTSVDLVR	1	F1M609; P07872; F1LQC1	0	2	0.7147	0	1	1	751.404	1501.8	0.428013	0.000321395	CID (Collision Induced Dissociation)
High	TQEFILNSPTVTSIK	1	3	P07872	5.26252	High		47.02	High		418.254	High	299
Checked	Confidence	PSM Ambiguity	Annotated Sequence	# Protein Groups	Protein Accessions	# Missed Cleavages	Charge	DeltaScore	DeltaCn	Rank	Search Engine Rank	m/z [Da]	MH+ [Da]	DeltaM [ppm]	Deltam/z [Da]	Activation Type
TRUE	High	Unambiguous	TQEFILNSPTVTSIK	1	F1M609; P07872; F1LQC1	0	2	0.346	0	1	1	839.457	1677.91	0.892065	0.000748401	CID (Collision Induced Dissociation)
TRUE	High	Unambiguous	TQEFILNSPTVTSIK	1	F1M609; P07872; F1LQC1	0	2	0.8936	0	1	1	839.457	1677.91	0.892065	0.000748401	CID (Collision Induced Dissociation)
TRUE	High	Unambiguous	TQEFILNSPTVTSIK	1	F1M609; P07872; F1LQC1	0	2	0.7169	0	1	1	839.457	1677.91	0.892065	0.000748401	CID (Collision Induced Dissociation)
High	ASATFNPELITHILDGSPENTRR	1	2	P07872	5.1026	High		39.9	High		299.259	High	535
Checked	Confidence	PSM Ambiguity	Annotated Sequence	# Protein Groups	Protein Accessions	# Missed Cleavages	Charge	DeltaScore	DeltaCn	Rank	Search Engine Rank	m/z [Da]	MH+ [Da]	DeltaM [ppm]	Deltam/z [Da]	Activation Type
TRUE	High	Unambiguous	ASATFNPELITHILDGSPENTRR	1	P07872; F1LQC1	1	4	0.3196	0	1	1	635.578	2539.29	0.287888	0.000182758	HCD (High Energy Collision Dissociation)
TRUE	High	Unambiguous	ASATFNPELITHILDGSPENTRR	1	P07872; F1LQC1	1	4	0.775	0	1	1	635.578	2539.29	0.287888	0.000182758	HCD (High Energy Collision Dissociation)
TRUE	High	Unambiguous	ASATFNPELITHILDGSPENTRR	1	P07872; F1LQC1	1	4	0.7278	0	1	1	635.578	2539.29	0.287888	0.000182758	HCD (High Energy Collision Dissociation)
TRUE	High	Selected	ASATFNPELITHILDGSPENTRR	1	P07872; F1LQC1	1	3	0.7935	0	1	1	847.103	2539.29	1.95169	0.00165197	CID (Collision Induced Dissociation)
TRUE	High	Selected	ASATFNPELITHILDGSPENTRR	1	P07872; F1LQC1	1	4	0.6935	0	1	1	635.579	2539.29	1.05705	0.000671039	HCD (High Energy Collision Dissociation)
TRUE	High	Selected	ASATFNPELITHILDGSPENTRR	1	P07872; F1LQC1	1	3	0.6976	0	1	1	847.104	2539.3	2.74489	0.00232335	CID (Collision Induced Dissociation)
High	LVGGMVSYLNDLPSQR	1	3	P07872	5.00804	High		59.27	High		535.715	High	490
Checked	Confidence	PSM Ambiguity	Annotated Sequence	# Protein Groups	Protein Accessions	# Missed Cleavages	Charge	DeltaScore	DeltaCn	Rank	Search Engine Rank	m/z [Da]	MH+ [Da]	DeltaM [ppm]	Deltam/z [Da]	Activation Type
TRUE	High	Unambiguous	LVGGMVSYLNDLPSQR	1	F1M609; P07872; F1LQC1	0	2	0.515	0	1	1	874.955	1748.9	1.72749	0.00151061	CID (Collision Induced Dissociation)
TRUE	High	Unambiguous	LVGGMVSYLNDLPSQR	1	F1M609; P07872; F1LQC1	0	2	0.9153	0	1	1	874.955	1748.9	1.72749	0.00151061	CID (Collision Induced Dissociation)
TRUE	High	Unambiguous	LVGGMVSYLNDLPSQR	1	F1M609; P07872; F1LQC1	0	2	0.8327	0	1	1	874.955	1748.9	1.72749	0.00151061	CID (Collision Induced Dissociation)
High	ASATFNPELITHILDGSPENTR	1	2	P07872	4.96855	High		37.29	High		402.922	High	542
Checked	Confidence	PSM Ambiguity	Annotated Sequence	# Protein Groups	Protein Accessions	# Missed Cleavages	Charge	DeltaScore	DeltaCn	Rank	Search Engine Rank	m/z [Da]	MH+ [Da]	DeltaM [ppm]	Deltam/z [Da]	Activation Type
TRUE	High	Unambiguous	ASATFNPELITHILDGSPENTR	1	P07872; F1LQC1	0	3	0.4869	0	1	1	795.07	2383.19	2.55594	0.00203043	CID (Collision Induced Dissociation)
TRUE	High	Unambiguous	ASATFNPELITHILDGSPENTR	1	P07872; F1LQC1	0	3	0.4081	0	1	1	795.068	2383.19	0.635132	0.000504547	CID (Collision Induced Dissociation)
TRUE	High	Unambiguous	ASATFNPELITHILDGSPENTR	1	P07872; F1LQC1	0	3	0.9189	0	1	1	795.07	2383.19	2.55594	0.00203043	CID (Collision Induced Dissociation)
TRUE	High	Unambiguous	ASATFNPELITHILDGSPENTR	1	P07872; F1LQC1	0	3	0.8517	0	1	1	795.07	2383.19	2.55594	0.00203043	CID (Collision Induced Dissociation)
TRUE	High	Unambiguous	ASATFNPELITHILDGSPENTR	1	P07872; F1LQC1	0	3	0.7966	0	1	1	795.068	2383.19	0.635132	0.000504547	CID (Collision Induced Dissociation)
High	LFPLLATAYAFHFVGR	1	3	P07872	4.84319	High		57.42	High		466.57	High	183
Checked	Confidence	PSM Ambiguity	Annotated Sequence	# Protein Groups	Protein Accessions	# Missed Cleavages	Charge	DeltaScore	DeltaCn	Rank	Search Engine Rank	m/z [Da]	MH+ [Da]	DeltaM [ppm]	Deltam/z [Da]	Activation Type
TRUE	High	Unambiguous	LFPLLATAYAFHFVGR	1	F1M609; P07872; F1LQC1	0	3	0.4628	0	1	1	608.339	1823	1.16706	0.000709184	HCD (High Energy Collision Dissociation)
TRUE	High	Unambiguous	LFPLLATAYAFHFVGR	1	F1M609; P07872; F1LQC1	0	2	0.6124	0	1	1	912.005	1823	1.54272	0.00140619	CID (Collision Induced Dissociation)
TRUE	High	Unambiguous	LFPLLATAYAFHFVGR	1	F1M609; P07872; F1LQC1	0	3	0.9123	0	1	1	608.338	1823	-0.440008	-0.000267378	HCD (High Energy Collision Dissociation)
TRUE	High	Unambiguous	LFPLLATAYAFHFVGR	1	F1M609; P07872; F1LQC1	0	2	1	0	1	1	912.005	1823	1.54272	0.00140619	CID (Collision Induced Dissociation)
TRUE	High	Unambiguous	LFPLLATAYAFHFVGR	1	F1M609; P07872; F1LQC1	0	3	1	0	1	1	608.339	1823	1.16706	0.000709184	HCD (High Energy Collision Dissociation)
TRUE	High	Unambiguous	LFPLLATAYAFHFVGR	1	F1M609; P07872; F1LQC1	0	3	0.8655	0	1	1	608.338	1823	-0.440008	-0.000267378	HCD (High Energy Collision Dissociation)
TRUE	High	Unambiguous	LFPLLATAYAFHFVGR	1	F1M609; P07872; F1LQC1	0	2	0.8863	0	1	1	912.005	1823	1.54272	0.00140619	CID (Collision Induced Dissociation)
TRUE	High	Unambiguous	LFPLLATAYAFHFVGR	1	F1M609; P07872; F1LQC1	0	3	0.8668	0	1	1	608.339	1823	1.16706	0.000709184	HCD (High Energy Collision Dissociation)
High	EYGISDPEEIMWFK	1	3	P07872	4.69038	High		45.48	High		441.243	High	266
Checked	Confidence	PSM Ambiguity	Annotated Sequence	# Protein Groups	Protein Accessions	# Missed Cleavages	Charge	DeltaScore	DeltaCn	Rank	Search Engine Rank	m/z [Da]	MH+ [Da]	DeltaM [ppm]	Deltam/z [Da]	Activation Type
TRUE	High	Unambiguous	EYGISDPEEIMWFK	1	F1M609; P07872; F1LQC1	0	2	0.533	0	1	1	872.399	1743.79	-1.01858	-0.000888092	CID (Collision Induced Dissociation)
TRUE	High	Unambiguous	EYGISDPEEIMWFK	1	F1M609; P07872; F1LQC1	0	2	0.9778	0	1	1	872.399	1743.79	-1.01858	-0.000888092	CID (Collision Induced Dissociation)
TRUE	High	Unambiguous	EYGISDPEEIMWFK	1	F1M609; P07872; F1LQC1	0	2	0.8532	0	1	1	872.399	1743.79	-1.01858	-0.000888092	CID (Collision Induced Dissociation)
High	TSNHAIVLAQLITQGECYGLHAFVVPIR	1	3	P07872	5.03625	High		47.1	High
Checked	Confidence	PSM Ambiguity	Annotated Sequence	# Protein Groups	Protein Accessions	# Missed Cleavages	Charge	DeltaScore	DeltaCn	Rank	Search Engine Rank	m/z [Da]	MH+ [Da]	DeltaM [ppm]	Deltam/z [Da]	Activation Type
TRUE	High	Unambiguous	TSnHAIVLAQLITQGEcYGLHAFVVPIR	1	F1M609; P07872; F1LQC1	0	4	0.4286	0	1	1	777.917	3108.65	5.85186	0.00454781	HCD (High Energy Collision Dissociation)
TRUE	High	Unambiguous	TSNHAIVLAQLITqGEcYGLHAFVVPIR	1	F1M609; P07872; F1LQC1	0	4	0.1064	0	1	1	777.917	3108.65	5.85186	0.00454781	HCD (High Energy Collision Dissociation)
High	EIENLILNDPDFQHEDYNFLTR	1	2	P07872	4.59942	High		14.74	Low		372.889	High	599
Checked	Confidence	PSM Ambiguity	Annotated Sequence	# Protein Groups	Protein Accessions	# Missed Cleavages	Charge	DeltaScore	DeltaCn	Rank	Search Engine Rank	m/z [Da]	MH+ [Da]	DeltaM [ppm]	Deltam/z [Da]	Activation Type
TRUE	High	Unambiguous	EIENLILNDPDFQHEDYNFLTR	1	P07872; F1LQC1	0	3	0.3217	0	1	1	912.437	2735.3	0.231662	0.000211221	CID (Collision Induced Dissociation)
TRUE	High	Unambiguous	EIENLILNDPDFQHEDYNFLTR	1	P07872; F1LQC1	0	3	0.7733	0	1	1	912.437	2735.3	0.231662	0.000211221	CID (Collision Induced Dissociation)
High	NLCLLYSLYGISQK	1	3	P07872	3.16414	Low		24.44	Medium		337.325	High	353
Checked	Confidence	PSM Ambiguity	Annotated Sequence	# Protein Groups	Protein Accessions	# Missed Cleavages	Charge	DeltaScore	DeltaCn	Rank	Search Engine Rank	m/z [Da]	MH+ [Da]	DeltaM [ppm]	Deltam/z [Da]	Activation Type
TRUE	High	Selected	NLcLLYSLYGISQK	1	F1M609; P07872; F1LQC1	0	3	0.8391	0	1	1	557.964	1671.88	0.633208	0.000352882	HCD (High Energy Collision Dissociation)
Q63041	Alpha-1-macroglobulin OS=Rattus norvegicus GN=A1m PE=1 SV=1	15.8667	13	13	167.019	6.9	0.559	58.4124	10.3333	8	505.65	14.9333	12	8253.54	14.3333	12
Confidence	Sequence	# Protein Groups	# Proteins	Master Protein Accessions	XCorr Sequest HT	Confidence Sequest HT	Search Space Sequest HT	Ions Score Mascot	Confidence Mascot	Search Space Mascot	Amanda Score MS Amanda	Confidence MS Amanda	Search Space MS Amanda
High	ANTFYRPGLPFFGQVLLVDEK	1	1	Q63041	7.31126	High		59.33	High		650.703	High	319
Checked	Confidence	PSM Ambiguity	Annotated Sequence	# Protein Groups	Protein Accessions	# Missed Cleavages	Charge	DeltaScore	DeltaCn	Rank	Search Engine Rank	m/z [Da]	MH+ [Da]	DeltaM [ppm]	Deltam/z [Da]	Activation Type
TRUE	High	Unambiguous	ANTFYRPGLPFFGQVLLVDEK	1	Q63041	0	3	0.6854	0	1	1	804.432	2411.28	2.65706	0.00213564	CID (Collision Induced Dissociation)
TRUE	High	Unambiguous	ANTFYRPGLPFFGQVLLVDEK	1	Q63041	0	3	0.5523	0	1	1	804.431	2411.28	0.910507	0.000731828	CID (Collision Induced Dissociation)
TRUE	High	Unambiguous	ANTFYRPGLPFFGQVLLVDEK	1	Q63041	0	3	1	0	1	1	804.432	2411.28	2.65706	0.00213564	CID (Collision Induced Dissociation)
TRUE	High	Unambiguous	ANTFYRPGLPFFGQVLLVDEK	1	Q63041	0	3	0.94	0	1	1	804.431	2411.28	0.910507	0.000731828	CID (Collision Induced Dissociation)
TRUE	High	Unambiguous	ANTFYRPGLPFFGQVLLVDEK	1	Q63041	0	3	0.7505	0	1	1	804.432	2411.28	2.65706	0.00213564	CID (Collision Induced Dissociation)
TRUE	High	Unambiguous	ANTFYRPGLPFFGQVLLVDEK	1	Q63041	0	3	0.8625	0	1	1	804.431	2411.28	0.910507	0.000731828	CID (Collision Induced Dissociation)
High	IFQWQNVDLPGGLHQLSFPLSVEPALGIYK	1	1	Q63041	7.04485	High		66.6	High		620.287	High	260
Checked	Confidence	PSM Ambiguity	Annotated Sequence	# Protein Groups	Protein Accessions	# Missed Cleavages	Charge	DeltaScore	DeltaCn	Rank	Search Engine Rank	m/z [Da]	MH+ [Da]	DeltaM [ppm]	Deltam/z [Da]	Activation Type
TRUE	High	Unambiguous	IFQWQNVDLPGGLHQLSFPLSVEPALGIYK	1	Q63041	0	3	0.5824	0	1	1	1122.94	3366.79	1.28038	0.00143692	CID (Collision Induced Dissociation)
TRUE	High	Unambiguous	IFQWQNVDLPGGLHQLSFPLSVEPALGIYK	1	Q63041	0	3	0.4842	0	1	1	1122.94	3366.79	1.82423	0.00204727	CID (Collision Induced Dissociation)
TRUE	High	Unambiguous	IFQWQNVDLPGGLHQLSFPLSVEPALGIYK	1	Q63041	0	3	0.9851	0	1	1	1122.94	3366.79	1.28038	0.00143692	CID (Collision Induced Dissociation)
TRUE	High	Unambiguous	IFQWQNVDLPGGLHQLSFPLSVEPALGIYK	1	Q63041	0	3	0.8947	0	1	1	1122.94	3366.79	1.82423	0.00204727	CID (Collision Induced Dissociation)
TRUE	High	Unambiguous	IFQWQNVDLPGGLHQLSFPLSVEPALGIYK	1	Q63041	0	3	0.8661	0	1	1	1122.94	3366.79	1.28038	0.00143692	CID (Collision Induced Dissociation)
TRUE	High	Unambiguous	IFQWQNVDLPGGLHQLSFPLSVEPALGIYK	1	Q63041	0	3	0.8862	0	1	1	1122.94	3366.79	1.82423	0.00204727	CID (Collision Induced Dissociation)
TRUE	High	Selected	IFQWQNVDLPGGLHQLSFPLSVEPALGIYK	1	Q63041	0	3	0.8157	0	1	1	1122.94	3366.79	1.06283	0.00119278	CID (Collision Induced Dissociation)
High	QDLNDNDAYSVFQSIGLK	1	1	Q63041	5.7955	High		109.26	High		576.013	High	429
Checked	Confidence	PSM Ambiguity	Annotated Sequence	# Protein Groups	Protein Accessions	# Missed Cleavages	Charge	DeltaScore	DeltaCn	Rank	Search Engine Rank	m/z [Da]	MH+ [Da]	DeltaM [ppm]	Deltam/z [Da]	Activation Type
TRUE	High	Unambiguous	QDLNDNDAYSVFQSIGLK	1	Q63041	0	2	0.7034	0	1	1	1013.99	2026.97	-0.190375	-0.000192943	CID (Collision Induced Dissociation)
TRUE	High	Unambiguous	QDLNDNDAYSVFQSIGLK	1	Q63041	0	2	0.9725	0	1	1	1013.99	2026.97	-0.190375	-0.000192943	CID (Collision Induced Dissociation)
TRUE	High	Unambiguous	QDLNDNDAYSVFQSIGLK	1	Q63041	0	2	0.9074	0	1	1	1013.99	2026.97	-0.190375	-0.000192943	CID (Collision Induced Dissociation)
TRUE	High	Selected	QDLNDNDAYSVFQSIGLK	1	Q63041	0	3	0.8623	0	1	1	676.328	2026.97	-1.16058	-0.000784152	CID (Collision Induced Dissociation)
High	YNILPEAEGEAPFTLK	1	1	Q63041	5.16655	High		63.92	High		487.631	High	465
Checked	Confidence	PSM Ambiguity	Annotated Sequence	# Protein Groups	Protein Accessions	# Missed Cleavages	Charge	DeltaScore	DeltaCn	Rank	Search Engine Rank	m/z [Da]	MH+ [Da]	DeltaM [ppm]	Deltam/z [Da]	Activation Type
TRUE	High	Unambiguous	YNILPEAEGEAPFTLK	1	Q63041	0	2	0.4487	0	1	1	896.464	1791.92	2.02434	0.00181373	CID (Collision Induced Dissociation)
TRUE	High	Unambiguous	YNILPEAEGEAPFTLK	1	Q63041	0	2	0.7812	0	1	1	896.464	1791.92	2.02434	0.00181373	CID (Collision Induced Dissociation)
TRUE	High	Unambiguous	YNILPEAEGEAPFTLK	1	Q63041	0	2	0.7899	0	1	1	896.464	1791.92	2.02434	0.00181373	CID (Collision Induced Dissociation)
High	LSPQSIYNLLPQK	1	1	Q63041	4.26993	High		34.06	High		324.883	High	232
Checked	Confidence	PSM Ambiguity	Annotated Sequence	# Protein Groups	Protein Accessions	# Missed Cleavages	Charge	DeltaScore	DeltaCn	Rank	Search Engine Rank	m/z [Da]	MH+ [Da]	DeltaM [ppm]	Deltam/z [Da]	Activation Type
TRUE	High	Unambiguous	LSPQSIYNLLPQK	1	Q63041	0	2	0.3934	0	1	1	750.926	1500.85	1.97441	0.00148164	CID (Collision Induced Dissociation)
TRUE	High	Unambiguous	LSPQSIYNLLPQK	1	Q63041	0	2	0.7941	0	1	1	750.926	1500.85	1.97441	0.00148164	CID (Collision Induced Dissociation)
TRUE	High	Unambiguous	LSPQSIYNLLPQK	1	Q63041	0	2	0.7193	0	1	1	750.926	1500.85	1.97441	0.00148164	CID (Collision Induced Dissociation)
High	NALFCLETAWASISNSQESHVYTK	1	1	Q63041	4.26904	High		32.44	High		339.93	High	594
Checked	Confidence	PSM Ambiguity	Annotated Sequence	# Protein Groups	Protein Accessions	# Missed Cleavages	Charge	DeltaScore	DeltaCn	Rank	Search Engine Rank	m/z [Da]	MH+ [Da]	DeltaM [ppm]	Deltam/z [Da]	Activation Type
TRUE	High	Unambiguous	NALFcLETAWASISNSQESHVYTK	1	Q63041	0	3	0.5222	0	1	1	919.438	2756.3	0.745607	0.000685039	CID (Collision Induced Dissociation)
TRUE	High	Unambiguous	NALFcLETAWASISNSQESHVYTK	1	Q63041	0	3	1	0	1	1	919.437	2756.3	-1.04805	-0.00096291	CID (Collision Induced Dissociation)
TRUE	High	Unambiguous	NALFcLETAWASISNSQESHVYTK	1	Q63041	0	3	0.8	0	1	1	919.438	2756.3	0.745607	0.000685039	CID (Collision Induced Dissociation)
TRUE	High	Unambiguous	NALFcLETAWASISNSQESHVYTK	1	Q63041	0	3	0.8479	0	1	1	919.438	2756.3	0.745607	0.000685039	CID (Collision Induced Dissociation)
TRUE	High	Unambiguous	NALFcLETAWASISNSQESHVYTK	1	Q63041	0	3	0.8297	0	1	1	919.437	2756.3	-1.04805	-0.00096291	CID (Collision Induced Dissociation)
High	YVVLVPSELYAGVPEK	1	1	Q63041	4.25391	High		40.42	High		452.452	High	235
Checked	Confidence	PSM Ambiguity	Annotated Sequence	# Protein Groups	Protein Accessions	# Missed Cleavages	Charge	DeltaScore	DeltaCn	Rank	Search Engine Rank	m/z [Da]	MH+ [Da]	DeltaM [ppm]	Deltam/z [Da]	Activation Type
TRUE	High	Unambiguous	YVVLVPSELYAGVPEK	1	Q63041	0	2	0.4094	0	1	1	881.985	1762.96	0.558495	0.000492303	CID (Collision Induced Dissociation)
TRUE	High	Unambiguous	YVVLVPSELYAGVPEK	1	Q63041	0	2	0.925	0	1	1	881.985	1762.96	0.558495	0.000492303	CID (Collision Induced Dissociation)
TRUE	High	Unambiguous	YVVLVPSELYAGVPEK	1	Q63041	0	2	0.6669	0	1	1	881.985	1762.96	0.558495	0.000492303	CID (Collision Induced Dissociation)
High	VFQPFFLELTLPYSVVR	1	1	Q63041	4.03957	High		39.83	High		354.687	High	153
Checked	Confidence	PSM Ambiguity	Annotated Sequence	# Protein Groups	Protein Accessions	# Missed Cleavages	Charge	DeltaScore	DeltaCn	Rank	Search Engine Rank	m/z [Da]	MH+ [Da]	DeltaM [ppm]	Deltam/z [Da]	Activation Type
TRUE	High	Unambiguous	VFQPFFLELTLPYSVVR	1	Q63041	0	2	0.2847	0	1	1	1028.07	2055.13	1.56122	0.00160426	CID (Collision Induced Dissociation)
TRUE	High	Unambiguous	VFQPFFLELTLPYSVVR	1	Q63041	0	2	0.875	0	1	1	1028.07	2055.13	1.56122	0.00160426	CID (Collision Induced Dissociation)
TRUE	High	Unambiguous	VFQPFFLELTLPYSVVR	1	Q63041	0	2	0.9237	0	1	1	1028.07	2055.13	1.56122	0.00160426	CID (Collision Induced Dissociation)
TRUE	High	Selected	VFQPFFLELTLPYSVVR	1	Q63041	0	3	0.7639	0	1	1	685.716	2055.13	0.931001	0.000637776	CID (Collision Induced Dissociation)
TRUE	High	Selected	VFQPFFLELTLPYSVVR	1	Q63041	0	3	0.7948	0	1	1	685.716	2055.13	0.841904	0.000576741	CID (Collision Induced Dissociation)
TRUE	High	Selected	VFQPFFLELTLPYSVVR	1	Q63041	0	3	0.7331	0	1	1	685.716	2055.13	1.37648	0.000942952	CID (Collision Induced Dissociation)
High	QDLNDNDAYSVFQSIGLK	1	1	Q63041	4.44507	High		21.3	Medium
Checked	Confidence	PSM Ambiguity	Annotated Sequence	# Protein Groups	Protein Accessions	# Missed Cleavages	Charge	DeltaScore	DeltaCn	Rank	Search Engine Rank	m/z [Da]	MH+ [Da]	DeltaM [ppm]	Deltam/z [Da]	Activation Type
TRUE	High	Unambiguous	QDLnDNDAYSVFQSIGLK	1	Q63041	0	3	0.0022	0	1	1	676.663	2027.97	9.49073	0.00641559	CID (Collision Induced Dissociation)
TRUE	High	Unambiguous	QDLNDnDAYSVFQSIGLK	1	Q63041	0	3		0.0022	2	2	676.663	2027.97	9.49073	0.00641559	CID (Collision Induced Dissociation)
High	HSQGNTWLTAFVLK	1	1	Q63041	4.0308	Medium		24.86	Medium		287.93	High	388
Checked	Confidence	PSM Ambiguity	Annotated Sequence	# Protein Groups	Protein Accessions	# Missed Cleavages	Charge	DeltaScore	DeltaCn	Rank	Search Engine Rank	m/z [Da]	MH+ [Da]	DeltaM [ppm]	Deltam/z [Da]	Activation Type
TRUE	High	Selected	HSQGNTWLTAFVLK	1	Q63041	0	3	0.8716	0	1	1	534.62	1601.84	0.664593	0.000354858	HCD (High Energy Collision Dissociation)
TRUE	High	Selected	HSQGNTWLTAFVLK	1	Q63041	0	3	0.7751	0	1	1	534.62	1601.85	1.46476	0.000782104	HCD (High Energy Collision Dissociation)
High	ALLAYAFALAGNR	1	1	Q63041	3.31633	Low		48.02	High		295.069	High	184
Checked	Confidence	PSM Ambiguity	Annotated Sequence	# Protein Groups	Protein Accessions	# Missed Cleavages	Charge	DeltaScore	DeltaCn	Rank	Search Engine Rank	m/z [Da]	MH+ [Da]	DeltaM [ppm]	Deltam/z [Da]	Activation Type
TRUE	High	Unambiguous	ALLAYAFALAGNR	1	Q63041	0	3	0.9583	0	1	1	450.923	1350.75	0.448573	0.00020197	HCD (High Energy Collision Dissociation)
TRUE	High	Unambiguous	ALLAYAFALAGNR	1	Q63041	0	3	0.6505	0	1	1	450.923	1350.75	0.448573	0.00020197	HCD (High Energy Collision Dissociation)
High	ATPLSLCALTAVDQSVLLLKPEAK	1	1	Q63041	3.31317	Low		15.62	High		334.339	High	10
Checked	Confidence	PSM Ambiguity	Annotated Sequence	# Protein Groups	Protein Accessions	# Missed Cleavages	Charge	DeltaScore	DeltaCn	Rank	Search Engine Rank	m/z [Da]	MH+ [Da]	DeltaM [ppm]	Deltam/z [Da]	Activation Type
TRUE	High	Unambiguous	ATPLSLcALTAVDQSVLLLKPEAK	1	Q63041	0	3	0.9375	0	1	1	846.813	2538.43	1.57873	0.00133583	CID (Collision Induced Dissociation)
TRUE	High	Unambiguous	ATPLSLcALTAVDQSVLLLKPEAK	1	Q63041	0	3	0.8348	0	1	1	846.813	2538.43	1.57873	0.00133583	CID (Collision Induced Dissociation)
TRUE	High	Selected	ATPLSLcALTAVDQSVLLLKPEAK	1	Q63041	0	3	0.8586	0	1	1	846.814	2538.43	2.22793	0.00188514	CID (Collision Induced Dissociation)
High	DLTFYYLIK	1	1	Q63041	2.76143	Low		27.17	High		286.448	High	290
Checked	Confidence	PSM Ambiguity	Annotated Sequence	# Protein Groups	Protein Accessions	# Missed Cleavages	Charge	DeltaScore	DeltaCn	Rank	Search Engine Rank	m/z [Da]	MH+ [Da]	DeltaM [ppm]	Deltam/z [Da]	Activation Type
TRUE	High	Unambiguous	DLTFYYLIK	1	Q63041	0	2	0.4074	0	1	1	588.321	1175.64	0.521663	0.000306643	CID (Collision Induced Dissociation)
TRUE	High	Unambiguous	DLTFYYLIK	1	Q63041	0	2	0.501	0	1	1	588.321	1175.64	0.521663	0.000306643	CID (Collision Induced Dissociation)
High	LIVYTILPNEELIADVQKFDIEK	1	1	Q63041	2.39452	Low		21.7	High		186.434	Medium	68
Checked	Confidence	PSM Ambiguity	Annotated Sequence	# Protein Groups	Protein Accessions	# Missed Cleavages	Charge	DeltaScore	DeltaCn	Rank	Search Engine Rank	m/z [Da]	MH+ [Da]	DeltaM [ppm]	Deltam/z [Da]	Activation Type
TRUE	High	Selected	LIVYTILPNEELIADVQKFDIEK	1	Q63041	1	3	1	0	1	1	901.834	2703.49	0.427938	0.000385641	CID (Collision Induced Dissociation)
A0A0G2JTL5	Pyruvate carboxylase, mitochondrial OS=Rattus norvegicus GN=Pc PE=1 SV=1	16.8363	13	13	139.916	6.77	0.697	55.3898	12.2161	9	472.12	13.704	10	10561.9	16.8363	13
Confidence	Sequence	# Protein Groups	# Proteins	Master Protein Accessions	XCorr Sequest HT	Confidence Sequest HT	Search Space Sequest HT	Ions Score Mascot	Confidence Mascot	Search Space Mascot	Amanda Score MS Amanda	Confidence MS Amanda	Search Space MS Amanda
High	HIEVQILGDQYGNILHLYER	1	2	A0A0G2JTL5	7.4961	High		58.59	High		769.044	High	414
Checked	Confidence	PSM Ambiguity	Annotated Sequence	# Protein Groups	Protein Accessions	# Missed Cleavages	Charge	DeltaScore	DeltaCn	Rank	Search Engine Rank	m/z [Da]	MH+ [Da]	DeltaM [ppm]	Deltam/z [Da]	Activation Type
TRUE	High	Unambiguous	HIEVQILGDQYGNILHLYER	1	A0A0G2JTL5; P52873	0	3	0.6893	0	1	1	804.09	2410.25	1.42143	0.001142	CID (Collision Induced Dissociation)
TRUE	High	Unambiguous	HIEVQILGDQYGNILHLYER	1	A0A0G2JTL5; P52873	0	3	0.8814	0	1	1	804.09	2410.25	1.42143	0.001142	CID (Collision Induced Dissociation)
TRUE	High	Unambiguous	HIEVQILGDQYGNILHLYER	1	A0A0G2JTL5; P52873	0	3	0.8459	0	1	1	804.09	2410.25	1.42143	0.001142	CID (Collision Induced Dissociation)
High	HGEEVTPEDVLSAAMYPDVFAQFK	1	2	A0A0G2JTL5	6.0953	High		25.45	High		477.143	High	521
Checked	Confidence	PSM Ambiguity	Annotated Sequence	# Protein Groups	Protein Accessions	# Missed Cleavages	Charge	DeltaScore	DeltaCn	Rank	Search Engine Rank	m/z [Da]	MH+ [Da]	DeltaM [ppm]	Deltam/z [Da]	Activation Type
TRUE	High	Unambiguous	HGEEVTPEDVLSAAmYPDVFAQFK	1	A0A0G2JTL5; P52873	0	3	0.5689	0	1	1	899.424	2696.26	0.428935	0.000385506	CID (Collision Induced Dissociation)
TRUE	High	Unambiguous	HGEEVTPEDVLSAAmYPDVFAQFK	1	A0A0G2JTL5; P52873	0	3	0.72	0	1	1	899.424	2696.26	0.428935	0.000385506	CID (Collision Induced Dissociation)
TRUE	High	Unambiguous	HGEEVTPEDVLSAAmYPDVFAQFK	1	A0A0G2JTL5; P52873	0	3	0.8298	0	1	1	899.424	2696.26	0.428935	0.000385506	CID (Collision Induced Dissociation)
High	AYVEANQMLGDLIK	1	2	A0A0G2JTL5	5.5973	High		61.54	High		470.542	High	385
Checked	Confidence	PSM Ambiguity	Annotated Sequence	# Protein Groups	Protein Accessions	# Missed Cleavages	Charge	DeltaScore	DeltaCn	Rank	Search Engine Rank	m/z [Da]	MH+ [Da]	DeltaM [ppm]	Deltam/z [Da]	Activation Type
TRUE	High	Unambiguous	AYVEANQMLGDLIK	1	A0A0G2JTL5; P52873	0	2	0.3643	0	1	1	782.905	1564.8	-0.437547	-0.000342337	CID (Collision Induced Dissociation)
TRUE	High	Unambiguous	AYVEANQMLGDLIK	1	A0A0G2JTL5; P52873	0	2	0.9032	0	1	1	782.905	1564.8	-0.437547	-0.000342337	CID (Collision Induced Dissociation)
TRUE	High	Unambiguous	AYVEANQMLGDLIK	1	A0A0G2JTL5; P52873	0	2	0.7327	0	1	1	782.905	1564.8	-0.437547	-0.000342337	CID (Collision Induced Dissociation)
High	GLAPVQAYLHIPDIIK	1	2	A0A0G2JTL5	4.99656	High		32.49	High		326.799	High	69
Checked	Confidence	PSM Ambiguity	Annotated Sequence	# Protein Groups	Protein Accessions	# Missed Cleavages	Charge	DeltaScore	DeltaCn	Rank	Search Engine Rank	m/z [Da]	MH+ [Da]	DeltaM [ppm]	Deltam/z [Da]	Activation Type
TRUE	High	Unambiguous	GLAPVQAYLHIPDIIK	1	A0A0G2JTL5; P52873	0	3	0.47	0	1	1	583.343	1748.01	2.1734	0.00126637	HCD (High Energy Collision Dissociation)
TRUE	High	Unambiguous	GLAPVQAYLHIPDIIK	1	A0A0G2JTL5; P52873	0	3	1	0	1	1	583.343	1748.01	2.27815	0.00132741	HCD (High Energy Collision Dissociation)
TRUE	High	Unambiguous	GLAPVQAYLHIPDIIK	1	A0A0G2JTL5; P52873	0	3	1	0	1	1	583.343	1748.01	2.1734	0.00126637	HCD (High Energy Collision Dissociation)
TRUE	High	Unambiguous	GLAPVQAYLHIPDIIK	1	A0A0G2JTL5; P52873	0	3	0.7815	0	1	1	583.343	1748.01	2.27815	0.00132741	HCD (High Energy Collision Dissociation)
TRUE	High	Unambiguous	GLAPVQAYLHIPDIIK	1	A0A0G2JTL5; P52873	0	3	0.8403	0	1	1	583.343	1748.01	2.1734	0.00126637	HCD (High Energy Collision Dissociation)
High	DFTATFGPLDSLNTR	1	2	A0A0G2JTL5	4.97243	High		61.65	High		504.577	High	351
Checked	Confidence	PSM Ambiguity	Annotated Sequence	# Protein Groups	Protein Accessions	# Missed Cleavages	Charge	DeltaScore	DeltaCn	Rank	Search Engine Rank	m/z [Da]	MH+ [Da]	DeltaM [ppm]	Deltam/z [Da]	Activation Type
TRUE	High	Unambiguous	DFTATFGPLDSLNTR	1	A0A0G2JTL5; P52873	0	2	0.4588	0	1	1	827.908	1654.81	1.28458	0.00106287	CID (Collision Induced Dissociation)
TRUE	High	Unambiguous	DFTATFGPLDSLNTR	1	A0A0G2JTL5; P52873	0	2	0.9194	0	1	1	827.908	1654.81	1.28458	0.00106287	CID (Collision Induced Dissociation)
TRUE	High	Unambiguous	DFTATFGPLDSLNTR	1	A0A0G2JTL5; P52873	0	2	0.7549	0	1	1	827.908	1654.81	1.28458	0.00106287	CID (Collision Induced Dissociation)
High	SVVEFLQGYIGIPHGGFPEPFR	1	2	A0A0G2JTL5	4.55067	High		38.75	High		483.696	High	528
Checked	Confidence	PSM Ambiguity	Annotated Sequence	# Protein Groups	Protein Accessions	# Missed Cleavages	Charge	DeltaScore	DeltaCn	Rank	Search Engine Rank	m/z [Da]	MH+ [Da]	DeltaM [ppm]	Deltam/z [Da]	Activation Type
TRUE	High	Unambiguous	SVVEFLQGYIGIPHGGFPEPFR	1	A0A0G2JTL5; P52873	0	3	0.578	0	1	1	816.092	2446.26	2.97465	0.00242558	CID (Collision Induced Dissociation)
TRUE	High	Unambiguous	SVVEFLQGYIGIPHGGFPEPFR	1	A0A0G2JTL5; P52873	0	3	0.9487	0	1	1	816.09	2446.26	0.280001	0.000228318	CID (Collision Induced Dissociation)
[truncated: 19,433 more rows]

## Sheet: Raw data S+P−
Accession	Description	Coverage	# Peptides	# Unique Peptides	MW [kDa]	calc. pI	emPAI	Score Sequest HT	Coverage Sequest HT	# Peptides Sequest HT	Score Mascot	Coverage Mascot	# Peptides Mascot	Score MS Amanda	Coverage MS Amanda	# Peptides MS Amanda
Confidence	Sequence	# Protein Groups	# Proteins	Master Protein Accessions	XCorr Sequest HT	Confidence Sequest HT	Search Space Sequest HT	Ions Score Mascot	Confidence Mascot	Search Space Mascot	Amanda Score MS Amanda	Confidence MS Amanda	Search Space MS Amanda
High	YFDSFGDLSSASAIMGNPK	1	2	P02091	8.90128	High		99.22	High		968.445	High	263
Checked	Confidence	PSM Ambiguity	Annotated Sequence	# Protein Groups	Protein Accessions	# Missed Cleavages	Charge	DeltaScore	DeltaCn	Rank	Search Engine Rank	m/z [Da]	MH+ [Da]	DeltaM [ppm]	Deltam/z [Da]	Activation Type	MS Order	Isolation Interference [%]	Ion Inject Time [ms]	RT [min]	First Scan	Spectrum File	Ions Matched	XCorr	Ions Score	Identity Strict	Identity Relaxed	Expectation Value	Amanda Score	Search Space
TRUE	High	Unambiguous	YFDSFGDLSSASAImGNPK	1	A0A0G2JSW3; P02091	0	2	0.627	0	1	1	1011.96	2022.91	1.252	0.00126634	CID (Collision Induced Dissociation)	MS2	3.39917	167.231	27.7321	4484	Gel3_75.raw	0/0	8.90128
TRUE	High	Unambiguous	YFDSFGDLSSASAImGNPK	1	A0A0G2JSW3; P02091	0	2	0.6132	0	1	1	1011.96	2022.91	1.19166	0.00120531	CID (Collision Induced Dissociation)	MS2	3.96802	179.632	26.1742	4154	Gel3_75.raw	0/0	8.61019
TRUE	High	Unambiguous	YFDSFGDLSSASAImGNPK	1	A0A0G2JSW3; P02091	0	2	0.5588	0	1	1	1011.96	2022.91	1.01063	0.0010222	CID (Collision Induced Dissociation)	MS2	30.2639	244	29.3078	4813	Gel3_75.raw	0/0	8.338
TRUE	High	Unambiguous	YFDSFGDLSSASAImGNPK	1	A0A0G2JSW3; P02091	0	2	0.6527	0	1	1	1011.96	2022.92	1.97613	0.00199877	CID (Collision Induced Dissociation)	MS2	18.8607	244	27.869	4477	GEl3_250.raw	0/0	7.65624
TRUE	High	Unambiguous	YFDSFGDLSSASAImGNPK	1	A0A0G2JSW3; P02091	0	2	0.7229	0	1	1	1011.96	2022.91	1.252	0.00126634	CID (Collision Induced Dissociation)	MS2	0	9.4127	24.5795	3817	Gel3_75.raw	0/0	7.29446
TRUE	High	Unambiguous	YFDSFGDLSSASAImGNPK	1	A0A0G2JSW3; P02091	0	2	0.6351	0	1	1	1011.96	2022.91	0.105468	0.000106676	CID (Collision Induced Dissociation)	MS2	22.7577	244	30.9154	5144	Gel3_75.raw	0/0	7.17901
TRUE	High	Unambiguous	YFDSFGDLSSASAImGNPK	1	A0A0G2JSW3; P02091	0	2	0.5694	0	1	1	1011.96	2022.91	0.769251	0.000778063	CID (Collision Induced Dissociation)	MS2	41.0277	244	32.4947	5468	Gel3_75.raw	0/0	7.05559
TRUE	High	Unambiguous	YFDSFGDLSSASAImGNPK	1	A0A0G2JSW3; P02091	0	2	0.6582	0	1	1	1011.96	2022.91	1.73475	0.00175463	CID (Collision Induced Dissociation)	MS2	17.8199	231.066	23.0373	3487	Gel3_75.raw	0/0	6.6668
TRUE	High	Unambiguous	YFDSFGDLSSASAImGNPK	1	A0A0G2JSW3; P02091	0	2	0.6868	0	1	1	1011.96	2022.91	1.55372	0.00157152	CID (Collision Induced Dissociation)	MS2	15.6117	244	47.4972	8512	Gel3_75.raw	0/0	6.6076
TRUE	High	Unambiguous	YFDSFGDLSSASAImGNPK	1	A0A0G2JSW3; P02091	0	2	0.6233	0	1	1	1011.96	2022.91	1.13131	0.00114427	CID (Collision Induced Dissociation)	MS2	2.96508	52.9129	23.3651	3679	Gel3_FT.raw	0/0	6.44945
TRUE	High	Unambiguous	YFDSFGDLSSASAImGNPK	1	A0A0G2JSW3; P02091	0	2	0.6931	0	1	1	1011.96	2022.91	1.43303	0.00144945	CID (Collision Induced Dissociation)	MS2	0.713139	37.9315	26.019	4046	Gel3_500.raw	0/0	6.42211
TRUE	High	Unambiguous	YFDSFGDLSSASAImGNPK	1	A0A0G2JSW3; P02091	0	2	0.6141	0	1	1	1011.96	2022.91	1.67441	0.00169359	CID (Collision Induced Dissociation)	MS2	8.48006	72.1159	23.0626	3442	GEl3_250.raw	0/0	6.39782
TRUE	High	Unambiguous	YFDSFGDLSSASAImGNPK	1	A0A0G2JSW3; P02091	0	2	0.599	0	1	1	1011.96	2022.91	1.13131	0.00114427	CID (Collision Induced Dissociation)	MS2	7.7621	244	39.4331	6878	Gel3_75.raw	0/0	6.31275
TRUE	High	Unambiguous	YFDSFGDLSSASAImGNPK	1	A0A0G2JSW3; P02091	0	2	0.6429	0	1	1	1011.96	2022.91	1.73475	0.00175463	CID (Collision Induced Dissociation)	MS2	5.99411	244	41.2124	7240	Gel3_75.raw	0/0	6.30135
TRUE	High	Unambiguous	YFDSFGDLSSASAImGNPK	1	A0A0G2JSW3; P02091	0	2	0.7333	0	1	1	1011.96	2022.91	1.43303	0.00144945	CID (Collision Induced Dissociation)	MS2	0	50	24.4668	3732	Gel3_500.raw	0/0	6.14918
TRUE	High	Unambiguous	YFDSFGDLSSASAImGNPK	1	A0A0G2JSW3; P02091	0	2	0.6847	0	1	1	1011.96	2022.91	0.829594	0.000839098	CID (Collision Induced Dissociation)	MS2	14.4584	244	37.5294	6492	Gel3_75.raw	0/0	6.09269
TRUE	High	Unambiguous	YFDSFGDLSSASAImGNPK	1	A0A0G2JSW3; P02091	0	3	0.5233	0	1	1	674.976	2022.91	1.24535	0.000839747	CID (Collision Induced Dissociation)	MS2	43.5107	71.2511	23.0807	3446	GEl3_250.raw	0/0	6.02487
TRUE	High	Unambiguous	YFDSFGDLSSASAImGNPK	1	A0A0G2JSW3; P02091	0	3	0.6104	0	1	1	674.976	2022.91	1.33587	0.000900782	CID (Collision Induced Dissociation)	MS2	19.4225	3.96111	23.1803	3518	Gel3_75.raw	0/0	5.97663
TRUE	High	Unambiguous	YFDSFGDLSSASAImGNPK	1	A0A0G2JSW3; P02091	0	2	0.6007	0	1	1	1011.96	2022.91	1.61406	0.00163256	CID (Collision Induced Dissociation)	MS2	11.1121	244	30.708	4994	Gel3_500.raw	0/0	5.75993
TRUE	High	Unambiguous	YFDSFGDLSSASAImGNPK	1	A0A0G2JSW3; P02091	0	2	0.6643	0	1	1	1011.96	2022.91	1.61406	0.00163256	CID (Collision Induced Dissociation)	MS2	5.029	244	52.1545	9451	Gel3_75.raw	0/0	5.69236
TRUE	High	Unambiguous	YFDSFGDLSSASAImGNPK	1	A0A0G2JSW3; P02091	0	2	0.6473	0	1	1	1011.96	2022.91	1.61406	0.00163256	CID (Collision Induced Dissociation)	MS2	4.85892	244	42.7771	7558	Gel3_75.raw	0/0	5.66872
TRUE	High	Unambiguous	YFDSFGDLSSASAImGNPK	1	A0A0G2JSW3; P02091	0	2	0.6018	0	1	1	1011.96	2022.91	1.67441	0.00169359	CID (Collision Induced Dissociation)	MS2	22.7077	244	45.9224	8193	Gel3_75.raw	0/0	5.6477
TRUE	High	Unambiguous	YFDSFGDLSSASAImGNPK	1	A0A0G2JSW3; P02091	0	2	0.6259	0	1	1	1011.96	2022.91	1.13131	0.00114427	CID (Collision Induced Dissociation)	MS2	10.8429	244	22.9117	3417	Gel3_500.raw	0/0	5.64347
TRUE	High	Unambiguous	YFDSFGDLSSASAImGNPK	1	A0A0G2JSW3; P02091	0	2	0.5908	0	1	1	1011.96	2022.91	0.588219	0.000594957	CID (Collision Induced Dissociation)	MS2	16.2053	244	35.9804	6178	Gel3_75.raw	0/0	5.45432
TRUE	High	Unambiguous	YFDSFGDLSSASAImGNPK	1	A0A0G2JSW3; P02091	0	2	0.6449	0	1	1	1011.96	2022.92	1.91578	0.00193773	CID (Collision Induced Dissociation)	MS2	2.40347	244	49.0736	8829	Gel3_75.raw	0/0	5.35083
TRUE	High	Unambiguous	YFDSFGDLSSASAImGNPK	1	A0A0G2JSW3; P02091	0	3	0.5981	0	1	1	674.976	2022.91	1.42639	0.000961818	CID (Collision Induced Dissociation)	MS2	56.149	122.988	23.2462	3653	Gel3_FT.raw	0/0	5.35009
TRUE	High	Unambiguous	YFDSFGDLSSASAImGNPK	1	A0A0G2JSW3; P02091	0	2	0.6654	0	1	1	1011.96	2022.92	1.91578	0.00193773	CID (Collision Induced Dissociation)	MS2	8.00127	244	44.3692	7880	Gel3_75.raw	0/0	5.31874
TRUE	High	Unambiguous	YFDSFGDLSSASAImGNPK	1	A0A0G2JSW3; P02091	0	2	0.6348	0	1	1	1011.96	2022.91	1.61406	0.00163256	CID (Collision Induced Dissociation)	MS2	0.970028	50	27.5846	4362	Gel3_500.raw	0/0	5.22753
TRUE	High	Unambiguous	YFDSFGDLSSASAImGNPK	1	A0A0G2JSW3; P02091	0	2	0.6996	0	1	1	1011.96	2022.91	1.7951	0.00181566	CID (Collision Induced Dissociation)	MS2	0	244	58.3982	10713	Gel3_75.raw	0/0	4.76174
TRUE	High	Unambiguous	YFDSFGDLSSASAImGNPK	1	A0A0G2JSW3; P02091	0	2	0.6287	0	1	1	1011.96	2022.91	1.49338	0.00151048	CID (Collision Induced Dissociation)	MS2	3.74175	50	29.1321	4676	Gel3_500.raw	0/0	4.7355
TRUE	High	Unambiguous	YFDSFGDLSSASAImGNPK	1	A0A0G2JSW3; P02091	0	2	0.6234	0	1	1	1011.96	2022.91	1.73475	0.00175463	CID (Collision Induced Dissociation)	MS2	43.3196	244	34.3383	5844	Gel3_75.raw	0/0	4.61895
TRUE	High	Unambiguous	YFDSFGDLSSASAImGNPK	1	A0A0G2JSW3; P02091	0	2	0.7009	0	1	1	1011.96	2022.91	1.49338	0.00151048	CID (Collision Induced Dissociation)	MS2	7.5307	244	50.6013	9137	Gel3_75.raw	0/0	4.38471
TRUE	High	Unambiguous	YFDSFGDLSSASAImGNPK	1	A0A0G2JSW3; P02091	0	2	0.6995	0	1	1	1011.96	2022.91	1.49338	0.00151048	CID (Collision Induced Dissociation)	MS2	0	244	61.4938	11339	Gel3_75.raw	0/0	4.26076
TRUE	High	Unambiguous	YFDSFGDLSSASAImGNPK	1	A0A0G2JSW3; P02091	0	2	0.6375	0	1	1	1011.96	2022.91	0.829594	0.000839098	CID (Collision Induced Dissociation)	MS2	0	244	25.2462	3913	GEl3_250.raw	0/0	4.1085
TRUE	High	Unambiguous	YFDSFGDLSSASAImGNPK	1	A0A0G2JSW3; P02091	0	2	0.6299	0	1	1	1011.96	2022.91	1.252	0.00126634	CID (Collision Induced Dissociation)	MS2	10.4589	244	67.6099	12566	Gel3_75.raw	0/0	3.80833
TRUE	High	Unambiguous	YFDSFGDLSSASAImGNPK	1	A0A0G2JSW3; P02091	0	2	1	0	1	1	1011.96	2022.91	1.73475	0.00175463	CID (Collision Induced Dissociation)	MS2	17.8199	231.066	23.0373	3487	Gel3_75.raw	14/152		99.22	22	14	1.59765e-09
TRUE	High	Unambiguous	YFDSFGDLSSASAImGNPK	1	A0A0G2JSW3; P02091	0	2	0.9898	0	1	1	1011.96	2022.91	1.43303	0.00144945	CID (Collision Induced Dissociation)	MS2	0.713139	37.9315	26.019	4046	Gel3_500.raw	14/152		97.75	22	14	2.25799e-09
TRUE	High	Unambiguous	YFDSFGDLSSASAImGNPK	1	A0A0G2JSW3; P02091	0	2	0.9897	0	1	1	1011.96	2022.92	1.91578	0.00193773	CID (Collision Induced Dissociation)	MS2	8.00127	244	44.3692	7880	Gel3_75.raw	11/152		96.76	22	14	2.81502e-09
TRUE	High	Unambiguous	YFDSFGDLSSASAImGNPK	1	A0A0G2JSW3; P02091	0	2	1	0	1	1	1011.96	2022.91	1.49338	0.00151048	CID (Collision Induced Dissociation)	MS2	3.74175	50	29.1321	4676	Gel3_500.raw	11/152		90.32	22	14	1.24946e-08
TRUE	High	Unambiguous	YFDSFGDLSSASAImGNPK	1	A0A0G2JSW3; P02091	0	2	1	0	1	1	1011.96	2022.91	1.13131	0.00114427	CID (Collision Induced Dissociation)	MS2	2.96508	52.9129	23.3651	3679	Gel3_FT.raw	14/152		87.54	22	14	2.36986e-08
TRUE	High	Unambiguous	YFDSFGDLSSASAImGNPK	1	A0A0G2JSW3; P02091	0	2	0.9651	0	1	1	1011.96	2022.91	0.829594	0.000839098	CID (Collision Induced Dissociation)	MS2	14.4584	244	37.5294	6492	Gel3_75.raw	15/152		86.31	22	14	3.18082e-08
TRUE	High	Unambiguous	YFDSFGDLSSASAImGNPK	1	A0A0G2JSW3; P02091	0	2	1	0	1	1	1011.96	2022.91	1.61406	0.00163256	CID (Collision Induced Dissociation)	MS2	11.1121	244	30.708	4994	Gel3_500.raw	12/152		83.39	22	14	6.09329e-08
TRUE	High	Unambiguous	YFDSFGDLSSASAImGNPK	1	A0A0G2JSW3; P02091	0	2	1	0	1	1	1011.96	2022.91	1.61406	0.00163256	CID (Collision Induced Dissociation)	MS2	0.970028	50	27.5846	4362	Gel3_500.raw	12/152		82.81	22	14	6.96389e-08
TRUE	High	Unambiguous	YFDSFGDLSSASAImGNPK	1	A0A0G2JSW3; P02091	0	2	1	0	1	1	1011.96	2022.91	1.55372	0.00157152	CID (Collision Induced Dissociation)	MS2	15.6117	244	47.4972	8512	Gel3_75.raw	10/152		82.72	22	14	7.16316e-08
TRUE	High	Unambiguous	YFDSFGDLSSASAImGNPK	1	A0A0G2JSW3; P02091	0	2	1	0	1	1	1011.96	2022.91	0.105468	0.000106676	CID (Collision Induced Dissociation)	MS2	22.7577	244	30.9154	5144	Gel3_75.raw	13/152		81.98	22	14	8.58893e-08
TRUE	High	Unambiguous	YFDSFGDLSSASAImGNPK	1	A0A0G2JSW3; P02091	0	2	0.9878	0	1	1	1011.96	2022.91	1.61406	0.00163256	CID (Collision Induced Dissociation)	MS2	4.85892	244	42.7771	7558	Gel3_75.raw	13/152		81.84	22	14	8.70666e-08
TRUE	High	Unambiguous	YFDSFGDLSSASAImGNPK	1	A0A0G2JSW3; P02091	0	2	0.9875	0	1	1	1011.96	2022.91	1.67441	0.00169359	CID (Collision Induced Dissociation)	MS2	8.48006	72.1159	23.0626	3442	GEl3_250.raw	13/152		80.25	22	14	1.26032e-07
TRUE	High	Unambiguous	YFDSFGDLSSASAImGNPK	1	A0A0G2JSW3; P02091	0	2	0.9875	0	1	1	1011.96	2022.91	1.252	0.00126634	CID (Collision Induced Dissociation)	MS2	0	9.4127	24.5795	3817	Gel3_75.raw	11/152		79.66	22	14	1.45453e-07
TRUE	High	Unambiguous	YFDSFGDLSSASAImGNPK	1	A0A0G2JSW3; P02091	0	2	1	0	1	1	1011.96	2022.91	1.43303	0.00144945	CID (Collision Induced Dissociation)	MS2	0	50	24.4668	3732	Gel3_500.raw	10/152		79.64	22	14	1.46124e-07
TRUE	High	Unambiguous	YFDSFGDLSSASAImGNPK	1	A0A0G2JSW3; P02091	0	2	1	0	1	1	1011.96	2022.91	1.61406	0.00163256	CID (Collision Induced Dissociation)	MS2	5.029	244	52.1545	9451	Gel3_75.raw	14/152		79.06	22	14	1.6514e-07
TRUE	High	Unambiguous	YFDSFGDLSSASAImGNPK	1	A0A0G2JSW3; P02091	0	2	0.9189	0	1	1	1011.96	2022.91	1.73475	0.00175463	CID (Collision Induced Dissociation)	MS2	5.99411	244	41.2124	7240	Gel3_75.raw	15/152		73.87	22	14	5.47622e-07
TRUE	High	Unambiguous	YFDSFGDLSSASAImGNPK	1	A0A0G2JSW3; P02091	0	2	1	0	1	1	1011.96	2022.91	0.829594	0.000839098	CID (Collision Induced Dissociation)	MS2	0	244	25.2462	3913	GEl3_250.raw	16/152		70.02	22	14	1.35375e-06
TRUE	High	Unambiguous	YFDSFGDLSSASAImGNPK	1	A0A0G2JSW3; P02091	0	2	1	0	1	1	1011.96	2022.91	1.13131	0.00114427	CID (Collision Induced Dissociation)	MS2	10.8429	244	22.9117	3417	Gel3_500.raw	14/152		67.96	22	14	2.15141e-06
TRUE	High	Unambiguous	YFDSFGDLSSASAImGNPK	1	A0A0G2JSW3; P02091	0	2	1	0	1	1	1011.96	2022.91	1.49338	0.00151048	CID (Collision Induced Dissociation)	MS2	7.5307	244	50.6013	9137	Gel3_75.raw	12/152		65.43	22	14	3.85232e-06
TRUE	High	Unambiguous	YFDSFGDLSSASAImGNPK	1	A0A0G2JSW3; P02091	0	2	0.9683	0	1	1	1011.96	2022.91	1.19166	0.00120531	CID (Collision Induced Dissociation)	MS2	3.96802	179.632	26.1742	4154	Gel3_75.raw	12/152		63.39	22	14	6.16201e-06
TRUE	High	Unambiguous	YFDSFGDLSSASAImGNPK	1	A0A0G2JSW3; P02091	0	2	0.9672	0	1	1	1011.96	2022.91	1.01063	0.0010222	CID (Collision Induced Dissociation)	MS2	30.2639	244	29.3078	4813	Gel3_75.raw	13/152		60.72	22	13	1.1141e-05
TRUE	High	Unambiguous	YFDSFGDLSSASAImGNPK	1	A0A0G2JSW3; P02091	0	2	1	0	1	1	1011.96	2022.91	1.7951	0.00181566	CID (Collision Induced Dissociation)	MS2	0	244	58.3982	10713	Gel3_75.raw	12/152		60.54	22	14	1.17891e-05
TRUE	High	Unambiguous	YFDSFGDLSSASAImGNPK	1	A0A0G2JSW3; P02091	0	2	1	0	1	1	1011.96	2022.92	1.91578	0.00193773	CID (Collision Induced Dissociation)	MS2	2.40347	244	49.0736	8829	Gel3_75.raw	22/152		59.07	22	14	1.65379e-05
TRUE	High	Unambiguous	YFDSFGDLSSASAImGNPK	1	A0A0G2JSW3; P02091	0	2	1	0	1	1	1011.96	2022.91	1.67441	0.00169359	CID (Collision Induced Dissociation)	MS2	22.7077	244	45.9224	8193	Gel3_75.raw	10/152		57.22	22	14	2.5321e-05
TRUE	High	Unambiguous	YFDSFGDLSSASAImGNPK	1	A0A0G2JSW3; P02091	0	2	1	0	1	1	1011.96	2022.91	0.769251	0.000778063	CID (Collision Induced Dissociation)	MS2	41.0277	244	32.4947	5468	Gel3_75.raw	12/152		57.15	22	14	2.63107e-05
TRUE	High	Unambiguous	YFDSFGDLSSASAImGNPK	1	A0A0G2JSW3; P02091	0	2	1	0	1	1	1011.96	2022.91	1.73475	0.00175463	CID (Collision Induced Dissociation)	MS2	43.3196	244	34.3383	5844	Gel3_75.raw	15/152		55.27	22	14	3.96717e-05
TRUE	High	Unambiguous	YFDSFGDLSSASAImGNPK	1	A0A0G2JSW3; P02091	0	2	0.9811	0	1	1	1011.96	2022.91	1.13131	0.00114427	CID (Collision Induced Dissociation)	MS2	7.7621	244	39.4331	6878	Gel3_75.raw	10/152		52.81	22	14	7.04243e-05
TRUE	High	Unambiguous	YFDSFGDLSSASAImGNPK	1	A0A0G2JSW3; P02091	0	2	1	0	1	1	1011.96	2022.91	1.49338	0.00151048	CID (Collision Induced Dissociation)	MS2	0	244	61.4938	11339	Gel3_75.raw	11/152		52.72	22	14	7.18989e-05
TRUE	High	Unambiguous	YFDSFGDLSSASAImGNPK	1	A0A0G2JSW3; P02091	0	2	1	0	1	1	1011.96	2022.91	0.588219	0.000594957	CID (Collision Induced Dissociation)	MS2	16.2053	244	35.9804	6178	Gel3_75.raw	12/152		49.18	22	14	0.000164867
TRUE	High	Unambiguous	YFDSFGDLSSASAImGNPK	1	A0A0G2JSW3; P02091	0	2	0.9592	0	1	1	1011.96	2022.91	0.527875	0.000533922	CID (Collision Induced Dissociation)	MS2	42.9902	244	46.9971	8407	GEl3_250.raw	11/152		48.59	22	14	0.000188857
TRUE	High	Unambiguous	YFDSFGDLSSASAImGNPK	1	A0A0G2JSW3; P02091	0	3	1	0	1	1	674.976	2022.91	1.33587	0.000900782	CID (Collision Induced Dissociation)	MS2	19.4225	3.96111	23.1803	3518	Gel3_75.raw	17/152		46.53	22	14	0.000299035
TRUE	High	Unambiguous	YFDSFGDLSSASAImGNPK	1	A0A0G2JSW3; P02091	0	3	1	0	1	1	674.976	2022.91	1.24535	0.000839747	CID (Collision Induced Dissociation)	MS2	43.5107	71.2511	23.0807	3446	GEl3_250.raw	20/152		43.05	22	14	0.000666381
TRUE	High	Unambiguous	YFDSFGDLSSASAImGNPK	1	A0A0G2JSW3; P02091	0	2	1	0	1	1	1011.96	2022.92	1.97613	0.00199877	CID (Collision Induced Dissociation)	MS2	18.8607	244	27.869	4477	GEl3_250.raw	14/152		42.74	22	14	0.000710365
TRUE	High	Unambiguous	YFDSFGDLSSASAImGNPK	1	A0A0G2JSW3; P02091	0	2	1	0	1	1	1011.96	2022.91	1.43303	0.00144945	CID (Collision Induced Dissociation)	MS2	7.23661	50	55.2709	10081	Gel3_75.raw	8/152		42.4	22	14	0.000773967
TRUE	High	Unambiguous	YFDSFGDLSSASAImGNPK	1	A0A0G2JSW3; P02091	0	2	1	0	1	1	1011.96	2022.91	1.252	0.00126634	CID (Collision Induced Dissociation)	MS2	3.39917	167.231	27.7321	4484	Gel3_75.raw	22/152		41.97	22	14	0.00085452
TRUE	High	Unambiguous	YFDSFGDLSSASAImGNPK	1	A0A0G2JSW3; P02091	0	2	1	0	1	1	1011.96	2022.92	2.2175	0.00224291	CID (Collision Induced Dissociation)	MS2	3.91402	50	53.7147	9766	Gel3_75.raw	7/152		33.44	22	14	0.00634057
TRUE	High	Unambiguous	YFDSFGDLSSASAImGNPK	1	A0A0G2JSW3; P02091	0	3	1	0	1	1	674.976	2022.91	1.42639	0.000961818	CID (Collision Induced Dissociation)	MS2	56.149	122.988	23.2462	3653	Gel3_FT.raw	16/152		30.82	22	14	0.0111358
TRUE	High	Unambiguous	YFDSFGDLSSASAImGNPK	1	A0A0G2JSW3; P02091	0	2	1	0	1	1	1011.96	2022.91	1.252	0.00126634	CID (Collision Induced Dissociation)	MS2	10.4589	244	67.6099	12566	Gel3_75.raw	11/152		28.89	22	14	0.0173669
TRUE	High	Selected	YFDSFGDLSSASAImGNPK	1	A0A0G2JSW3; P02091	0	2	1	0	1	1	1011.96	2022.92	1.97613	0.00199877	CID (Collision Induced Dissociation)	MS2	29.3314	244	57.2099	10470	GEl3_250.raw	10/152		26.18	22	14	0.0321722
TRUE	High	Unambiguous	YFDSFGDLSSASAImGNPK	1	A0A0G2JSW3; P02091	0	2	0.9368	0	1	1	1011.96	2022.91	1.73475	0.00175463	CID (Collision Induced Dissociation)	MS2	17.8199	231.066	23.0373	3487	Gel3_75.raw	43/51						968.445	263
TRUE	High	Unambiguous	YFDSFGDLSSASAImGNPK	1	A0A0G2JSW3; P02091	0	2	0.9534	0	1	1	1011.96	2022.91	1.67441	0.00169359	CID (Collision Induced Dissociation)	MS2	8.48006	72.1159	23.0626	3442	GEl3_250.raw	42/51						835.782	276
TRUE	High	Unambiguous	YFDSFGDLSSASAImGNPK	1	A0A0G2JSW3; P02091	0	2	0.9427	0	1	1	1011.96	2022.91	1.13131	0.00114427	CID (Collision Induced Dissociation)	MS2	2.96508	52.9129	23.3651	3679	Gel3_FT.raw	37/51						774.058	281
TRUE	High	Unambiguous	YFDSFGDLSSASAImGNPK	1	A0A0G2JSW3; P02091	0	2	0.9365	0	1	1	1011.96	2022.91	1.61406	0.00163256	CID (Collision Induced Dissociation)	MS2	4.85892	244	42.7771	7558	Gel3_75.raw	36/51						734.069	276
TRUE	High	Unambiguous	YFDSFGDLSSASAImGNPK	1	A0A0G2JSW3; P02091	0	2	0.9165	0	1	1	1011.96	2022.91	1.43303	0.00144945	CID (Collision Induced Dissociation)	MS2	0	50	24.4668	3732	Gel3_500.raw	34/51						719.077	277
TRUE	High	Unambiguous	YFDSFGDLSSASAImGNPK	1	A0A0G2JSW3; P02091	0	2	0.9232	0	1	1	1011.96	2022.91	1.19166	0.00120531	CID (Collision Induced Dissociation)	MS2	3.96802	179.632	26.1742	4154	Gel3_75.raw	36/51						688.159	281
TRUE	High	Unambiguous	YFDSFGDLSSASAImGNPK	1	A0A0G2JSW3; P02091	0	2	0.934	0	1	1	1011.96	2022.91	1.43303	0.00144945	CID (Collision Induced Dissociation)	MS2	0.713139	37.9315	26.019	4046	Gel3_500.raw	35/51						683.372	277
TRUE	High	Unambiguous	YFDSFGDLSSASAImGNPK	1	A0A0G2JSW3; P02091	0	2	0.9486	0	1	1	1011.96	2022.91	1.55372	0.00157152	CID (Collision Induced Dissociation)	MS2	15.6117	244	47.4972	8512	Gel3_75.raw	30/51						682.632	274
TRUE	High	Unambiguous	YFDSFGDLSSASAImGNPK	1	A0A0G2JSW3; P02091	0	2	0.9182	0	1	1	1011.96	2022.91	1.252	0.00126634	CID (Collision Induced Dissociation)	MS2	0	9.4127	24.5795	3817	Gel3_75.raw	36/51						681.466	280
TRUE	High	Unambiguous	YFDSFGDLSSASAImGNPK	1	A0A0G2JSW3; P02091	0	2	0.9448	0	1	1	1011.96	2022.91	1.73475	0.00175463	CID (Collision Induced Dissociation)	MS2	5.99411	244	41.2124	7240	Gel3_75.raw	34/51						678.88	263
TRUE	High	Unambiguous	YFDSFGDLSSASAImGNPK	1	A0A0G2JSW3; P02091	0	2	0.8814	0	1	1	1011.96	2022.91	0.829594	0.000839098	CID (Collision Induced Dissociation)	MS2	0	244	25.2462	3913	GEl3_250.raw	35/51						678.577	297
TRUE	High	Unambiguous	YFDSFGDLSSASAImGNPK	1	A0A0G2JSW3; P02091	0	2	0.8873	0	1	1	1011.96	2022.91	0.829594	0.000839098	CID (Collision Induced Dissociation)	MS2	14.4584	244	37.5294	6492	Gel3_75.raw	34/51						669.038	297
TRUE	High	Unambiguous	YFDSFGDLSSASAImGNPK	1	A0A0G2JSW3; P02091	0	2	0.9322	0	1	1	1011.96	2022.92	1.91578	0.00193773	CID (Collision Induced Dissociation)	MS2	8.00127	244	44.3692	7880	Gel3_75.raw	33/51						649.088	277
TRUE	High	Unambiguous	YFDSFGDLSSASAImGNPK	1	A0A0G2JSW3; P02091	0	2	0.8799	0	1	1	1011.96	2022.91	0.105468	0.000106676	CID (Collision Induced Dissociation)	MS2	22.7577	244	30.9154	5144	Gel3_75.raw	31/51						645.869	258
TRUE	High	Unambiguous	YFDSFGDLSSASAImGNPK	1	A0A0G2JSW3; P02091	0	2	0.8954	0	1	1	1011.96	2022.91	1.13131	0.00114427	CID (Collision Induced Dissociation)	MS2	10.8429	244	22.9117	3417	Gel3_500.raw	34/51						641.316	281
TRUE	High	Unambiguous	YFDSFGDLSSASAImGNPK	1	A0A0G2JSW3; P02091	0	2	0.942	0	1	1	1011.96	2022.91	1.49338	0.00151048	CID (Collision Induced Dissociation)	MS2	7.5307	244	50.6013	9137	Gel3_75.raw	28/51						623.278	274
TRUE	High	Unambiguous	YFDSFGDLSSASAImGNPK	1	A0A0G2JSW3; P02091	0	2	0.8815	0	1	1	1011.96	2022.91	1.01063	0.0010222	CID (Collision Induced Dissociation)	MS2	30.2639	244	29.3078	4813	Gel3_75.raw	33/51						610.52	282
TRUE	High	Unambiguous	YFDSFGDLSSASAImGNPK	1	A0A0G2JSW3; P02091	0	2	0.872	0	1	1	1011.96	2022.91	0.588219	0.000594957	CID (Collision Induced Dissociation)	MS2	16.2053	244	35.9804	6178	Gel3_75.raw	31/51						598.971	288
TRUE	High	Unambiguous	YFDSFGDLSSASAImGNPK	1	A0A0G2JSW3; P02091	0	2	0.9371	0	1	1	1011.96	2022.91	1.61406	0.00163256	CID (Collision Induced Dissociation)	MS2	5.029	244	52.1545	9451	Gel3_75.raw	27/51						598.091	276
TRUE	High	Unambiguous	YFDSFGDLSSASAImGNPK	1	A0A0G2JSW3; P02091	0	2	0.9384	0	1	1	1011.96	2022.92	1.91578	0.00193773	CID (Collision Induced Dissociation)	MS2	2.40347	244	49.0736	8829	Gel3_75.raw	27/51						597.825	277
TRUE	High	Unambiguous	YFDSFGDLSSASAImGNPK	1	A0A0G2JSW3; P02091	0	3	0.8749	0	1	1	674.976	2022.91	1.33587	0.000900782	CID (Collision Induced Dissociation)	MS2	19.4225	3.96111	23.1803	3518	Gel3_75.raw	36/101						593.958	276
TRUE	High	Unambiguous	YFDSFGDLSSASAImGNPK	1	A0A0G2JSW3; P02091	0	2	0.9175	0	1	1	1011.96	2022.91	1.13131	0.00114427	CID (Collision Induced Dissociation)	MS2	7.7621	244	39.4331	6878	Gel3_75.raw	32/51						590.818	281
TRUE	High	Unambiguous	YFDSFGDLSSASAImGNPK	1	A0A0G2JSW3; P02091	0	2	0.9261	0	1	1	1011.96	2022.91	1.61406	0.00163256	CID (Collision Induced Dissociation)	MS2	0.970028	50	27.5846	4362	Gel3_500.raw	25/51						583.151	276
TRUE	High	Unambiguous	YFDSFGDLSSASAImGNPK	1	A0A0G2JSW3; P02091	0	2	0.8952	0	1	1	1011.96	2022.91	1.252	0.00126634	CID (Collision Induced Dissociation)	MS2	3.39917	167.231	27.7321	4484	Gel3_75.raw	31/51						562.52	280
TRUE	High	Unambiguous	YFDSFGDLSSASAImGNPK	1	A0A0G2JSW3; P02091	0	2	0.9151	0	1	1	1011.96	2022.91	1.61406	0.00163256	CID (Collision Induced Dissociation)	MS2	11.1121	244	30.708	4994	Gel3_500.raw	27/51						520.258	276
TRUE	High	Unambiguous	YFDSFGDLSSASAImGNPK	1	A0A0G2JSW3; P02091	0	3	0.914	0	1	1	674.976	2022.91	1.24535	0.000839747	CID (Collision Induced Dissociation)	MS2	43.5107	71.2511	23.0807	3446	GEl3_250.raw	32/101						516.514	280
TRUE	High	Unambiguous	YFDSFGDLSSASAImGNPK	1	A0A0G2JSW3; P02091	0	2	0.8865	0	1	1	1011.96	2022.91	1.67441	0.00169359	CID (Collision Induced Dissociation)	MS2	22.7077	244	45.9224	8193	Gel3_75.raw	26/51						515.88	276
TRUE	High	Unambiguous	YFDSFGDLSSASAImGNPK	1	A0A0G2JSW3; P02091	0	2	0.9078	0	1	1	1011.96	2022.91	0.769251	0.000778063	CID (Collision Induced Dissociation)	MS2	41.0277	244	32.4947	5468	Gel3_75.raw	28/51						512.233	297
TRUE	High	Unambiguous	YFDSFGDLSSASAImGNPK	1	A0A0G2JSW3; P02091	0	2	0.9332	0	1	1	1011.96	2022.91	1.73475	0.00175463	CID (Collision Induced Dissociation)	MS2	43.3196	244	34.3383	5844	Gel3_75.raw	27/51						502.402	263
TRUE	High	Unambiguous	YFDSFGDLSSASAImGNPK	1	A0A0G2JSW3; P02091	0	2	0.9277	0	1	1	1011.96	2022.91	1.49338	0.00151048	CID (Collision Induced Dissociation)	MS2	3.74175	50	29.1321	4676	Gel3_500.raw	22/51						499.358	274
TRUE	High	Unambiguous	YFDSFGDLSSASAImGNPK	1	A0A0G2JSW3; P02091	0	2	0.8833	0	1	1	1011.96	2022.92	1.97613	0.00199877	CID (Collision Induced Dissociation)	MS2	18.8607	244	27.869	4477	GEl3_250.raw	28/51						497.252	275
TRUE	High	Unambiguous	YFDSFGDLSSASAImGNPK	1	A0A0G2JSW3; P02091	0	2	0.9224	0	1	1	1011.96	2022.91	1.7951	0.00181566	CID (Collision Induced Dissociation)	MS2	0	244	58.3982	10713	Gel3_75.raw	22/51						464.618	274
TRUE	High	Unambiguous	YFDSFGDLSSASAImGNPK	1	A0A0G2JSW3; P02091	0	3	0.858	0	1	1	674.976	2022.91	1.42639	0.000961818	CID (Collision Induced Dissociation)	MS2	56.149	122.988	23.2462	3653	Gel3_FT.raw	26/101						398.775	277
TRUE	High	Unambiguous	YFDSFGDLSSASAImGNPK	1	A0A0G2JSW3; P02091	0	2	0.8873	0	1	1	1011.96	2022.91	1.49338	0.00151048	CID (Collision Induced Dissociation)	MS2	0	244	61.4938	11339	Gel3_75.raw	17/51						336.44	274
TRUE	High	Unambiguous	YFDSFGDLSSASAImGNPK	1	A0A0G2JSW3; P02091	0	2	0.8736	0	1	1	1011.96	2022.91	0.527875	0.000533922	CID (Collision Induced Dissociation)	MS2	42.9902	244	46.9971	8407	GEl3_250.raw	17/51						293.204	277
TRUE	High	Unambiguous	YFDSFGDLSSASAImGNPK	1	A0A0G2JSW3; P02091	0	2	0.8592	0	1	1	1011.96	2022.91	1.43303	0.00144945	CID (Collision Induced Dissociation)	MS2	7.23661	50	55.2709	10081	Gel3_75.raw	10/51						245.68	197
TRUE	High	Selected	YFDSFGDLSSASAImGNPK	1	A0A0G2JSW3; P02091	0	2	0.8612	0	1	1	1011.96	2022.92	3.12266	0.00315843	CID (Collision Induced Dissociation)	MS2	54.8315	244	49.4751	8908	GEl3_250.raw	15/51						228.16	221
TRUE	High	Unambiguous	YFDSFGDLSSASAImGNPK	1	A0A0G2JSW3; P02091	0	2	0.8368	0	1	1	1011.96	2022.91	1.252	0.00126634	CID (Collision Induced Dissociation)	MS2	10.4589	244	67.6099	12566	Gel3_75.raw	9/51						216.003	280
TRUE	High	Unambiguous	YFDSFGDLSSASAImGNPK	1	A0A0G2JSW3; P02091	0	2	0.8725	0	1	1	1011.96	2022.92	2.2175	0.00224291	CID (Collision Induced Dissociation)	MS2	3.91402	50	53.7147	9766	Gel3_75.raw	10/51						207.652	199
TRUE	High	Selected	YFDSFGDLSSASAImGNPK	1	A0A0G2JSW3; P02091	0	2	0.8328	0	1	1	1011.96	2022.91	0.467531	0.000472887	CID (Collision Induced Dissociation)	MS2	28.6852	244	52.3708	9493	GEl3_250.raw	10/51						206.361	276
TRUE	High	Selected	YFDSFGDLSSASAImGNPK	1	A0A0G2JSW3; P02091	0	2	0.8265	0	1	1	1011.96	2022.91	1.37269	0.00138841	CID (Collision Induced Dissociation)	MS2	23.7105	244	45.0356	8009	GEl3_250.raw	14/51						206.133	277
TRUE	High	Selected	YFDSFGDLSSASAImGNPK	1	A0A0G2JSW3; P02091	0	2	0.8959	0	1	1	1011.96	2022.91	1.07097	0.00108324	CID (Collision Induced Dissociation)	MS2	23.8641	244	53.9726	9817	GEl3_250.raw	12/51						182.934	281
High	LLVVYPWTQRYFDSFGDLSSASAIMGNPK	1	2	P02091	7.92745	High		66.65	High		778.822	High	600
Checked	Confidence	PSM Ambiguity	Annotated Sequence	# Protein Groups	Protein Accessions	# Missed Cleavages	Charge	DeltaScore	DeltaCn	Rank	Search Engine Rank	m/z [Da]	MH+ [Da]	DeltaM [ppm]	Deltam/z [Da]	Activation Type	MS Order	Isolation Interference [%]	Ion Inject Time [ms]	RT [min]	First Scan	Spectrum File	Ions Matched	XCorr	Ions Score	Identity Strict	Identity Relaxed	Expectation Value	Amanda Score	Search Space
TRUE	High	Unambiguous	LLVVYPWTQRYFDSFGDLSSASAImGNPK	1	A0A0G2JSW3; P02091	1	3	0.5864	0	1	1	1093.54	3278.62	-0.0955673	-0.000104443	CID (Collision Induced Dissociation)	MS2	5.30734	188.434	37.2622	6425	GEl3_250.raw	0/0	7.92745
TRUE	High	Unambiguous	LLVVYPWTQRYFDSFGDLSSASAImGNPK	1	A0A0G2JSW3; P02091	1	3	0.4756	0	1	1	1093.55	3278.62	1.1331	0.00123833	CID (Collision Induced Dissociation)	MS2	72.5234	244	41.3778	7266	GEl3_250.raw	0/0	5.32206
TRUE	High	Selected	LLVVYPWTQRYFDSFGDLSSASAImGNPK	1	A0A0G2JSW3; P02091	1	3	0.3728	0	1	1	1093.55	3278.64	5.26587	0.00575493	CID (Collision Induced Dissociation)	MS2	73.7558	244	39.3343	6848	GEl3_250.raw	0/0	4.47935
TRUE	High	Unambiguous	LLVVYPWTQRYFDSFGDLSSASAImGNPK	1	A0A0G2JSW3; P02091	1	3	0.9701	0	1	1	1093.54	3278.62	-0.0955673	-0.000104443	CID (Collision Induced Dissociation)	MS2	5.30734	188.434	37.2622	6425	GEl3_250.raw	11/304		66.65	23	14	3.46035e-06
TRUE	High	Unambiguous	LLVVYPWTQRYFDSFGDLSSASAImGNPK	1	A0A0G2JSW3; P02091	1	3	0.9238	0	1	1	1093.54	3278.62	-0.0955673	-0.000104443	CID (Collision Induced Dissociation)	MS2	5.30734	188.434	37.2622	6425	GEl3_250.raw	46/118						778.822	600
TRUE	High	Unambiguous	LLVVYPWTQRYFDSFGDLSSASAImGNPK	1	A0A0G2JSW3; P02091	1	3	0.7188	0	1	1	1093.55	3278.62	1.1331	0.00123833	CID (Collision Induced Dissociation)	MS2	72.5234	244	41.3778	7266	GEl3_250.raw	20/118						296.856	593
High	YFDSFGDLSSASAIMGNPK	1	2	P02091	7.26517	High		107.34	High		744.518	High	299
Checked	Confidence	PSM Ambiguity	Annotated Sequence	# Protein Groups	Protein Accessions	# Missed Cleavages	Charge	DeltaScore	DeltaCn	Rank	Search Engine Rank	m/z [Da]	MH+ [Da]	DeltaM [ppm]	Deltam/z [Da]	Activation Type	MS Order	Isolation Interference [%]	Ion Inject Time [ms]	RT [min]	First Scan	Spectrum File	Ions Matched	XCorr	Ions Score	Identity Strict	Identity Relaxed	Expectation Value	Amanda Score	Search Space
TRUE	High	Unambiguous	YFDSFGDLSSASAIMGNPK	1	A0A0G2JSW3; P02091	0	2	0.5997	0	1	1	1003.96	2006.92	0.917935	0.00092111	CID (Collision Induced Dissociation)	MS2	28.9088	244	34.48	5873	Gel3_75.raw	0/0	7.26517
TRUE	High	Unambiguous	YFDSFGDLSSASAIMGNPK	1	A0A0G2JSW3; P02091	0	2	0.6605	0	1	1	1003.96	2006.92	1.34371	0.00134836	CID (Collision Induced Dissociation)	MS2	20.951	244	42.4124	7484	Gel3_75.raw	0/0	7.06508
TRUE	High	Unambiguous	YFDSFGDLSSASAIMGNPK	1	A0A0G2JSW3; P02091	0	2	0.5484	0	1	1	1003.96	2006.92	1.76948	0.0017756	CID (Collision Induced Dissociation)	MS2	6.21905	244	32.7904	5528	Gel3_75.raw	0/0	7.02382
TRUE	High	Unambiguous	YFDSFGDLSSASAIMGNPK	1	A0A0G2JSW3; P02091	0	2	0.5817	0	1	1	1003.96	2006.92	-0.0552617	-5.54528e-05	CID (Collision Induced Dissociation)	MS2	4.0386	244	28.981	4882	Gel3_FT.raw	0/0	6.98344
TRUE	High	Unambiguous	YFDSFGDLSSASAIMGNPK	1	A0A0G2JSW3; P02091	0	2	0.5856	0	1	1	1003.96	2006.92	1.46536	0.00147043	CID (Collision Induced Dissociation)	MS2	9.08199	244	36.122	6206	Gel3_75.raw	0/0	6.95443
TRUE	High	Unambiguous	YFDSFGDLSSASAIMGNPK	1	A0A0G2JSW3; P02091	0	2	0.7205	0	1	1	1003.96	2006.92	1.46536	0.00147043	CID (Collision Induced Dissociation)	MS2	7.56702	244	40.8472	7166	Gel3_75.raw	0/0	6.93853
TRUE	High	Unambiguous	YFDSFGDLSSASAIMGNPK	1	A0A0G2JSW3; P02091	0	2	0.598	0	1	1	1003.96	2006.92	1.76948	0.0017756	CID (Collision Induced Dissociation)	MS2	1.85774	5.7777	29.0505	4729	GEl3_250.raw	0/0	6.8439
TRUE	High	Unambiguous	YFDSFGDLSSASAIMGNPK	1	A0A0G2JSW3; P02091	0	2	0.6456	0	1	1	1003.96	2006.92	1.83031	0.00183664	CID (Collision Induced Dissociation)	MS2	8.04396	244	47.0648	8425	Gel3_75.raw	0/0	6.66345
TRUE	High	Unambiguous	YFDSFGDLSSASAIMGNPK	1	A0A0G2JSW3; P02091	0	2	0.609	0	1	1	1003.96	2006.92	1.83031	0.00183664	CID (Collision Induced Dissociation)	MS2	6.3537	244	53.2081	9664	Gel3_75.raw	0/0	6.64932
TRUE	High	Unambiguous	YFDSFGDLSSASAIMGNPK	1	A0A0G2JSW3; P02091	0	2	0.6335	0	1	1	1003.96	2006.92	1.76948	0.0017756	CID (Collision Induced Dissociation)	MS2	1.40678	9.67641	29.6785	4889	Gel3_75.raw	0/0	6.63058
TRUE	High	Unambiguous	YFDSFGDLSSASAIMGNPK	1	A0A0G2JSW3; P02091	0	2	0.6091	0	1	1	1003.96	2006.92	2.31691	0.00232492	CID (Collision Induced Dissociation)	MS2	0	244	39.272	6846	Gel3_75.raw	0/0	6.60414
TRUE	High	Unambiguous	YFDSFGDLSSASAIMGNPK	1	A0A0G2JSW3; P02091	0	2	0.6206	0	1	1	1003.96	2006.92	2.07361	0.00208078	CID (Collision Induced Dissociation)	MS2	2.62346	244	23.1577	3513	Gel3_75.raw	0/0	6.51255
TRUE	High	Unambiguous	YFDSFGDLSSASAIMGNPK	1	A0A0G2JSW3; P02091	0	2	0.6605	0	1	1	1003.96	2006.92	1.64783	0.00165353	CID (Collision Induced Dissociation)	MS2	2.45467	96.363	31.2275	5209	Gel3_75.raw	0/0	6.4492
TRUE	High	Unambiguous	YFDSFGDLSSASAIMGNPK	1	A0A0G2JSW3; P02091	0	2	0.6159	0	1	1	1003.96	2006.92	0.917935	0.00092111	CID (Collision Induced Dissociation)	MS2	21.7784	244	33.6389	5682	GEl3_250.raw	0/0	6.43172
TRUE	High	Unambiguous	YFDSFGDLSSASAIMGNPK	1	A0A0G2JSW3; P02091	0	2	0.6501	0	1	1	1003.96	2006.92	1.34371	0.00134836	CID (Collision Induced Dissociation)	MS2	7.83782	148.703	30.7488	5083	GEl3_250.raw	0/0	6.42594
TRUE	High	Unambiguous	YFDSFGDLSSASAIMGNPK	1	A0A0G2JSW3; P02091	0	2	0.5687	0	1	1	1003.96	2006.92	1.83031	0.00183664	CID (Collision Induced Dissociation)	MS2	2.46419	244	56.2992	10289	Gel3_75.raw	0/0	6.32689
TRUE	High	Unambiguous	YFDSFGDLSSASAIMGNPK	1	A0A0G2JSW3; P02091	0	2	0.6439	0	1	1	1003.96	2006.92	1.46536	0.00147043	CID (Collision Induced Dissociation)	MS2	19.7875	244	37.7106	6529	Gel3_75.raw	0/0	6.29244
TRUE	High	Unambiguous	YFDSFGDLSSASAIMGNPK	1	A0A0G2JSW3; P02091	0	2	0.6258	0	1	1	1003.96	2006.92	1.58701	0.0015925	CID (Collision Induced Dissociation)	MS2	2.01917	244	43.9704	7799	Gel3_75.raw	0/0	6.27881
TRUE	High	Unambiguous	YFDSFGDLSSASAIMGNPK	1	A0A0G2JSW3; P02091	0	2	0.6768	0	1	1	1003.96	2006.92	1.76948	0.0017756	CID (Collision Induced Dissociation)	MS2	2.6931	244	64.0135	11847	Gel3_75.raw	0/0	6.25411
TRUE	High	Unambiguous	YFDSFGDLSSASAIMGNPK	1	A0A0G2JSW3; P02091	0	2	0.6811	0	1	1	1003.96	2006.92	2.01278	0.00201974	CID (Collision Induced Dissociation)	MS2	8.66251	50	31.8866	5232	Gel3_500.raw	0/0	6.23781
TRUE	High	Unambiguous	YFDSFGDLSSASAIMGNPK	1	A0A0G2JSW3; P02091	0	2	0.5974	0	1	1	1003.96	2006.92	1.28288	0.00128732	CID (Collision Induced Dissociation)	MS2	13.172	244	30.3479	4921	Gel3_500.raw	0/0	6.05893
TRUE	High	Unambiguous	YFDSFGDLSSASAIMGNPK	1	A0A0G2JSW3; P02091	0	2	0.6285	0	1	1	1003.96	2006.92	2.01278	0.00201974	CID (Collision Induced Dissociation)	MS2	8.7201	50	33.4604	5551	Gel3_500.raw	0/0	6.03301
TRUE	High	Unambiguous	YFDSFGDLSSASAIMGNPK	1	A0A0G2JSW3; P02091	0	2	0.6967	0	1	1	1003.96	2006.92	1.64783	0.00165353	CID (Collision Induced Dissociation)	MS2	4.72225	244	54.7624	9978	Gel3_75.raw	0/0	5.99678
TRUE	High	Unambiguous	YFDSFGDLSSASAIMGNPK	1	A0A0G2JSW3; P02091	0	2	0.6572	0	1	1	1003.96	2006.92	1.64783	0.00165353	CID (Collision Induced Dissociation)	MS2	6.8609	244	51.6697	9353	Gel3_75.raw	0/0	5.97529
TRUE	High	Unambiguous	YFDSFGDLSSASAIMGNPK	1	A0A0G2JSW3; P02091	0	2	0.601	0	1	1	1003.96	2006.92	1.46536	0.00147043	CID (Collision Induced Dissociation)	MS2	7.14141	244	45.5323	8115	Gel3_75.raw	0/0	5.94387
TRUE	High	Unambiguous	YFDSFGDLSSASAIMGNPK	1	A0A0G2JSW3; P02091	0	2	0.6531	0	1	1	1003.96	2006.92	1.76948	0.0017756	CID (Collision Induced Dissociation)	MS2	5.84363	244	65.5322	12153	Gel3_75.raw	0/0	5.87594
TRUE	High	Unambiguous	YFDSFGDLSSASAIMGNPK	1	A0A0G2JSW3; P02091	0	2	0.5078	0	1	1	1003.97	2006.92	3.41175	0.00342355	CID (Collision Induced Dissociation)	MS2	27.0142	244	42.0137	7395	GEl3_250.raw	0/0	5.76865
TRUE	High	Unambiguous	YFDSFGDLSSASAIMGNPK	1	A0A0G2JSW3; P02091	0	3	0.5443	0	1	1	669.645	2006.92	1.39783	0.000935112	CID (Collision Induced Dissociation)	MS2	13.242	203.772	28.7361	4695	Gel3_75.raw	0/0	5.52996
TRUE	High	Unambiguous	YFDSFGDLSSASAIMGNPK	1	A0A0G2JSW3; P02091	0	2	0.7135	0	1	1	1003.96	2006.92	0.552986	0.000554899	CID (Collision Induced Dissociation)	MS2	20.2821	244	37.8551	6546	GEl3_250.raw	0/0	5.4795
TRUE	High	Unambiguous	YFDSFGDLSSASAIMGNPK	1	A0A0G2JSW3; P02091	0	2	0.6961	0	1	1	1003.96	2006.92	1.16123	0.00116525	CID (Collision Induced Dissociation)	MS2	31.2872	244	35.0215	5867	Gel3_500.raw	0/0	5.42811
TRUE	High	Unambiguous	YFDSFGDLSSASAIMGNPK	1	A0A0G2JSW3; P02091	0	2	0.5019	0	1	1	1003.96	2006.92	1.70866	0.00171457	CID (Collision Induced Dissociation)	MS2	12.7712	244	33.5148	5562	Gel3_500.raw	0/0	5.37615
TRUE	High	Unambiguous	YFDSFGDLSSASAIMGNPK	1	A0A0G2JSW3; P02091	0	2	0.5789	0	1	1	1003.96	2006.92	0.309687	0.000310758	CID (Collision Induced Dissociation)	MS2	31.9217	244	46.3965	8285	GEl3_250.raw	0/0	5.31557
TRUE	High	Unambiguous	YFDSFGDLSSASAIMGNPK	1	A0A0G2JSW3; P02091	0	2	0.6075	0	1	1	1003.96	2006.92	2.62103	0.00263009	CID (Collision Induced Dissociation)	MS2	12.7125	244	51.2493	9266	GEl3_250.raw	0/0	5.30298
TRUE	High	Unambiguous	YFDSFGDLSSASAIMGNPK	1	A0A0G2JSW3; P02091	0	2	0.6157	0	1	1	1003.96	2006.92	3.0468	0.00305734	CID (Collision Induced Dissociation)	MS2	20.8325	244	49.6846	8951	GEl3_250.raw	0/0	5.23204
TRUE	High	Unambiguous	YFDSFGDLSSASAIMGNPK	1	A0A0G2JSW3; P02091	0	2	0.6042	0	1	1	1003.96	2006.92	2.74268	0.00275216	CID (Collision Induced Dissociation)	MS2	19.6579	244	47.9781	8605	GEl3_250.raw	0/0	5.22596
TRUE	High	Unambiguous	YFDSFGDLSSASAIMGNPK	1	A0A0G2JSW3; P02091	0	3	0.4817	0	1	1	669.645	2006.92	1.58031	0.00105718	CID (Collision Induced Dissociation)	MS2	22.5437	73.3293	23.1848	3519	Gel3_75.raw	0/0	5.1866
TRUE	High	Unambiguous	YFDSFGDLSSASAIMGNPK	1	A0A0G2JSW3; P02091	0	2	0.5207	0	1	1	1003.97	2006.92	3.22928	0.00324045	CID (Collision Induced Dissociation)	MS2	28.4779	244	44.7604	7953	GEl3_250.raw	0/0	5.06848
TRUE	High	Unambiguous	YFDSFGDLSSASAIMGNPK	1	A0A0G2JSW3; P02091	0	2	0.6324	0	1	1	1003.97	2006.92	3.2901	0.00330148	CID (Collision Induced Dissociation)	MS2	10.1116	244	62.3345	11504	GEl3_250.raw	0/0	4.86903
TRUE	High	Unambiguous	YFDSFGDLSSASAIMGNPK	1	A0A0G2JSW3; P02091	0	2	0.6373	0	1	1	1003.96	2006.92	1.58701	0.0015925	CID (Collision Induced Dissociation)	MS2	0	50	48.5983	8733	Gel3_75.raw	0/0	4.66397
TRUE	High	Unambiguous	YFDSFGDLSSASAIMGNPK	1	A0A0G2JSW3; P02091	0	3	0.3704	0	1	1	669.643	2006.91	-0.883097	-0.000590767	CID (Collision Induced Dissociation)	MS2	28.8611	8.81787	28.8784	4692	GEl3_250.raw	0/0	4.58732
TRUE	High	Unambiguous	YFDSFGDLSSASAIMGNPK	1	A0A0G2JSW3; P02091	0	2	0.7055	0	1	1	1003.96	2006.92	1.76948	0.0017756	CID (Collision Induced Dissociation)	MS2	27.9564	244	56.1104	10249	GEl3_250.raw	0/0	4.55239
TRUE	High	Unambiguous	YFDSFGDLSSASAIMGNPK	1	A0A0G2JSW3; P02091	0	2	0.5593	0	1	1	1003.96	2006.92	1.58701	0.0015925	CID (Collision Induced Dissociation)	MS2	0	244	60.7774	11190	GEl3_250.raw	0/0	4.46989
TRUE	High	Unambiguous	YFDSFGDLSSASAIMGNPK	1	A0A0G2JSW3; P02091	0	2	0.5643	0	1	1	1003.96	2006.92	2.37773	0.00238595	CID (Collision Induced Dissociation)	MS2	40.0658	244	54.554	9935	GEl3_250.raw	0/0	4.42748
TRUE	High	Unambiguous	YFDSFGDLSSASAIMGNPK	1	A0A0G2JSW3; P02091	0	2	0.5633	0	1	1	1003.96	2006.92	1.46536	0.00147043	CID (Collision Induced Dissociation)	MS2	13.6794	244	57.6686	10563	GEl3_250.raw	0/0	4.41709
TRUE	High	Unambiguous	YFDSFGDLSSASAIMGNPK	1	A0A0G2JSW3; P02091	0	2	0.641	0	1	1	1003.96	2006.92	0.552986	0.000554899	CID (Collision Induced Dissociation)	MS2	11.1924	244	63.9015	11822	GEl3_250.raw	0/0	4.28765
TRUE	High	Unambiguous	YFDSFGDLSSASAIMGNPK	1	A0A0G2JSW3; P02091	0	2	0.5835	0	1	1	1003.96	2006.92	2.31691	0.00232492	CID (Collision Induced Dissociation)	MS2	6.8111	50	50.1353	9044	Gel3_75.raw	0/0	4.25232
TRUE	High	Unambiguous	YFDSFGDLSSASAIMGNPK	1	A0A0G2JSW3; P02091	0	3	0.3924	0	1	1	669.645	2006.92	1.76278	0.00117925	CID (Collision Induced Dissociation)	MS2	50.1785	244	32.9688	5564	Gel3_75.raw	0/0	4.23092
TRUE	High	Unambiguous	YFDSFGDLSSASAIMGNPK	1	A0A0G2JSW3; P02091	0	2	0.6379	0	1	1	1003.96	2006.92	2.13443	0.00214181	CID (Collision Induced Dissociation)	MS2	3.77107	50	57.8197	10596	Gel3_75.raw	0/0	4.17097
TRUE	High	Unambiguous	YFDSFGDLSSASAIMGNPK	1	A0A0G2JSW3; P02091	0	2	0.4728	0	1	1	1003.96	2006.92	2.62103	0.00263009	CID (Collision Induced Dissociation)	MS2	45.4794	244	52.842	9589	GEl3_250.raw	0/0	4.03706
TRUE	High	Unambiguous	YFDSFGDLSSASAIMGNPK	1	A0A0G2JSW3; P02091	0	2	0.5751	0	1	1	1003.96	2006.92	2.01278	0.00201974	CID (Collision Induced Dissociation)	MS2	6.15494	244	59.2223	10876	GEl3_250.raw	0/0	3.92662
TRUE	High	Unambiguous	YFDSFGDLSSASAIMGNPK	1	A0A0G2JSW3; P02091	0	2	0.6305	0	1	1	1003.96	2006.92	0.796286	0.000799039	CID (Collision Induced Dissociation)	MS2	17.1763	244	68.5625	12765	GEl3_250.raw	0/0	3.87241
TRUE	High	Unambiguous	YFDSFGDLSSASAIMGNPK	1	A0A0G2JSW3; P02091	0	2	0.5447	0	1	1	1003.96	2006.92	1.28288	0.00128732	CID (Collision Induced Dissociation)	MS2	0	50	60.9249	11224	Gel3_75.raw	0/0	3.79675
TRUE	High	Unambiguous	YFDSFGDLSSASAIMGNPK	1	A0A0G2JSW3; P02091	0	2	0.6042	0	1	1	1003.96	2006.92	1.89113	0.00189767	CID (Collision Induced Dissociation)	MS2	0.959199	50	62.478	11537	Gel3_75.raw	0/0	3.78559
TRUE	High	Unambiguous	YFDSFGDLSSASAIMGNPK	1	A0A0G2JSW3; P02091	0	2	0.9813	0	1	1	1003.96	2006.92	1.34371	0.00134836	CID (Collision Induced Dissociation)	MS2	7.83782	148.703	30.7488	5083	GEl3_250.raw	15/152		107.34	23	14	2.95202e-10
TRUE	High	Unambiguous	YFDSFGDLSSASAIMGNPK	1	A0A0G2JSW3; P02091	0	2	0.9794	0	1	1	1003.96	2006.92	1.64783	0.00165353	CID (Collision Induced Dissociation)	MS2	2.45467	96.363	31.2275	5209	Gel3_75.raw	11/152		96.71	23	14	3.40221e-09
TRUE	High	Unambiguous	YFDSFGDLSSASAIMGNPK	1	A0A0G2JSW3; P02091	0	2	0.9691	0	1	1	1003.96	2006.92	1.46536	0.00147043	CID (Collision Induced Dissociation)	MS2	19.7875	244	37.7106	6529	Gel3_75.raw	13/152		96.71	23	14	3.41287e-09
TRUE	High	Unambiguous	YFDSFGDLSSASAIMGNPK	1	A0A0G2JSW3; P02091	0	2	0.9278	0	1	1	1003.96	2006.92	1.46536	0.00147043	CID (Collision Induced Dissociation)	MS2	7.14141	244	45.5323	8115	Gel3_75.raw	13/152		96.66	23	14	3.45239e-09
TRUE	High	Unambiguous	YFDSFGDLSSASAIMGNPK	1	A0A0G2JSW3; P02091	0	2	0.9691	0	1	1	1003.96	2006.92	2.01278	0.00201974	CID (Collision Induced Dissociation)	MS2	8.66251	50	31.8866	5232	Gel3_500.raw	13/152		96.61	23	14	3.52511e-09
TRUE	High	Unambiguous	YFDSFGDLSSASAIMGNPK	1	A0A0G2JSW3; P02091	0	2	0.9688	0	1	1	1003.96	2006.92	1.46536	0.00147043	CID (Collision Induced Dissociation)	MS2	7.56702	244	40.8472	7166	Gel3_75.raw	11/152		96.03	23	14	3.99135e-09
TRUE	High	Unambiguous	YFDSFGDLSSASAIMGNPK	1	A0A0G2JSW3; P02091	0	2	0.9891	0	1	1	1003.96	2006.92	1.64783	0.00165353	CID (Collision Induced Dissociation)	MS2	4.72225	244	54.7624	9978	Gel3_75.raw	11/152		92.27	23	14	9.45716e-09
TRUE	High	Unambiguous	YFDSFGDLSSASAIMGNPK	1	A0A0G2JSW3; P02091	0	2	1	0	1	1	1003.96	2006.92	-0.0552617	-5.54528e-05	CID (Collision Induced Dissociation)	MS2	4.0386	244	28.981	4882	Gel3_FT.raw	28/152		90.82	23	14	1.20466e-08
TRUE	High	Unambiguous	YFDSFGDLSSASAIMGNPK	1	A0A0G2JSW3; P02091	0	2	0.956	0	1	1	1003.96	2006.92	1.46536	0.00147043	CID (Collision Induced Dissociation)	MS2	9.08199	244	36.122	6206	Gel3_75.raw	15/152		90.64	23	14	1.38077e-08
TRUE	High	Unambiguous	YFDSFGDLSSASAIMGNPK	1	A0A0G2JSW3; P02091	0	2	0.9432	0	1	1	1003.96	2006.92	1.76948	0.0017756	CID (Collision Induced Dissociation)	MS2	2.6931	244	64.0135	11847	Gel3_75.raw	13/152		88.05	23	14	2.5303e-08
TRUE	High	Unambiguous	YFDSFGDLSSASAIMGNPK	1	A0A0G2JSW3; P02091	0	2	1	0	1	1	1003.96	2006.92	1.76948	0.0017756	CID (Collision Induced Dissociation)	MS2	6.21905	244	32.7904	5528	Gel3_75.raw	25/152		87.83	23	14	2.66178e-08
TRUE	High	Unambiguous	YFDSFGDLSSASAIMGNPK	1	A0A0G2JSW3; P02091	0	2	0.954	0	1	1	1003.96	2006.92	1.58701	0.0015925	CID (Collision Induced Dissociation)	MS2	2.01917	244	43.9704	7799	Gel3_75.raw	21/152		87.02	23	14	3.16782e-08
TRUE	High	Unambiguous	YFDSFGDLSSASAIMGNPK	1	A0A0G2JSW3; P02091	0	2	0.9286	0	1	1	1003.96	2006.92	1.76948	0.0017756	CID (Collision Induced Dissociation)	MS2	5.84363	244	65.5322	12153	Gel3_75.raw	21/152		83.74	23	14	6.8261e-08
TRUE	High	Unambiguous	YFDSFGDLSSASAIMGNPK	1	A0A0G2JSW3; P02091	0	2	0.988	0	1	1	1003.96	2006.92	1.76948	0.0017756	CID (Collision Induced Dissociation)	MS2	1.85774	5.7777	29.0505	4729	GEl3_250.raw	16/152		82.99	23	14	8.11283e-08
TRUE	High	Unambiguous	YFDSFGDLSSASAIMGNPK	1	A0A0G2JSW3; P02091	0	2	0.9024	0	1	1	1003.96	2006.92	1.76948	0.0017756	CID (Collision Induced Dissociation)	MS2	1.40678	9.67641	29.6785	4889	Gel3_75.raw	16/152		81.94	23	14	1.03317e-07
TRUE	High	Unambiguous	YFDSFGDLSSASAIMGNPK	1	A0A0G2JSW3; P02091	0	2	0.9012	0	1	1	1003.96	2006.92	1.83031	0.00183664	CID (Collision Induced Dissociation)	MS2	6.3537	244	53.2081	9664	Gel3_75.raw	13/152		80.57	23	14	1.41636e-07
TRUE	High	Unambiguous	YFDSFGDLSSASAIMGNPK	1	A0A0G2JSW3; P02091	0	2	0.9875	0	1	1	1003.96	2006.92	2.31691	0.00232492	CID (Collision Induced Dissociation)	MS2	0	244	39.272	6846	Gel3_75.raw	11/152		79.92	23	14	1.67558e-07
TRUE	High	Unambiguous	YFDSFGDLSSASAIMGNPK	1	A0A0G2JSW3; P02091	0	2	0.9875	0	1	1	1003.96	2006.92	1.83031	0.00183664	CID (Collision Induced Dissociation)	MS2	8.04396	244	47.0648	8425	Gel3_75.raw	11/152		79.65	23	14	1.75054e-07
TRUE	High	Unambiguous	YFDSFGDLSSASAIMGNPK	1	A0A0G2JSW3; P02091	0	2	0.8947	0	1	1	1003.97	2006.92	3.22928	0.00324045	CID (Collision Induced Dissociation)	MS2	28.4779	244	44.7604	7953	GEl3_250.raw	10/152		75.7	23	15	4.50832e-07
TRUE	High	Unambiguous	YFDSFGDLSSASAIMGNPK	1	A0A0G2JSW3; P02091	0	2	1	0	1	1	1003.96	2006.92	2.01278	0.00201974	CID (Collision Induced Dissociation)	MS2	8.7201	50	33.4604	5551	Gel3_500.raw	13/152		75.6	23	14	4.44808e-07
TRUE	High	Unambiguous	YFDSFGDLSSASAIMGNPK	1	A0A0G2JSW3; P02091	0	2	0.96	0	1	1	1003.96	2006.92	3.0468	0.00305734	CID (Collision Induced Dissociation)	MS2	20.8325	244	49.6846	8951	GEl3_250.raw	12/152		74.53	23	15	5.84936e-07
TRUE	High	Unambiguous	YFDSFGDLSSASAIMGNPK	1	A0A0G2JSW3; P02091	0	2	0.9452	0	1	1	1003.96	2006.92	1.64783	0.00165353	CID (Collision Induced Dissociation)	MS2	6.8609	244	51.6697	9353	Gel3_75.raw	14/152		72.68	23	14	8.60519e-07
TRUE	High	Unambiguous	YFDSFGDLSSASAIMGNPK	1	A0A0G2JSW3; P02091	0	2	0.9452	0	1	1	1003.96	2006.92	1.34371	0.00134836	CID (Collision Induced Dissociation)	MS2	20.951	244	42.4124	7484	Gel3_75.raw	14/152		72.52	23	14	8.95612e-07
TRUE	High	Unambiguous	YFDSFGDLSSASAIMGNPK	1	A0A0G2JSW3; P02091	0	2	1	0	1	1	1003.97	2006.92	3.41175	0.00342355	CID (Collision Induced Dissociation)	MS2	27.0142	244	42.0137	7395	GEl3_250.raw	12/152		69.36	23	15	1.94095e-06
TRUE	High	Unambiguous	YFDSFGDLSSASAIMGNPK	1	A0A0G2JSW3; P02091	0	2	1	0	1	1	1003.97	2006.92	3.2901	0.00330148	CID (Collision Induced Dissociation)	MS2	10.1116	244	62.3345	11504	GEl3_250.raw	12/152		69.23	23	15	1.99993e-06
TRUE	High	Unambiguous	YFDSFGDLSSASAIMGNPK	1	A0A0G2JSW3; P02091	0	2	1	0	1	1	1003.96	2006.92	0.917935	0.00092111	CID (Collision Induced Dissociation)	MS2	28.9088	244	34.48	5873	Gel3_75.raw	14/152		68.78	23	14	2.07259e-06
TRUE	High	Unambiguous	YFDSFGDLSSASAIMGNPK	1	A0A0G2JSW3; P02091	0	2	1	0	1	1	1003.96	2006.92	1.83031	0.00183664	CID (Collision Induced Dissociation)	MS2	2.46419	244	56.2992	10289	Gel3_75.raw	12/152		67.75	23	14	2.71127e-06
TRUE	High	Unambiguous	YFDSFGDLSSASAIMGNPK	1	A0A0G2JSW3; P02091	0	2	0.8806	0	1	1	1003.96	2006.92	2.74268	0.00275216	CID (Collision Induced Dissociation)	MS2	19.6579	244	47.9781	8605	GEl3_250.raw	10/152		67.34	23	14	2.96125e-06
TRUE	High	Unambiguous	YFDSFGDLSSASAIMGNPK	1	A0A0G2JSW3; P02091	0	2	1	0	1	1	1003.96	2006.92	1.28288	0.00128732	CID (Collision Induced Dissociation)	MS2	17.6511	244	82.1886	15237	Gel3_75.raw	10/152		66.52	23	14	3.5655e-06
TRUE	High	Unambiguous	YFDSFGDLSSASAIMGNPK	1	A0A0G2JSW3; P02091	0	2	1	0	1	1	1003.96	2006.92	1.76948	0.0017756	CID (Collision Induced Dissociation)	MS2	27.9564	244	56.1104	10249	GEl3_250.raw	13/152		66.47	23	14	3.6406e-06
TRUE	High	Unambiguous	YFDSFGDLSSASAIMGNPK	1	A0A0G2JSW3; P02091	0	2	1	0	1	1	1003.96	2006.92	2.62103	0.00263009	CID (Collision Induced Dissociation)	MS2	12.7125	244	51.2493	9266	GEl3_250.raw	10/152		66.3	23	14	3.80937e-06
TRUE	High	Unambiguous	YFDSFGDLSSASAIMGNPK	1	A0A0G2JSW3; P02091	0	2	0.9677	0	1	1	1003.96	2006.92	2.13443	0.00214181	CID (Collision Induced Dissociation)	MS2	3.77107	50	57.8197	10596	Gel3_75.raw	13/152		62.45	23	14	9.18697e-06
TRUE	High	Unambiguous	YFDSFGDLSSASAIMGNPK	1	A0A0G2JSW3; P02091	0	2	1	0	1	1	1003.96	2006.92	1.58701	0.0015925	CID (Collision Induced Dissociation)	MS2	0	244	60.7774	11190	GEl3_250.raw	11/152		62.03	23	14	9.99449e-06
TRUE	High	Unambiguous	YFDSFGDLSSASAIMGNPK	1	A0A0G2JSW3; P02091	0	2	0.9508	0	1	1	1003.96	2006.92	2.37773	0.00238595	CID (Collision Induced Dissociation)	MS2	40.0658	244	54.554	9935	GEl3_250.raw	11/152		61.29	23	14	1.21112e-05
TRUE	High	Unambiguous	YFDSFGDLSSASAIMGNPK	1	A0A0G2JSW3; P02091	0	2	0.9672	0	1	1	1003.96	2006.92	2.07361	0.00208078	CID (Collision Induced Dissociation)	MS2	2.62346	244	23.1577	3513	Gel3_75.raw	21/152		60.87	23	14	1.32182e-05
TRUE	High	Unambiguous	YFDSFGDLSSASAIMGNPK	1	A0A0G2JSW3; P02091	0	2	1	0	1	1	1003.96	2006.92	0.552986	0.000554899	CID (Collision Induced Dissociation)	MS2	20.2821	244	37.8551	6546	GEl3_250.raw	15/152		58.35	23	14	2.29562e-05
TRUE	High	Unambiguous	YFDSFGDLSSASAIMGNPK	1	A0A0G2JSW3; P02091	0	2	1	0	1	1	1003.96	2006.92	1.28288	0.00128732	CID (Collision Induced Dissociation)	MS2	13.172	244	30.3479	4921	Gel3_500.raw	11/152		57.69	23	14	2.72345e-05
TRUE	High	Unambiguous	YFDSFGDLSSASAIMGNPK	1	A0A0G2JSW3; P02091	0	2	0.9298	0	1	1	1003.96	2006.92	0.917935	0.00092111	CID (Collision Induced Dissociation)	MS2	21.7784	244	33.6389	5682	GEl3_250.raw	15/152		57.45	23	14	2.81523e-05
TRUE	High	Unambiguous	YFDSFGDLSSASAIMGNPK	1	A0A0G2JSW3; P02091	0	2	0.8772	0	1	1	1003.96	2006.92	1.58701	0.0015925	CID (Collision Induced Dissociation)	MS2	0	50	48.5983	8733	Gel3_75.raw	11/152		57.44	23	14	2.87581e-05
TRUE	High	Unambiguous	YFDSFGDLSSASAIMGNPK	1	A0A0G2JSW3; P02091	0	2	1	0	1	1	1003.96	2006.92	2.01278	0.00201974	CID (Collision Induced Dissociation)	MS2	6.15494	244	59.2223	10876	GEl3_250.raw	9/152		56.64	23	14	3.50084e-05
TRUE	High	Unambiguous	YFDSFGDLSSASAIMGNPK	1	A0A0G2JSW3; P02091	0	2	1	0	1	1	1003.96	2006.92	0.309687	0.000310758	CID (Collision Induced Dissociation)	MS2	31.9217	244	46.3965	8285	GEl3_250.raw	24/152		52.83	23	14	7.58338e-05
TRUE	High	Unambiguous	YFDSFGDLSSASAIMGNPK	1	A0A0G2JSW3; P02091	0	2	0.9245	0	1	1	1003.96	2006.92	2.31691	0.00232492	CID (Collision Induced Dissociation)	MS2	6.8111	50	50.1353	9044	Gel3_75.raw	9/152		52.73	23	14	8.77336e-05
TRUE	High	Unambiguous	YFDSFGDLSSASAIMGNPK	1	A0A0G2JSW3; P02091	0	3	0.9804	0	1	1	669.645	2006.92	1.39783	0.000935112	CID (Collision Induced Dissociation)	MS2	13.242	203.772	28.7361	4695	Gel3_75.raw	18/152		51.18	23	14	0.000121933
TRUE	High	Unambiguous	YFDSFGDLSSASAIMGNPK	1	A0A0G2JSW3; P02091	0	2	1	0	1	1	1003.96	2006.92	2.07361	0.00208078	CID (Collision Induced Dissociation)	MS2	3.96657	50	67.0823	12461	Gel3_75.raw	9/152		49.32	23	14	0.000188874
TRUE	High	Unambiguous	YFDSFGDLSSASAIMGNPK	1	A0A0G2JSW3; P02091	0	2	1	0	1	1	1003.96	2006.92	1.83031	0.00183664	CID (Collision Induced Dissociation)	MS2	3.06083	50	59.3694	10909	Gel3_75.raw	10/152		48.98	23	14	0.000204255
TRUE	High	Unambiguous	YFDSFGDLSSASAIMGNPK	1	A0A0G2JSW3; P02091	0	2	1	0	1	1	1003.96	2006.92	1.16123	0.00116525	CID (Collision Induced Dissociation)	MS2	31.2872	244	35.0215	5867	Gel3_500.raw	11/152		46.51	23	14	0.000349554
TRUE	High	Unambiguous	YFDSFGDLSSASAIMGNPK	1	A0A0G2JSW3; P02091	0	2	0.8605	0	1	1	1003.96	2006.92	1.89113	0.00189767	CID (Collision Induced Dissociation)	MS2	0.959199	50	62.478	11537	Gel3_75.raw	8/152		43.12	23	14	0.000787359
TRUE	High	Unambiguous	YFDSFGDLSSASAIMGNPK	1	A0A0G2JSW3; P02091	0	2	1	0	1	1	1003.96	2006.92	2.43856	0.00244699	CID (Collision Induced Dissociation)	MS2	9.70864	244	65.4426	12134	GEl3_250.raw	13/152		42.15	23	14	0.000969164
TRUE	High	Unambiguous	YFDSFGDLSSASAIMGNPK	1	A0A0G2JSW3; P02091	0	2	0.9286	0	1	1	1003.96	2006.92	0.552986	0.000554899	CID (Collision Induced Dissociation)	MS2	11.1924	244	63.9015	11822	GEl3_250.raw	11/152		42	23	14	0.000990603
TRUE	High	Unambiguous	YFDSFGDLSSASAIMGNPK	1	A0A0G2JSW3; P02091	0	2	1	0	1	1	1003.96	2006.92	2.62103	0.00263009	CID (Collision Induced Dissociation)	MS2	45.4794	244	52.842	9589	GEl3_250.raw	18/152		38.87	23	14	0.00210792
TRUE	High	Unambiguous	YFDSFGDLSSASAIMGNPK	1	A0A0G2JSW3; P02091	0	2	1	0	1	1	1003.96	2006.92	2.62103	0.00263009	CID (Collision Induced Dissociation)	MS2	14.4774	244	70.1063	13078	GEl3_250.raw	7/152		35.72	23	14	0.00435365
TRUE	High	Unambiguous	YFDSFGDLSSASAIMGNPK	1	A0A0G2JSW3; P02091	0	2	1	0	1	1	1003.96	2006.92	1.46536	0.00147043	CID (Collision Induced Dissociation)	MS2	13.6794	244	57.6686	10563	GEl3_250.raw	11/152		35.68	23	14	0.00432633
TRUE	High	Unambiguous	YFDSFGDLSSASAIMGNPK	1	A0A0G2JSW3; P02091	0	2	1	0	1	1	1003.96	2006.92	0.796286	0.000799039	CID (Collision Induced Dissociation)	MS2	17.1763	244	68.5625	12765	GEl3_250.raw	10/152		34.42	23	14	0.00563799
TRUE	High	Unambiguous	YFDSFGDLSSASAIMGNPK	1	A0A0G2JSW3; P02091	0	2	1	0	1	1	1003.96	2006.92	1.28288	0.00128732	CID (Collision Induced Dissociation)	MS2	0	50	60.9249	11224	Gel3_75.raw	9/152		33.94	23	14	0.00645833
TRUE	High	Unambiguous	YFDSFGDLSSASAIMGNPK	1	A0A0G2JSW3; P02091	0	2	1	0	1	1	1003.96	2006.92	1.70866	0.00171457	CID (Collision Induced Dissociation)	MS2	12.7712	244	33.5148	5562	Gel3_500.raw	12/152		32.15	23	14	0.00972211
TRUE	High	Unambiguous	YFDSFGDLSSASAIMGNPK	1	A0A0G2JSW3; P02091	0	2	1	0	1	1	1003.96	2006.92	0.552986	0.000554899	CID (Collision Induced Dissociation)	MS2	18.3973	244	81.7456	15413	GEl3_250.raw	7/152		30.62	23	14	0.0136113
TRUE	High	Unambiguous	YFDSFGDLSSASAIMGNPK	1	A0A0G2JSW3; P02091	0	3	0.8	0	1	1	669.643	2006.91	-0.883097	-0.000590767	CID (Collision Induced Dissociation)	MS2	28.8611	8.81787	28.8784	4692	GEl3_250.raw	9/152		29.69	23	14	0.0154654
TRUE	High	Unambiguous	YFDSFGDLSSASAIMGNPK	1	A0A0G2JSW3; P02091	0	2	1	0	1	1	1003.97	2006.92	3.22928	0.00324045	CID (Collision Induced Dissociation)	MS2	8.3113	244	74.8726	14040	GEl3_250.raw	7/152		27.37	23	15	0.0306913
TRUE	High	Unambiguous	YFDSFGDLSSASAIMGNPK	1	A0A0G2JSW3; P02091	0	2	1	0	1	1	1003.96	2006.92	1.76948	0.0017756	CID (Collision Induced Dissociation)	MS2	17.3023	244	29.9335	4390	BcoGel3.raw	9/152		26.73	23	14	0.0342904
TRUE	High	Selected	YFDSFGDLSSASAIMGNPK	1	A0A0G2JSW3; P02091	0	2	0.9615	0	1	1	1003.96	2006.92	1.46536	0.00147043	CID (Collision Induced Dissociation)	MS2	25.7241	244	76.4544	14361	GEl3_250.raw	7/152		26.09	23	14	0.0393659
TRUE	High	Unambiguous	YFDSFGDLSSASAIMGNPK	1	A0A0G2JSW3; P02091	0	2	1	0	1	1	1003.96	2006.92	1.03958	0.00104318	CID (Collision Induced Dissociation)	MS2	34.0213	244	73.2917	13721	GEl3_250.raw	7/152		24.17	23	14	0.0599121
TRUE	High	Unambiguous	YFDSFGDLSSASAIMGNPK	1	A0A0G2JSW3; P02091	0	2	0.926	0	1	1	1003.96	2006.92	1.34371	0.00134836	CID (Collision Induced Dissociation)	MS2	7.83782	148.703	30.7488	5083	GEl3_250.raw	30/33						744.518	299
TRUE	High	Unambiguous	YFDSFGDLSSASAIMGNPK	1	A0A0G2JSW3; P02091	0	2	0.9203	0	1	1	1003.96	2006.92	-0.0552617	-5.54528e-05	CID (Collision Induced Dissociation)	MS2	4.0386	244	28.981	4882	Gel3_FT.raw	32/33						712.389	319
TRUE	High	Unambiguous	YFDSFGDLSSASAIMGNPK	1	A0A0G2JSW3; P02091	0	2	0.9307	0	1	1	1003.96	2006.92	1.76948	0.0017756	CID (Collision Induced Dissociation)	MS2	1.40678	9.67641	29.6785	4889	Gel3_75.raw	31/33						707.725	282
TRUE	High	Unambiguous	YFDSFGDLSSASAIMGNPK	1	A0A0G2JSW3; P02091	0	2	0.9286	0	1	1	1003.96	2006.92	1.64783	0.00165353	CID (Collision Induced Dissociation)	MS2	2.45467	96.363	31.2275	5209	Gel3_75.raw	25/33						702.845	295
TRUE	High	Unambiguous	YFDSFGDLSSASAIMGNPK	1	A0A0G2JSW3; P02091	0	2	0.9007	0	1	1	1003.96	2006.92	1.46536	0.00147043	CID (Collision Induced Dissociation)	MS2	7.56702	244	40.8472	7166	Gel3_75.raw	31/33						702.255	301
TRUE	High	Unambiguous	YFDSFGDLSSASAIMGNPK	1	A0A0G2JSW3; P02091	0	2	0.9414	0	1	1	1003.96	2006.92	1.64783	0.00165353	CID (Collision Induced Dissociation)	MS2	4.72225	244	54.7624	9978	Gel3_75.raw	29/33						701.829	295
TRUE	High	Unambiguous	YFDSFGDLSSASAIMGNPK	1	A0A0G2JSW3; P02091	0	2	0.94	0	1	1	1003.96	2006.92	1.76948	0.0017756	CID (Collision Induced Dissociation)	MS2	1.85774	5.7777	29.0505	4729	GEl3_250.raw	27/33						692.392	282
TRUE	High	Unambiguous	YFDSFGDLSSASAIMGNPK	1	A0A0G2JSW3; P02091	0	2	0.9453	0	1	1	1003.96	2006.92	2.01278	0.00201974	CID (Collision Induced Dissociation)	MS2	8.66251	50	31.8866	5232	Gel3_500.raw	27/33						691.294	293
TRUE	High	Unambiguous	YFDSFGDLSSASAIMGNPK	1	A0A0G2JSW3; P02091	0	2	0.9469	0	1	1	1003.96	2006.92	1.46536	0.00147043	CID (Collision Induced Dissociation)	MS2	7.14141	244	45.5323	8115	Gel3_75.raw	27/33						690.933	301
TRUE	High	Unambiguous	YFDSFGDLSSASAIMGNPK	1	A0A0G2JSW3; P02091	0	2	0.9133	0	1	1	1003.96	2006.92	1.46536	0.00147043	CID (Collision Induced Dissociation)	MS2	19.7875	244	37.7106	6529	Gel3_75.raw	30/33						682.094	301
TRUE	High	Unambiguous	YFDSFGDLSSASAIMGNPK	1	A0A0G2JSW3; P02091	0	2	0.906	0	1	1	1003.96	2006.92	1.76948	0.0017756	CID (Collision Induced Dissociation)	MS2	6.21905	244	32.7904	5528	Gel3_75.raw	31/33						681.372	282
TRUE	High	Unambiguous	YFDSFGDLSSASAIMGNPK	1	A0A0G2JSW3; P02091	0	2	0.9206	0	1	1	1003.96	2006.92	2.31691	0.00232492	CID (Collision Induced Dissociation)	MS2	0	244	39.272	6846	Gel3_75.raw	31/33						680.307	305
TRUE	High	Unambiguous	YFDSFGDLSSASAIMGNPK	1	A0A0G2JSW3; P02091	0	2	0.92	0	1	1	1003.96	2006.92	0.917935	0.00092111	CID (Collision Induced Dissociation)	MS2	28.9088	244	34.48	5873	Gel3_75.raw	28/33						675.437	336
TRUE	High	Unambiguous	YFDSFGDLSSASAIMGNPK	1	A0A0G2JSW3; P02091	0	2	0.9348	0	1	1	1003.96	2006.92	1.46536	0.00147043	CID (Collision Induced Dissociation)	MS2	9.08199	244	36.122	6206	Gel3_75.raw	29/33						674.57	301
TRUE	High	Unambiguous	YFDSFGDLSSASAIMGNPK	1	A0A0G2JSW3; P02091	0	2	0.9206	0	1	1	1003.96	2006.92	1.34371	0.00134836	CID (Collision Induced Dissociation)	MS2	20.951	244	42.4124	7484	Gel3_75.raw	30/33						654.605	299
TRUE	High	Unambiguous	YFDSFGDLSSASAIMGNPK	1	A0A0G2JSW3; P02091	0	2	0.9338	0	1	1	1003.96	2006.92	1.83031	0.00183664	CID (Collision Induced Dissociation)	MS2	8.04396	244	47.0648	8425	Gel3_75.raw	29/33						646.881	281
TRUE	High	Unambiguous	YFDSFGDLSSASAIMGNPK	1	A0A0G2JSW3; P02091	0	2	0.9275	0	1	1	1003.96	2006.92	1.58701	0.0015925	CID (Collision Induced Dissociation)	MS2	2.01917	244	43.9704	7799	Gel3_75.raw	29/33						646.852	299
TRUE	High	Unambiguous	YFDSFGDLSSASAIMGNPK	1	A0A0G2JSW3; P02091	0	3	0.8553	0	1	1	669.645	2006.92	1.39783	0.000935112	CID (Collision Induced Dissociation)	MS2	13.242	203.772	28.7361	4695	Gel3_75.raw	35/66						646.762	299
TRUE	High	Unambiguous	YFDSFGDLSSASAIMGNPK	1	A0A0G2JSW3; P02091	0	2	0.9347	0	1	1	1003.96	2006.92	1.83031	0.00183664	CID (Collision Induced Dissociation)	MS2	6.3537	244	53.2081	9664	Gel3_75.raw	29/33						638.01	281
TRUE	High	Unambiguous	YFDSFGDLSSASAIMGNPK	1	A0A0G2JSW3; P02091	0	2	0.9309	0	1	1	1003.96	2006.92	1.83031	0.00183664	CID (Collision Induced Dissociation)	MS2	2.46419	244	56.2992	10289	Gel3_75.raw	29/33						615.098	281
TRUE	High	Unambiguous	YFDSFGDLSSASAIMGNPK	1	A0A0G2JSW3; P02091	0	2	0.9474	0	1	1	1003.96	2006.92	1.64783	0.00165353	CID (Collision Induced Dissociation)	MS2	6.8609	244	51.6697	9353	Gel3_75.raw	30/33						607.469	295
TRUE	High	Unambiguous	YFDSFGDLSSASAIMGNPK	1	A0A0G2JSW3; P02091	0	2	0.9197	0	1	1	1003.96	2006.92	0.917935	0.00092111	CID (Collision Induced Dissociation)	MS2	21.7784	244	33.6389	5682	GEl3_250.raw	28/33						606.382	336
TRUE	High	Unambiguous	YFDSFGDLSSASAIMGNPK	1	A0A0G2JSW3; P02091	0	2	0.9428	0	1	1	1003.96	2006.92	2.01278	0.00201974	CID (Collision Induced Dissociation)	MS2	8.7201	50	33.4604	5551	Gel3_500.raw	26/33						593.187	293
TRUE	High	Unambiguous	YFDSFGDLSSASAIMGNPK	1	A0A0G2JSW3; P02091	0	2	0.9221	0	1	1	1003.96	2006.92	1.76948	0.0017756	CID (Collision Induced Dissociation)	MS2	2.6931	244	64.0135	11847	Gel3_75.raw	25/33						587.203	282
TRUE	High	Unambiguous	YFDSFGDLSSASAIMGNPK	1	A0A0G2JSW3; P02091	0	2	0.9555	0	1	1	1003.96	2006.92	0.552986	0.000554899	CID (Collision Induced Dissociation)	MS2	20.2821	244	37.8551	6546	GEl3_250.raw	29/33						583.496	332
TRUE	High	Unambiguous	YFDSFGDLSSASAIMGNPK	1	A0A0G2JSW3; P02091	0	2	0.934	0	1	1	1003.96	2006.92	1.16123	0.00116525	CID (Collision Induced Dissociation)	MS2	31.2872	244	35.0215	5867	Gel3_500.raw	28/33						580.729	308
TRUE	High	Unambiguous	YFDSFGDLSSASAIMGNPK	1	A0A0G2JSW3; P02091	0	2	0.8949	0	1	1	1003.96	2006.92	2.07361	0.00208078	CID (Collision Induced Dissociation)	MS2	2.62346	244	23.1577	3513	Gel3_75.raw	29/33						580.53	293
TRUE	High	Unambiguous	YFDSFGDLSSASAIMGNPK	1	A0A0G2JSW3; P02091	0	2	0.9119	0	1	1	1003.96	2006.92	1.76948	0.0017756	CID (Collision Induced Dissociation)	MS2	5.84363	244	65.5322	12153	Gel3_75.raw	27/33						570.627	282
TRUE	High	Unambiguous	YFDSFGDLSSASAIMGNPK	1	A0A0G2JSW3; P02091	0	2	0.9303	0	1	1	1003.96	2006.92	1.28288	0.00128732	CID (Collision Induced Dissociation)	MS2	13.172	244	30.3479	4921	Gel3_500.raw	26/33						533.885	309
TRUE	High	Unambiguous	YFDSFGDLSSASAIMGNPK	1	A0A0G2JSW3; P02091	0	2	0.8997	0	1	1	1003.96	2006.92	2.74268	0.00275216	CID (Collision Induced Dissociation)	MS2	19.6579	244	47.9781	8605	GEl3_250.raw	22/33						513.944	337
TRUE	High	Unambiguous	YFDSFGDLSSASAIMGNPK	1	A0A0G2JSW3; P02091	0	2	0.9347	0	1	1	1003.96	2006.92	0.309687	0.000310758	CID (Collision Induced Dissociation)	MS2	31.9217	244	46.3965	8285	GEl3_250.raw	23/33						512.087	319
TRUE	High	Unambiguous	YFDSFGDLSSASAIMGNPK	1	A0A0G2JSW3; P02091	0	2	0.9053	0	1	1	1003.96	2006.92	3.0468	0.00305734	CID (Collision Induced Dissociation)	MS2	20.8325	244	49.6846	8951	GEl3_250.raw	22/33						510.716	321
TRUE	High	Unambiguous	YFDSFGDLSSASAIMGNPK	1	A0A0G2JSW3; P02091	0	2	0.9319	0	1	1	1003.97	2006.92	3.22928	0.00324045	CID (Collision Induced Dissociation)	MS2	28.4779	244	44.7604	7953	GEl3_250.raw	24/33						498	321
TRUE	High	Unambiguous	YFDSFGDLSSASAIMGNPK	1	A0A0G2JSW3; P02091	0	2	0.9252	0	1	1	1003.96	2006.92	1.76948	0.0017756	CID (Collision Induced Dissociation)	MS2	27.9564	244	56.1104	10249	GEl3_250.raw	20/33						482.604	142
TRUE	High	Unambiguous	YFDSFGDLSSASAIMGNPK	1	A0A0G2JSW3; P02091	0	3	0.8551	0	1	1	669.643	2006.91	-0.883097	-0.000590767	CID (Collision Induced Dissociation)	MS2	28.8611	8.81787	28.8784	4692	GEl3_250.raw	27/65						453.404	345
TRUE	High	Unambiguous	YFDSFGDLSSASAIMGNPK	1	A0A0G2JSW3; P02091	0	2	0.8904	0	1	1	1003.97	2006.92	3.41175	0.00342355	CID (Collision Induced Dissociation)	MS2	27.0142	244	42.0137	7395	GEl3_250.raw	21/33						435.285	311
TRUE	High	Unambiguous	YFDSFGDLSSASAIMGNPK	1	A0A0G2JSW3; P02091	0	2	0.9227	0	1	1	1003.96	2006.92	2.37773	0.00238595	CID (Collision Induced Dissociation)	MS2	40.0658	244	54.554	9935	GEl3_250.raw	21/33						432.397	306
TRUE	High	Unambiguous	YFDSFGDLSSASAIMGNPK	1	A0A0G2JSW3; P02091	0	2	0.8834	0	1	1	1003.96	2006.92	2.62103	0.00263009	CID (Collision Induced Dissociation)	MS2	45.4794	244	52.842	9589	GEl3_250.raw	20/33						409.589	256
TRUE	High	Unambiguous	YFDSFGDLSSASAIMGNPK	1	A0A0G2JSW3; P02091	0	3	0.8424	0	1	1	669.645	2006.92	1.58031	0.00105718	CID (Collision Induced Dissociation)	MS2	22.5437	73.3293	23.1848	3519	Gel3_75.raw	24/65						405.359	299
TRUE	High	Unambiguous	YFDSFGDLSSASAIMGNPK	1	A0A0G2JSW3; P02091	0	2	0.9164	0	1	1	1003.96	2006.92	1.58701	0.0015925	CID (Collision Induced Dissociation)	MS2	0	50	48.5983	8733	Gel3_75.raw	21/33						405.087	299
TRUE	High	Unambiguous	YFDSFGDLSSASAIMGNPK	1	A0A0G2JSW3; P02091	0	2	0.8988	0	1	1	1003.96	2006.92	1.58701	0.0015925	CID (Collision Induced Dissociation)	MS2	0	244	60.7774	11190	GEl3_250.raw	16/33						404.555	299
TRUE	High	Unambiguous	YFDSFGDLSSASAIMGNPK	1	A0A0G2JSW3; P02091	0	2	0.9133	0	1	1	1003.96	2006.92	2.13443	0.00214181	CID (Collision Induced Dissociation)	MS2	3.77107	50	57.8197	10596	Gel3_75.raw	16/33						401.351	225
TRUE	High	Unambiguous	YFDSFGDLSSASAIMGNPK	1	A0A0G2JSW3; P02091	0	2	0.9075	0	1	1	1003.97	2006.92	3.2901	0.00330148	CID (Collision Induced Dissociation)	MS2	10.1116	244	62.3345	11504	GEl3_250.raw	19/33						400.656	316
TRUE	High	Unambiguous	YFDSFGDLSSASAIMGNPK	1	A0A0G2JSW3; P02091	0	2	0.8736	0	1	1	1003.96	2006.92	2.62103	0.00263009	CID (Collision Induced Dissociation)	MS2	12.7125	244	51.2493	9266	GEl3_250.raw	18/33						396.838	335
TRUE	High	Unambiguous	YFDSFGDLSSASAIMGNPK	1	A0A0G2JSW3; P02091	0	2	0.9039	0	1	1	1003.96	2006.92	2.43856	0.00244699	CID (Collision Induced Dissociation)	MS2	9.70864	244	65.4426	12134	GEl3_250.raw	18/33						376.14	319
TRUE	High	Unambiguous	YFDSFGDLSSASAIMGNPK	1	A0A0G2JSW3; P02091	0	2	0.9233	0	1	1	1003.96	2006.92	2.31691	0.00232492	CID (Collision Induced Dissociation)	MS2	6.8111	50	50.1353	9044	Gel3_75.raw	18/33						375.158	235
TRUE	High	Unambiguous	YFDSFGDLSSASAIMGNPK	1	A0A0G2JSW3; P02091	0	2	0.8955	0	1	1	1003.96	2006.92	1.70866	0.00171457	CID (Collision Induced Dissociation)	MS2	12.7712	244	33.5148	5562	Gel3_500.raw	19/33						369.25	292
TRUE	High	Unambiguous	YFDSFGDLSSASAIMGNPK	1	A0A0G2JSW3; P02091	0	2	0.9221	0	1	1	1003.96	2006.92	1.46536	0.00147043	CID (Collision Induced Dissociation)	MS2	13.6794	244	57.6686	10563	GEl3_250.raw	16/33						365.707	301
TRUE	High	Unambiguous	YFDSFGDLSSASAIMGNPK	1	A0A0G2JSW3; P02091	0	2	0.9241	0	1	1	1003.96	2006.92	0.552986	0.000554899	CID (Collision Induced Dissociation)	MS2	11.1924	244	63.9015	11822	GEl3_250.raw	16/33						364.877	332
TRUE	High	Unambiguous	YFDSFGDLSSASAIMGNPK	1	A0A0G2JSW3; P02091	0	2	0.9064	0	1	1	1003.96	2006.92	2.01278	0.00201974	CID (Collision Induced Dissociation)	MS2	6.15494	244	59.2223	10876	GEl3_250.raw	18/33						341.802	225
TRUE	High	Unambiguous	YFDSFGDLSSASAIMGNPK	1	A0A0G2JSW3; P02091	0	2	0.8294	0	1	1	1003.96	2006.92	1.83031	0.00183664	CID (Collision Induced Dissociation)	MS2	3.06083	50	59.3694	10909	Gel3_75.raw	14/33						340.356	281
TRUE	High	Unambiguous	YFDSFGDLSSASAIMGNPK	1	A0A0G2JSW3; P02091	0	2	0.9198	0	1	1	1003.96	2006.92	0.796286	0.000799039	CID (Collision Induced Dissociation)	MS2	17.1763	244	68.5625	12765	GEl3_250.raw	17/33						329.531	162
TRUE	High	Selected	YFDSFGDLSSASAIMGNPK	1	A0A0G2JSW3; P02091	0	3	0.8041	0	1	1	669.645	2006.92	1.48907	0.000996147	CID (Collision Induced Dissociation)	MS2	14.8625	43.414	31.1263	5188	Gel3_75.raw	20/65						323.279	301
TRUE	High	Unambiguous	YFDSFGDLSSASAIMGNPK	1	A0A0G2JSW3; P02091	0	2	0.867	0	1	1	1003.96	2006.92	1.89113	0.00189767	CID (Collision Induced Dissociation)	MS2	0.959199	50	62.478	11537	Gel3_75.raw	14/33						311.019	225
TRUE	High	Unambiguous	YFDSFGDLSSASAIMGNPK	1	A0A0G2JSW3; P02091	0	3	0.7989	0	1	1	669.645	2006.92	1.76278	0.00117925	CID (Collision Induced Dissociation)	MS2	50.1785	244	32.9688	5564	Gel3_75.raw	19/66						310.772	284
TRUE	High	Unambiguous	YFDSFGDLSSASAIMGNPK	1	A0A0G2JSW3; P02091	0	2	0.8261	0	1	1	1003.96	2006.92	1.28288	0.00128732	CID (Collision Induced Dissociation)	MS2	17.6511	244	82.1886	15237	Gel3_75.raw	10/33						268.634	234
TRUE	High	Unambiguous	YFDSFGDLSSASAIMGNPK	1	A0A0G2JSW3; P02091	0	2	0.8754	0	1	1	1003.96	2006.92	1.28288	0.00128732	CID (Collision Induced Dissociation)	MS2	0	50	60.9249	11224	Gel3_75.raw	12/33						258.687	230
TRUE	High	Unambiguous	YFDSFGDLSSASAIMGNPK	1	A0A0G2JSW3; P02091	0	2	0.8568	0	1	1	1003.96	2006.92	2.07361	0.00208078	CID (Collision Induced Dissociation)	MS2	3.96657	50	67.0823	12461	Gel3_75.raw	11/33						253.947	293
TRUE	High	Unambiguous	YFDSFGDLSSASAIMGNPK	1	A0A0G2JSW3; P02091	0	2	0.864	0	1	1	1003.96	2006.92	2.62103	0.00263009	CID (Collision Induced Dissociation)	MS2	14.4774	244	70.1063	13078	GEl3_250.raw	12/33						241.659	335
TRUE	High	Selected	YFDSFGDLSSASAIMGNPK	1	A0A0G2JSW3; P02091	0	3	0.8194	0	1	1	669.644	2006.92	1.21536	0.000813042	CID (Collision Induced Dissociation)	MS2	51.1256	244	42.9521	7594	Gel3_75.raw	15/65						235.557	309
TRUE	High	Selected	YFDSFGDLSSASAIMGNPK	1	A0A0G2JSW3; P02091	0	3	0.725	0	1	1	669.644	2006.92	0.85041	0.000568901	CID (Collision Induced Dissociation)	MS2	48.8327	244	34.1452	5689	Gel3_500.raw	15/65						234.819	335
TRUE	High	Selected	YFDSFGDLSSASAIMGNPK	1	A0A0G2JSW3; P02091	0	2	0.7824	0	1	1	1003.96	2006.92	2.25608	0.00226388	CID (Collision Induced Dissociation)	MS2	5.02883	50	70.0982	13056	Gel3_75.raw	12/33						228.04	293
TRUE	High	Selected	YFDSFGDLSSASAIMGNPK	1	A0A0G2JSW3; P02091	0	2	0.7549	0	1	1	1003.97	2006.92	4.14165	0.00415597	CID (Collision Induced Dissociation)	MS2	16.0139	244	67.0027	12449	GEl3_250.raw	11/33						218.923	335
TRUE	High	Selected	YFDSFGDLSSASAIMGNPK	1	A0A0G2JSW3; P02091	0	3	0.7552	0	1	1	669.645	2006.92	1.67155	0.00111822	CID (Collision Induced Dissociation)	MS2	40.1541	244	44.7475	7957	Gel3_75.raw	14/65						203.816	145
TRUE	High	Unambiguous	YFDSFGDLSSASAIMGNPK	1	A0A0G2JSW3; P02091	0	2	0.8843	0	1	1	1003.97	2006.92	3.22928	0.00324045	CID (Collision Induced Dissociation)	MS2	8.3113	244	74.8726	14040	GEl3_250.raw	10/33						203.012	170
TRUE	High	Unambiguous	YFDSFGDLSSASAIMGNPK	1	A0A0G2JSW3; P02091	0	2	0.893	0	1	1	1003.96	2006.92	1.03958	0.00104318	CID (Collision Induced Dissociation)	MS2	34.0213	244	73.2917	13721	GEl3_250.raw	9/33						200.374	234
TRUE	High	Unambiguous	YFDSFGDLSSASAIMGNPK	1	A0A0G2JSW3; P02091	0	2	0.8745	0	1	1	1003.96	2006.92	1.76948	0.0017756	CID (Collision Induced Dissociation)	MS2	17.3023	244	29.9335	4390	BcoGel3.raw	9/33						198.004	282
TRUE	High	Unambiguous	YFDSFGDLSSASAIMGNPK	1	A0A0G2JSW3; P02091	0	2	0.9088	0	1	1	1003.96	2006.92	0.552986	0.000554899	CID (Collision Induced Dissociation)	MS2	18.3973	244	81.7456	15413	GEl3_250.raw	10/33						188.651	246
High	AAVNGLWGKVNPDDVGGEALGR	1	2	P02091	6.57672	High		43.9	High		569.809	High	474
Checked	Confidence	PSM Ambiguity	Annotated Sequence	# Protein Groups	Protein Accessions	# Missed Cleavages	Charge	DeltaScore	DeltaCn	Rank	Search Engine Rank	m/z [Da]	MH+ [Da]	DeltaM [ppm]	Deltam/z [Da]	Activation Type	MS Order	Isolation Interference [%]	Ion Inject Time [ms]	RT [min]	First Scan	Spectrum File	Ions Matched	XCorr	Ions Score	Identity Strict	Identity Relaxed	Expectation Value	Amanda Score	Search Space
TRUE	High	Unambiguous	AAVNGLWGKVNPDDVGGEALGR	1	A0A0G2JSW3; P02091	1	3	0.5456	0	1	1	732.379	2195.12	0.574644	0.000420471	CID (Collision Induced Dissociation)	MS2	35.7444	62.1572	20.5309	3056	Gel3_FT.raw	0/0	6.57672
TRUE	High	Unambiguous	AAVNGLWGKVNPDDVGGEALGR	1	A0A0G2JSW3; P02091	1	3	0.5779	0	1	1	732.379	2195.12	0.574644	0.000420471	CID (Collision Induced Dissociation)	MS2	15.8266	36.7145	20.4557	2871	GEl3_250.raw	0/0	5.77619
TRUE	High	Unambiguous	AAVNGLWGKVNPDDVGGEALGR	1	A0A0G2JSW3; P02091	1	3	1	0	1	1	732.379	2195.12	0.574644	0.000420471	CID (Collision Induced Dissociation)	MS2	35.7444	62.1572	20.5309	3056	Gel3_FT.raw	19/240		43.9	24	15	0.000804576
TRUE	High	Unambiguous	AAVNGLWGKVNPDDVGGEALGR	1	A0A0G2JSW3; P02091	1	3	1	0	1	1	732.379	2195.12	0.574644	0.000420471	CID (Collision Induced Dissociation)	MS2	15.8266	36.7145	20.4557	2871	GEl3_250.raw	19/240		40.18	24	15	0.00189482
TRUE	High	Unambiguous	AAVNGLWGKVNPDDVGGEALGR	1	A0A0G2JSW3; P02091	1	3	0.832	0	1	1	732.379	2195.12	0.574644	0.000420471	CID (Collision Induced Dissociation)	MS2	35.7444	62.1572	20.5309	3056	Gel3_FT.raw	32/71						569.809	474
TRUE	High	Unambiguous	AAVNGLWGKVNPDDVGGEALGR	1	A0A0G2JSW3; P02091	1	3	0.8159	0	1	1	732.379	2195.12	0.574644	0.000420471	CID (Collision Induced Dissociation)	MS2	15.8266	36.7145	20.4557	2871	GEl3_250.raw	29/71						503.764	474
High	LLGNMIVIVLGHHLGK	2	4	P02091; P11517	5.07703	High		55.42	High		503.98	High	34
Checked	Confidence	PSM Ambiguity	Annotated Sequence	# Protein Groups	Protein Accessions	# Missed Cleavages	Charge	DeltaScore	DeltaCn	Rank	Search Engine Rank	m/z [Da]	MH+ [Da]	DeltaM [ppm]	Deltam/z [Da]	Activation Type	MS Order	Isolation Interference [%]	Ion Inject Time [ms]	RT [min]	First Scan	Spectrum File	Ions Matched	XCorr	Ions Score	Identity Strict	Identity Relaxed	Expectation Value	Amanda Score	Search Space
TRUE	High	Unambiguous	LLGNMIVIVLGHHLGK	2	A0A0G2JSW3; P02091; A0A0G2JTW9; P11517	0	3	0.5256	0	1	1	572.012	1714.02	1.30834	0.000747506	HCD (High Energy Collision Dissociation)	MS2	13.9496	244	40.4933	7265	Gel3_FT.raw	0/0	5.07703
TRUE	High	Unambiguous	LLGNMIVIVLGHHLGK	2	A0A0G2JSW3; P02091; A0A0G2JTW9; P11517	0	3	0.53	0	1	1	572.012	1714.02	1.73565	0.000991647	HCD (High Energy Collision Dissociation)	MS2	7.64722	244	42.0413	7582	Gel3_FT.raw	0/0	4.83417
TRUE	High	Unambiguous	LLGNMIVIVLGHHLGK	2	A0A0G2JSW3; P02091; A0A0G2JTW9; P11517	0	3	0.4731	0	1	1	572.012	1714.02	1.52199	0.000869576	HCD (High Energy Collision Dissociation)	MS2	0.660516	62.1569	35.7459	6289	Gel3_FT.raw	0/0	4.6522
TRUE	High	Unambiguous	LLGNMIVIVLGHHLGK	2	A0A0G2JSW3; P02091; A0A0G2JTW9; P11517	0	2	0.6336	0	1	1	857.514	1714.02	1.17375	0.00100591	CID (Collision Induced Dissociation)	MS2	3.86256	129.728	35.8724	6315	Gel3_FT.raw	0/0	4.63583
TRUE	High	Unambiguous	LLGNMIVIVLGHHLGK	2	A0A0G2JSW3; P02091; A0A0G2JTW9; P11517	0	3	0.5336	0	1	1	572.012	1714.02	1.62882	0.000930612	HCD (High Energy Collision Dissociation)	MS2	0.916529	19.6598	37.3278	6615	Gel3_FT.raw	0/0	4.6051
TRUE	High	Unambiguous	LLGNMIVIVLGHHLGK	2	A0A0G2JSW3; P02091; A0A0G2JTW9; P11517	0	3	0.4696	0	1	1	572.012	1714.02	1.20151	0.000686471	HCD (High Energy Collision Dissociation)	MS2	4.15662	128.211	38.9129	6940	Gel3_FT.raw	0/0	4.59925
TRUE	High	Unambiguous	LLGNMIVIVLGHHLGK	2	A0A0G2JSW3; P02091; A0A0G2JTW9; P11517	0	3	1	0	1	1	572.012	1714.02	1.20151	0.000686471	HCD (High Energy Collision Dissociation)	MS2	4.15662	128.211	38.9129	6940	Gel3_FT.raw	10/168		55.42	13	13	5.16741e-06
TRUE	High	Unambiguous	LLGNMIVIVLGHHLGK	2	A0A0G2JSW3; P02091; A0A0G2JTW9; P11517	0	3	1	0	1	1	572.012	1714.02	1.73565	0.000991647	HCD (High Energy Collision Dissociation)	MS2	7.64722	244	42.0413	7582	Gel3_FT.raw	8/168		54.2	13	13	5.51275e-06
TRUE	High	Unambiguous	LLGNMIVIVLGHHLGK	2	A0A0G2JSW3; P02091; A0A0G2JTW9; P11517	0	2	1	0	1	1	857.514	1714.02	1.17375	0.00100591	CID (Collision Induced Dissociation)	MS2	3.86256	129.728	35.8724	6315	Gel3_FT.raw	10/168		49.51	13	13	2.01499e-05
TRUE	High	Unambiguous	LLGNMIVIVLGHHLGK	2	A0A0G2JSW3; P02091; A0A0G2JTW9; P11517	0	2	1	0	1	1	857.515	1714.02	1.60106	0.00137212	CID (Collision Induced Dissociation)	MS2	32.4651	131.692	37.4571	6641	Gel3_FT.raw	9/168		43.04	13	13	7.20059e-05
TRUE	High	Unambiguous	LLGNMIVIVLGHHLGK	2	A0A0G2JSW3; P02091; A0A0G2JTW9; P11517	0	3	1	0	1	1	572.012	1714.02	1.52199	0.000869576	HCD (High Energy Collision Dissociation)	MS2	0.660516	62.1569	35.7459	6289	Gel3_FT.raw	12/168		42.01	13	13	9.12784e-05
TRUE	High	Unambiguous	LLGNMIVIVLGHHLGK	2	A0A0G2JSW3; P02091; A0A0G2JTW9; P11517	0	3	0.9762	0	1	1	572.012	1714.02	1.62882	0.000930612	HCD (High Energy Collision Dissociation)	MS2	0.916529	19.6598	37.3278	6615	Gel3_FT.raw	11/168		41.85	13	13	9.47039e-05
TRUE	High	Unambiguous	LLGNMIVIVLGHHLGK	2	A0A0G2JSW3; P02091; A0A0G2JTW9; P11517	0	3	1	0	1	1	572.012	1714.02	1.30834	0.000747506	HCD (High Energy Collision Dissociation)	MS2	13.9496	244	40.4933	7265	Gel3_FT.raw	10/168		39.97	13	13	0.000181248
TRUE	High	Unambiguous	LLGNMIVIVLGHHLGK	2	A0A0G2JSW3; P02091; A0A0G2JTW9; P11517	0	3	0.8947	0	1	1	572.013	1714.02	2.05614	0.00117475	HCD (High Energy Collision Dissociation)	MS2	10.9864	244	43.5966	7903	Gel3_FT.raw	13/168		38.41	13	13	0.000209107
TRUE	High	Unambiguous	LLGNMIVIVLGHHLGK	2	A0A0G2JSW3; P02091; A0A0G2JTW9; P11517	0	4	1	0	1	1	429.261	1714.02	0.9444	0.00040468	HCD (High Energy Collision Dissociation)	MS2	30.7841	100	40.5018	7096	Gel3_75.raw	6/168		29.91	13	13	0.00183769
TRUE	High	Unambiguous	LLGNMIVIVLGHHLGK	2	A0A0G2JSW3; P02091; A0A0G2JTW9; P11517	0	3	1	0	1	1	572.012	1714.02	1.73565	0.000991647	HCD (High Energy Collision Dissociation)	MS2	20.8774	244	45.746	8344	Gel3_FT.raw	19/168		29.06	13	13	0.0018004
TRUE	High	Unambiguous	LLGNMIVIVLGHHLGK	2	A0A0G2JSW3; P02091; A0A0G2JTW9; P11517	0	3	0.8966	0	1	1	572.012	1714.02	0.987854	0.000564401	HCD (High Energy Collision Dissociation)	MS2	13.2639	100	41.089	7215	Gel3_75.raw	10/168		29.04	13	13	0.00224529
TRUE	High	Unambiguous	LLGNMIVIVLGHHLGK	2	A0A0G2JSW3; P02091; A0A0G2JTW9; P11517	0	4	1	0	1	1	429.261	1714.02	1.44293	0.000618303	HCD (High Energy Collision Dissociation)	MS2	20.4925	100	37.062	6384	GEl3_250.raw	10/168		28.99	13	13	0.00227129
TRUE	High	Unambiguous	LLGNMIVIVLGHHLGK	2	A0A0G2JSW3; P02091; A0A0G2JTW9; P11517	0	3	1	0	1	1	572.013	1714.02	1.94931	0.00111372	HCD (High Energy Collision Dissociation)	MS2	22.4533	100	48.8529	8981	Gel3_FT.raw	17/168		28.63	13	13	0.00198778
TRUE	High	Unambiguous	LLGNMIVIVLGHHLGK	2	A0A0G2JSW3; P02091; A0A0G2JTW9; P11517	0	4	0.7857	0	1	1	429.261	1714.02	1.15806	0.000496233	HCD (High Energy Collision Dissociation)	MS2	34.29	72.3646	41.9885	7571	Gel3_FT.raw	6/168		28.05	13	13	0.00282015
TRUE	High	Unambiguous	LLGNMIVIVLGHHLGK	2	A0A0G2JSW3; P02091; A0A0G2JTW9; P11517	0	4	1	0	1	1	429.261	1714.02	1.51415	0.000648821	HCD (High Energy Collision Dissociation)	MS2	2.72277	10.3764	35.7369	6287	Gel3_FT.raw	10/168		27.97	13	13	0.00231402
TRUE	High	Unambiguous	LLGNMIVIVLGHHLGK	2	A0A0G2JSW3; P02091; A0A0G2JTW9; P11517	0	3	1	0	1	1	572.012	1714.02	1.41517	0.000808541	HCD (High Energy Collision Dissociation)	MS2	35.6008	244	75.186	14201	Gel3_FT.raw	6/168		27.69	13	13	0.00306389
TRUE	High	Unambiguous	LLGNMIVIVLGHHLGK	2	A0A0G2JSW3; P02091; A0A0G2JTW9; P11517	0	3	1	0	1	1	572.013	1714.02	2.16296	0.00123579	HCD (High Energy Collision Dissociation)	MS2	27.3545	100	47.2928	8662	Gel3_FT.raw	6/168		25.29	13	13	0.00428912
TRUE	High	Selected	LLGNMIVIVLGHHLGK	2	A0A0G2JSW3; P02091; A0A0G2JTW9; P11517	0	3	1	0	1	1	572.013	1714.02	2.80393	0.001602	HCD (High Energy Collision Dissociation)	MS2	76.8333	244	67.6179	12769	Gel3_FT.raw	9/168		21.77	13	13	0.00964646
TRUE	High	Unambiguous	LLGNMIVIVLGHHLGK	2	A0A0G2JSW3; P02091; A0A0G2JTW9; P11517	0	3	0.9048	0	1	1	572.012	1714.02	1.09468	0.000625436	HCD (High Energy Collision Dissociation)	MS2	17.852	100	50.4088	9298	Gel3_FT.raw	15/168		20.96	13	13	0.0144302
TRUE	High	Selected	LLGNMIVIVLGHHLGK	2	A0A0G2JSW3; P02091; A0A0G2JTW9; P11517	0	4	1	0	1	1	429.263	1714.03	5.14631	0.00220522	HCD (High Energy Collision Dissociation)	MS2	10.0399	244	38.8894	6758	GEl3_250.raw	13/168		20.43	13	13	0.0130117
TRUE	High	Selected	LLGNMIVIVLGHHLGK	2	A0A0G2JSW3; P02091; A0A0G2JTW9; P11517	0	3	0.5	0	1	1	572.012	1714.02	1.09468	0.000625436	HCD (High Energy Collision Dissociation)	MS2	35.4938	100	90.2657	16551	Gel3_FT.raw	6/168		20.17	13	13	0.017309
TRUE	High	Unambiguous	LLGNMIVIVLGHHLGK	2	A0A0G2JSW3; P02091; A0A0G2JTW9; P11517	0	4	1	0	1	1	429.261	1714.02	1.94146	0.000831926	HCD (High Energy Collision Dissociation)	MS2	0.986715	3.43448	37.2764	6604	Gel3_FT.raw	5/168		18.84	13	13	0.0189395
TRUE	High	Unambiguous	LLGNMIVIVLGHHLGK	2	A0A0G2JSW3; P02091; A0A0G2JTW9; P11517	0	4	0.7778	0	1	1	429.261	1714.02	1.08684	0.000465715	HCD (High Energy Collision Dissociation)	MS2	6.40467	20.7923	38.8505	6927	Gel3_FT.raw	16/168		17.88	13	13	0.0293273
TRUE	High	Unambiguous	LLGNMIVIVLGHHLGK	2	A0A0G2JSW3; P02091; A0A0G2JTW9; P11517	0	4	1	0	1	1	429.261	1714.02	0.873181	0.000374163	HCD (High Energy Collision Dissociation)	MS2	17.3993	53.5501	40.3913	7244	Gel3_FT.raw	5/168		16.57	13	13	0.0396527
TRUE	High	Unambiguous	LLGNMIVIVLGHHLGK	2	A0A0G2JSW3; P02091; A0A0G2JTW9; P11517	0	3	1	0	1	1	572.012	1714.02	0.987854	0.000564401	HCD (High Energy Collision Dissociation)	MS2	33.6616	244	64.5743	12161	Gel3_FT.raw	16/168		15.87	13	13	0.0465878
TRUE	High	Selected	LLGNMIVIVLGHHLGK	2	A0A0G2JSW3; P02091; A0A0G2JTW9; P11517	0	3	1	0	1	1	572.013	1714.02	2.16296	0.00123579	HCD (High Energy Collision Dissociation)	MS2	37.9918	244	39.5449	6901	Gel3_75.raw	9/168		15.26	13	13	0.0431885
TRUE	High	Selected	LLGNMIVIVLGHHLGK	2	A0A0G2JSW3; P02091; A0A0G2JTW9; P11517	0	3	1	0	1	1	572.012	1714.02	1.52199	0.000869576	HCD (High Energy Collision Dissociation)	MS2	19.9465	100	51.9735	9618	Gel3_FT.raw	5/168		14.72	13	13	0.0489067
TRUE	High	Unambiguous	LLGNMIVIVLGHHLGK	2	A0A0G2JSW3; P02091; A0A0G2JTW9; P11517	0	3	1	0	1	1	572.012	1714.02	1.73565	0.000991647	HCD (High Energy Collision Dissociation)	MS2	44.4188	52.8881	37.1601	6404	GEl3_250.raw	5/168		13.09	13	13	0.0711816
TRUE	High	Unambiguous	LLGNMIVIVLGHHLGK	2	A0A0G2JSW3; P02091; A0A0G2JTW9; P11517	0	3	0.773	0	1	1	572.012	1714.02	1.62882	0.000930612	HCD (High Energy Collision Dissociation)	MS2	0.916529	19.6598	37.3278	6615	Gel3_FT.raw	28/55						503.98	34
TRUE	High	Unambiguous	LLGNMIVIVLGHHLGK	2	A0A0G2JSW3; P02091; A0A0G2JTW9; P11517	0	3	0.7916	0	1	1	572.012	1714.02	1.20151	0.000686471	HCD (High Energy Collision Dissociation)	MS2	4.15662	128.211	38.9129	6940	Gel3_FT.raw	27/55						475.431	34
TRUE	High	Unambiguous	LLGNMIVIVLGHHLGK	2	A0A0G2JSW3; P02091; A0A0G2JTW9; P11517	0	3	0.7876	0	1	1	572.012	1714.02	1.30834	0.000747506	HCD (High Energy Collision Dissociation)	MS2	13.9496	244	40.4933	7265	Gel3_FT.raw	26/55						463.541	34
TRUE	High	Unambiguous	LLGNMIVIVLGHHLGK	2	A0A0G2JSW3; P02091; A0A0G2JTW9; P11517	0	2	0.9032	0	1	1	857.514	1714.02	1.17375	0.00100591	CID (Collision Induced Dissociation)	MS2	3.86256	129.728	35.8724	6315	Gel3_FT.raw	21/26						457.018	34
TRUE	High	Unambiguous	LLGNMIVIVLGHHLGK	2	A0A0G2JSW3; P02091; A0A0G2JTW9; P11517	0	3	0.7505	0	1	1	572.012	1714.02	1.73565	0.000991647	HCD (High Energy Collision Dissociation)	MS2	7.64722	244	42.0413	7582	Gel3_FT.raw	26/55						455.498	34
TRUE	High	Unambiguous	LLGNMIVIVLGHHLGK	2	A0A0G2JSW3; P02091; A0A0G2JTW9; P11517	0	3	0.7654	0	1	1	572.012	1714.02	1.52199	0.000869576	HCD (High Energy Collision Dissociation)	MS2	0.660516	62.1569	35.7459	6289	Gel3_FT.raw	23/55						444.496	34
TRUE	High	Unambiguous	LLGNMIVIVLGHHLGK	2	A0A0G2JSW3; P02091; A0A0G2JTW9; P11517	0	4	0.8552	0	1	1	429.261	1714.02	1.51415	0.000648821	HCD (High Energy Collision Dissociation)	MS2	2.72277	10.3764	35.7369	6287	Gel3_FT.raw	22/55						385.818	34
TRUE	High	Unambiguous	LLGNMIVIVLGHHLGK	2	A0A0G2JSW3; P02091; A0A0G2JTW9; P11517	0	3	0.777	0	1	1	572.013	1714.02	2.05614	0.00117475	HCD (High Energy Collision Dissociation)	MS2	10.9864	244	43.5966	7903	Gel3_FT.raw	22/55						370.132	34
TRUE	High	Unambiguous	LLGNMIVIVLGHHLGK	2	A0A0G2JSW3; P02091; A0A0G2JTW9; P11517	0	2	1	0	1	1	857.515	1714.02	1.60106	0.00137212	CID (Collision Induced Dissociation)	MS2	32.4651	131.692	37.4571	6641	Gel3_FT.raw	19/26						369.892	34
TRUE	High	Unambiguous	LLGNMIVIVLGHHLGK	2	A0A0G2JSW3; P02091; A0A0G2JTW9; P11517	0	4	0.8478	0	1	1	429.261	1714.02	1.44293	0.000618303	HCD (High Energy Collision Dissociation)	MS2	20.4925	100	37.062	6384	GEl3_250.raw	18/55						343.019	26
TRUE	High	Unambiguous	LLGNMIVIVLGHHLGK	2	A0A0G2JSW3; P02091; A0A0G2JTW9; P11517	0	3	0.703	0	1	1	572.012	1714.02	1.73565	0.000991647	HCD (High Energy Collision Dissociation)	MS2	20.8774	244	45.746	8344	Gel3_FT.raw	20/55						329.969	26
TRUE	High	Unambiguous	LLGNMIVIVLGHHLGK	2	A0A0G2JSW3; P02091; A0A0G2JTW9; P11517	0	4	0.8246	0	1	1	429.261	1714.02	1.08684	0.000465715	HCD (High Energy Collision Dissociation)	MS2	6.40467	20.7923	38.8505	6927	Gel3_FT.raw	18/55						312.726	26
TRUE	High	Unambiguous	LLGNMIVIVLGHHLGK	2	A0A0G2JSW3; P02091; A0A0G2JTW9; P11517	0	4	0.8708	0	1	1	429.261	1714.02	0.9444	0.00040468	HCD (High Energy Collision Dissociation)	MS2	30.7841	100	40.5018	7096	Gel3_75.raw	18/55						300.346	26
TRUE	High	Unambiguous	LLGNMIVIVLGHHLGK	2	A0A0G2JSW3; P02091; A0A0G2JTW9; P11517	0	3	0.6753	0	1	1	572.012	1714.02	0.987854	0.000564401	HCD (High Energy Collision Dissociation)	MS2	13.2639	100	41.089	7215	Gel3_75.raw	18/55						299.489	34
TRUE	High	Unambiguous	LLGNMIVIVLGHHLGK	2	A0A0G2JSW3; P02091; A0A0G2JTW9; P11517	0	4	0.8227	0	1	1	429.261	1714.02	0.873181	0.000374163	HCD (High Energy Collision Dissociation)	MS2	17.3993	53.5501	40.3913	7244	Gel3_FT.raw	18/55						294.614	33
TRUE	High	Unambiguous	LLGNMIVIVLGHHLGK	2	A0A0G2JSW3; P02091; A0A0G2JTW9; P11517	0	4	0.8318	0	1	1	429.261	1714.02	1.15806	0.000496233	HCD (High Energy Collision Dissociation)	MS2	34.29	72.3646	41.9885	7571	Gel3_FT.raw	17/55						293.849	26
TRUE	High	Unambiguous	LLGNMIVIVLGHHLGK	2	A0A0G2JSW3; P02091; A0A0G2JTW9; P11517	0	3	0.804	0	1	1	572.013	1714.02	1.94931	0.00111372	HCD (High Energy Collision Dissociation)	MS2	22.4533	100	48.8529	8981	Gel3_FT.raw	15/55						259.484	26
TRUE	High	Unambiguous	LLGNMIVIVLGHHLGK	2	A0A0G2JSW3; P02091; A0A0G2JTW9; P11517	0	4	0.89	0	1	1	429.261	1714.02	1.94146	0.000831926	HCD (High Energy Collision Dissociation)	MS2	0.986715	3.43448	37.2764	6604	Gel3_FT.raw	16/55						257.888	26
TRUE	High	Unambiguous	LLGNMIVIVLGHHLGK	2	A0A0G2JSW3; P02091; A0A0G2JTW9; P11517	0	3	0.7964	0	1	1	572.012	1714.02	1.73565	0.000991647	HCD (High Energy Collision Dissociation)	MS2	44.4188	52.8881	37.1601	6404	GEl3_250.raw	16/55						249.492	34
TRUE	High	Unambiguous	LLGNMIVIVLGHHLGK	2	A0A0G2JSW3; P02091; A0A0G2JTW9; P11517	0	3	0.5995	0	1	1	572.013	1714.02	2.16296	0.00123579	HCD (High Energy Collision Dissociation)	MS2	27.3545	100	47.2928	8662	Gel3_FT.raw	13/55						239.146	26
TRUE	High	Selected	LLGNMIVIVLGHHLGK	2	A0A0G2JSW3; P02091; A0A0G2JTW9; P11517	0	3	0.5981	0	1	1	572.012	1714.02	0.881026	0.000503365	HCD (High Energy Collision Dissociation)	MS2	54.7517	244	38.8004	6740	GEl3_250.raw	14/55						213.18	33
TRUE	High	Unambiguous	LLGNMIVIVLGHHLGK	2	A0A0G2JSW3; P02091; A0A0G2JTW9; P11517	0	3	0.8512	0	1	1	572.012	1714.02	1.09468	0.000625436	HCD (High Energy Collision Dissociation)	MS2	17.852	100	50.4088	9298	Gel3_FT.raw	14/55						211.358	26
TRUE	High	Unambiguous	LLGNMIVIVLGHHLGK	2	A0A0G2JSW3; P02091; A0A0G2JTW9; P11517	0	3	0.6117	0	1	1	572.012	1714.02	0.987854	0.000564401	HCD (High Energy Collision Dissociation)	MS2	33.6616	244	64.5743	12161	Gel3_FT.raw	13/55						195.994	26
TRUE	High	Unambiguous	LLGNMIVIVLGHHLGK	2	A0A0G2JSW3; P02091; A0A0G2JTW9; P11517	0	3	0.7678	0	1	1	572.012	1714.02	1.41517	0.000808541	HCD (High Energy Collision Dissociation)	MS2	35.6008	244	75.186	14201	Gel3_FT.raw	13/55						187.978	26
TRUE	High	Selected	LLGNMIVIVLGHHLGK	2	A0A0G2JSW3; P02091; A0A0G2JTW9; P11517	0	3	0.7849	0	1	1	572.012	1714.02	1.20151	0.000686471	HCD (High Energy Collision Dissociation)	MS2	17.9697	100	69.1176	13065	Gel3_FT.raw	11/55						179.347	34
High	LLVVYPWTQRYFDSFGDLSSASAIMGNPK	1	2	P02091	4.57937	High		40.06	High		362.351	High	610
Checked	Confidence	PSM Ambiguity	Annotated Sequence	# Protein Groups	Protein Accessions	# Missed Cleavages	Charge	DeltaScore	DeltaCn	Rank	Search Engine Rank	m/z [Da]	MH+ [Da]	DeltaM [ppm]	Deltam/z [Da]	Activation Type	MS Order	Isolation Interference [%]	Ion Inject Time [ms]	RT [min]	First Scan	Spectrum File	Ions Matched	XCorr	Ions Score	Identity Strict	Identity Relaxed	Expectation Value	Amanda Score	Search Space
TRUE	High	Unambiguous	LLVVYPWTQRYFDSFGDLSSASAIMGNPK	1	A0A0G2JSW3; P02091	1	3	0.3581	0	1	1	1088.21	3262.62	-0.34508	-0.000375289	CID (Collision Induced Dissociation)	MS2	27.3571	244	43.0011	7595	GEl3_250.raw	0/0	4.57937
TRUE	High	Unambiguous	LLVVYPWTQRYFDSFGDLSSASAIMGNPK	1	A0A0G2JSW3; P02091	1	3	1	0	1	1	1088.21	3262.62	-0.34508	-0.000375289	CID (Collision Induced Dissociation)	MS2	27.3571	244	43.0011	7595	GEl3_250.raw	8/304		40.06	23	14	0.00149914
TRUE	High	Unambiguous	LLVVYPWTQRYFDSFGDLSSASAIMGNPK	1	A0A0G2JSW3; P02091	1	3	0.8415	0	1	1	1088.21	3262.62	-0.34508	-0.000375289	CID (Collision Induced Dissociation)	MS2	27.3571	244	43.0011	7595	GEl3_250.raw	23/75						362.351	610
High	LLGNMIVIVLGHHLGK	2	4	P02091; P11517	4.29615	High		52.32	High		587.484	High	62
Checked	Confidence	PSM Ambiguity	Annotated Sequence	# Protein Groups	Protein Accessions	# Missed Cleavages	Charge	DeltaScore	DeltaCn	Rank	Search Engine Rank	m/z [Da]	MH+ [Da]	DeltaM [ppm]	Deltam/z [Da]	Activation Type	MS Order	Isolation Interference [%]	Ion Inject Time [ms]	RT [min]	First Scan	Spectrum File	Ions Matched	XCorr	Ions Score	Identity Strict	Identity Relaxed	Expectation Value	Amanda Score	Search Space
TRUE	High	Unambiguous	LLGNmIVIVLGHHLGK	2	A0A0G2JSW3; P02091; A0A0G2JTW9; P11517	0	3	0.6	0	1	1	577.344	1730.02	1.44839	0.000835247	HCD (High Energy Collision Dissociation)	MS2	34.8574	58.2087	27.6031	4591	Gel3_FT.raw	0/0	4.29615
TRUE	High	Unambiguous	LLGNmIVIVLGHHLGK	2	A0A0G2JSW3; P02091; A0A0G2JTW9; P11517	0	3	0.5576	0	1	1	577.344	1730.02	0.919191	0.000530071	HCD (High Energy Collision Dissociation)	MS2	17.9484	173.072	29.214	4931	Gel3_FT.raw	0/0	4.25051
TRUE	High	Unambiguous	LLGNmIVIVLGHHLGK	2	A0A0G2JSW3; P02091; A0A0G2JTW9; P11517	0	2	0.6906	0	1	1	865.512	1730.02	1.27976	0.00110701	CID (Collision Induced Dissociation)	MS2	12.0744	119.565	27.998	4674	Gel3_FT.raw	0/0	4.16721
TRUE	High	Unambiguous	LLGNmIVIVLGHHLGK	2	A0A0G2JSW3; P02091; A0A0G2JTW9; P11517	0	3	1	0	1	1	577.344	1730.02	1.34255	0.000774212	HCD (High Energy Collision Dissociation)	MS2	22.4892	67.5752	25.7026	4186	Gel3_FT.raw	11/168		52.32	13	13	1.02574e-05
TRUE	High	Unambiguous	LLGNmIVIVLGHHLGK	2	A0A0G2JSW3; P02091; A0A0G2JTW9; P11517	0	2	0.9615	0	1	1	865.512	1730.02	1.27976	0.00110701	CID (Collision Induced Dissociation)	MS2	12.0744	119.565	27.998	4674	Gel3_FT.raw	7/168		52.13	13	13	1.07161e-05
TRUE	High	Unambiguous	LLGNmIVIVLGHHLGK	2	A0A0G2JSW3; P02091; A0A0G2JTW9; P11517	0	4	0.8409	0	1	1	433.259	1730.02	0.770298	0.000333157	HCD (High Energy Collision Dissociation)	MS2	1.68383	45.0045	27.1148	4488	Gel3_FT.raw	11/168		43.82	13	13	7.2617e-05
TRUE	High	Unambiguous	LLGNmIVIVLGHHLGK	2	A0A0G2JSW3; P02091; A0A0G2JTW9; P11517	0	3	1	0	1	1	577.344	1730.02	1.44839	0.000835247	HCD (High Energy Collision Dissociation)	MS2	34.8574	58.2087	27.6031	4591	Gel3_FT.raw	10/168		42.36	13	13	0.000101634
TRUE	High	Unambiguous	LLGNmIVIVLGHHLGK	2	A0A0G2JSW3; P02091; A0A0G2JTW9; P11517	0	4	1	0	1	1	433.259	1730.02	0.770298	0.000333157	HCD (High Energy Collision Dissociation)	MS2	25.787	244	31.7977	5472	Gel3_FT.raw	16/168		40.14	13	13	0.000169449
TRUE	High	Unambiguous	LLGNmIVIVLGHHLGK	2	A0A0G2JSW3; P02091; A0A0G2JTW9; P11517	0	3	1	0	1	1	577.344	1730.02	0.81335	0.000469036	HCD (High Energy Collision Dissociation)	MS2	12.6664	244	37.3042	6610	Gel3_FT.raw	11/168		39.79	13	13	0.00018367
TRUE	High	Unambiguous	LLGNmIVIVLGHHLGK	2	A0A0G2JSW3; P02091; A0A0G2JTW9; P11517	0	4	1	0	1	1	433.26	1730.02	1.26422	0.00054678	HCD (High Energy Collision Dissociation)	MS2	6.41075	100	37.6571	6682	Gel3_FT.raw	11/168		38.4	13	13	0.000252952
TRUE	High	Unambiguous	LLGNmIVIVLGHHLGK	2	A0A0G2JSW3; P02091; A0A0G2JTW9; P11517	0	4	1	0	1	1	433.259	1730.02	0.629177	0.000272121	HCD (High Energy Collision Dissociation)	MS2	73.7204	244	32.976	5716	Gel3_FT.raw	9/168		37.93	13	13	0.000281863
TRUE	High	Unambiguous	LLGNmIVIVLGHHLGK	2	A0A0G2JSW3; P02091; A0A0G2JTW9; P11517	0	3	1	0	1	1	577.344	1730.02	0.919191	0.000530071	HCD (High Energy Collision Dissociation)	MS2	17.9484	173.072	29.214	4931	Gel3_FT.raw	7/168		37.09	13	13	0.000342009
TRUE	High	Unambiguous	LLGNmIVIVLGHHLGK	2	A0A0G2JSW3; P02091; A0A0G2JTW9; P11517	0	4	1	0	1	1	433.26	1730.02	1.19366	0.000516262	HCD (High Energy Collision Dissociation)	MS2	9.43106	64.3625	30.2137	5141	Gel3_FT.raw	15/168		36.75	13	13	0.000369861
TRUE	High	Unambiguous	LLGNmIVIVLGHHLGK	2	A0A0G2JSW3; P02091; A0A0G2JTW9; P11517	0	4	1	0	1	1	433.26	1730.02	1.40534	0.000607815	HCD (High Energy Collision Dissociation)	MS2	0	100	26.5628	4195	GEl3_250.raw	16/168		35.04	13	13	0.000548325
TRUE	High	Unambiguous	LLGNmIVIVLGHHLGK	2	A0A0G2JSW3; P02091; A0A0G2JTW9; P11517	0	4	1	0	1	1	433.26	1730.02	1.54646	0.00066885	HCD (High Energy Collision Dissociation)	MS2	9.06085	42.0704	36.1172	6366	Gel3_FT.raw	15/168		31.52	13	13	0.00119798
TRUE	High	Unambiguous	LLGNmIVIVLGHHLGK	2	A0A0G2JSW3; P02091; A0A0G2JTW9; P11517	0	4	1	0	1	1	433.259	1730.02	0.558617	0.000241604	HCD (High Energy Collision Dissociation)	MS2	49.4159	244	25.5786	4159	Gel3_FT.raw	9/168		31.4	13	13	0.00126776
TRUE	High	Unambiguous	LLGNmIVIVLGHHLGK	2	A0A0G2JSW3; P02091; A0A0G2JTW9; P11517	0	4	1	0	1	1	433.259	1730.02	0.770298	0.000333157	HCD (High Energy Collision Dissociation)	MS2	0	244	29.9493	4945	Gel3_75.raw	10/168		29.81	13	13	0.00182826
TRUE	High	Unambiguous	LLGNmIVIVLGHHLGK	2	A0A0G2JSW3; P02091; A0A0G2JTW9; P11517	0	4	1	0	1	1	433.26	1730.02	1.1231	0.000485745	HCD (High Energy Collision Dissociation)	MS2	0	9.86732	28.6584	4814	Gel3_FT.raw	6/168		28.91	13	13	0.00224925
TRUE	High	Unambiguous	LLGNmIVIVLGHHLGK	2	A0A0G2JSW3; P02091; A0A0G2JTW9; P11517	0	3	1	0	1	1	577.344	1730.02	1.13087	0.000652142	HCD (High Energy Collision Dissociation)	MS2	40.9429	244	27.76	4490	Gel3_75.raw	10/168		27.47	13	13	0.00313356
TRUE	High	Unambiguous	LLGNmIVIVLGHHLGK	2	A0A0G2JSW3; P02091; A0A0G2JTW9; P11517	0	4	1	0	1	1	433.26	1730.02	1.33478	0.000577297	HCD (High Energy Collision Dissociation)	MS2	0	244	34.5552	6043	Gel3_FT.raw	15/168		25.89	13	13	0.00450856
TRUE	High	Unambiguous	LLGNmIVIVLGHHLGK	2	A0A0G2JSW3; P02091; A0A0G2JTW9; P11517	0	4	1	0	1	1	433.259	1730.02	0.699738	0.000302639	HCD (High Energy Collision Dissociation)	MS2	6.84976	100	40.8088	7330	Gel3_FT.raw	9/168		20.38	13	13	0.0160339
TRUE	High	Unambiguous	LLGNmIVIVLGHHLGK	2	A0A0G2JSW3; P02091; A0A0G2JTW9; P11517	0	4	1	0	1	1	433.26	1730.02	1.05254	0.000455227	HCD (High Energy Collision Dissociation)	MS2	4.03157	100	39.2332	7006	Gel3_FT.raw	9/168		18.17	13	13	0.0266709
TRUE	High	Unambiguous	LLGNmIVIVLGHHLGK	2	A0A0G2JSW3; P02091; A0A0G2JTW9; P11517	0	4	1	0	1	1	433.259	1730.02	0.699738	0.000302639	HCD (High Energy Collision Dissociation)	MS2	77.0422	100	55.4886	10337	Gel3_FT.raw	12/168		16.78	13	13	0.0367314
TRUE	High	Unambiguous	LLGNmIVIVLGHHLGK	2	A0A0G2JSW3; P02091; A0A0G2JTW9; P11517	0	4	1	0	1	1	433.26	1730.02	0.981979	0.000424709	HCD (High Energy Collision Dissociation)	MS2	0	100	28.1765	4543	GEl3_250.raw	5/168		16.44	13	13	0.0397226
TRUE	High	Unambiguous	LLGNmIVIVLGHHLGK	2	A0A0G2JSW3; P02091; A0A0G2JTW9; P11517	0	4	1	0	1	1	433.259	1730.01	0.135255	5.84984e-05	HCD (High Energy Collision Dissociation)	MS2	0	100	27.5789	4452	Gel3_75.raw	5/168		15.33	13	13	0.0483597
TRUE	High	Unambiguous	LLGNmIVIVLGHHLGK	2	A0A0G2JSW3; P02091; A0A0G2JTW9; P11517	0	4	1	0	1	1	433.259	1730.02	0.276376	0.000119534	HCD (High Energy Collision Dissociation)	MS2	13.7284	100	42.398	7656	Gel3_FT.raw	6/168		14.07	13	13	0.0685548
TRUE	High	Selected	LLGNmIVIVLGHHLGK	2	A0A0G2JSW3; P02091; A0A0G2JTW9; P11517	0	4	1	0	1	1	433.259	1730.02	0.558617	0.000241604	HCD (High Energy Collision Dissociation)	MS2	17.1858	100	41.364	6135	BcoGel3.raw	13/168		13.38	13	13	0.0803597
TRUE	High	Unambiguous	LLGNmIVIVLGHHLGK	2	A0A0G2JSW3; P02091; A0A0G2JTW9; P11517	0	3	1	0	1	1	577.344	1730.02	1.34255	0.000774212	HCD (High Energy Collision Dissociation)	MS2	52.2842	236.153	30.8329	5271	Gel3_FT.raw	7/168		13	13	13	0.0877078
TRUE	High	Unambiguous	LLGNmIVIVLGHHLGK	2	A0A0G2JSW3; P02091; A0A0G2JTW9; P11517	0	3	0.9035	0	1	1	577.344	1730.02	1.34255	0.000774212	HCD (High Energy Collision Dissociation)	MS2	22.4892	67.5752	25.7026	4186	Gel3_FT.raw	32/85						587.484	62
TRUE	High	Unambiguous	LLGNmIVIVLGHHLGK	2	A0A0G2JSW3; P02091; A0A0G2JTW9; P11517	0	3	0.8987	0	1	1	577.344	1730.02	1.44839	0.000835247	HCD (High Energy Collision Dissociation)	MS2	34.8574	58.2087	27.6031	4591	Gel3_FT.raw	28/85						460.586	62
[truncated: 26,063 more rows]

## Sheet: Raw data S+P+
Accession	Description	Coverage	# Peptides	# Unique Peptides	MW [kDa]	calc. pI	emPAI	Score Sequest	Coverage Sequest	# Peptides Sequest	Score Mascot	Coverage Mascot	# Peptides Mascot	Score MS Amanda	Coverage MS Amanda	# Peptides MS Amanda
[truncated: 26,059 more rows]

[truncated: 1 more sheets: Raw data S−P+]
