# Supplementary material for: Liver proteome alterations in psychologically distressed rats and a nootropic drug
Source: PeerJ. 2021 May 19;9:e11483. doi: 10.7717/peerj.11483 (PMC8140599; doi:10.7717/peerj.11483)
Supplement: Supplemental Information 9 — Proteins with changes in abundance of 50% were selected ( 0.66 ≤ fold change ≤1.5). The UniProtKb number accession, protein description, and fold change are showed. S−P−, S+P−, S+P+ or S−P+ in the ratio column indicates proteins only detected in a particular condition. S−P −, rats neither exposed to stress nor with piracetam treatment; S−P+, rats not exposed to stress but treated with piracetam; S+P−, rats exposed to stress without piracetam treatment; S+P+, rats exposed to stress and treated with piracetam. [file peerj-09-11483-s009.xlsx]

## Sheet: Data S2
	Supplemental Data 2. Fold change in the abundance of liver proteins identified in the different experimental conditions. Proteins with changes in abundance of 50% were selected (0.66 ≤ fold change ≤ 1.5). The UniProtKb number accession, protein description, and fold change are showed. S−P−, S+P−, S+P+ or S−P+ in the ratio column indicates proteins only detected in a particular condition. S−P−, ra…

## Sheet: Fold change S+P- vs. S-P-
UniProtKb Accession	Description	Fold change (S+P−/S−P−)
P68511	14-3-3 protein eta OS=Rattus norvegicus GN=Ywhah PE=1 SV=1	S+P−		S+P−: protein detected in S+P− , but not in S−P−
P68255	14-3-3 protein theta OS=Rattus norvegicus GN=Ywhaq PE=1 SV=1	S+P−		S−P−: protein detected in S−P−, but not in S+P−
F1LYR5	17-beta-hydroxysteroid dehydrogenase type 6 OS=Rattus norvegicus GN=Hsd17b6 PE=1 SV=3	S+P−
P35738	2-oxoisovalerate dehydrogenase subunit beta, mitochondrial OS=Rattus norvegicus GN=Bckdhb PE=1 SV=1	S+P−
Q5XIE6	3-hydroxyisobutyryl-CoA hydrolase, mitochondrial OS=Rattus norvegicus GN=Hibch PE=1 SV=2	S+P−
P62250	40S ribosomal protein S16 OS=Rattus norvegicus GN=Rps16 PE=1 SV=2	S+P−
D3ZRM9	60S ribosomal protein L13 OS=Rattus norvegicus GN=LOC100360491 PE=3 SV=1	S+P−
P62718	60S ribosomal protein L18a OS=Rattus norvegicus GN=Rpl18a PE=2 SV=1	S+P−
P62890	60S ribosomal protein L30 OS=Rattus norvegicus GN=Rpl30 PE=3 SV=2	S+P−
Q6P3V9	60S ribosomal protein L4 OS=Rattus norvegicus GN=Rpl4 PE=1 SV=1	S+P−
B0K031	60S ribosomal protein L7 OS=Rattus norvegicus GN=Rpl7 PE=1 SV=1	S+P−
Q7TQ90	Ac1002 OS=Rattus norvegicus GN=Adh4 PE=1 SV=1	S+P−
P11497	Acetyl-CoA carboxylase 1 OS=Rattus norvegicus GN=Acaca PE=1 SV=1	S+P−
B2RZ72	Actin-related protein 2/3 complex subunit 4 OS=Rattus norvegicus GN=Arpc4 PE=1 SV=1	S+P−
P62738	Actin, aortic smooth muscle OS=Rattus norvegicus GN=Acta2 PE=2 SV=1	S+P−
D3ZF13	Acyl carrier protein OS=Rattus norvegicus GN=Ndufab1 PE=1 SV=1	S+P−
Q5M9H2	Acyl-Coenzyme A dehydrogenase, very long chain OS=Rattus norvegicus GN=Acadvl PE=1 SV=1	S+P−
Q6AYT9	Acyl-coenzyme A synthetase ACSM5, mitochondrial OS=Rattus norvegicus GN=Acsm5 PE=2 SV=1	S+P−
D4AEP0	Adenylosuccinate synthetase isozyme 2 OS=Rattus norvegicus GN=Adss PE=1 SV=1	S+P−
Q09073	ADP/ATP translocase 2 OS=Rattus norvegicus GN=Slc25a5 PE=1 SV=3	S+P−
P50235	Alcohol sulfotransferase OS=Rattus norvegicus PE=2 SV=1	S+P−
D3ZF77	Aldo-keto reductase family 1, member C-like OS=Rattus norvegicus GN=Akr1cl PE=1 SV=1	S+P−
P54921	Alpha-soluble NSF attachment protein OS=Rattus norvegicus GN=Napa PE=1 SV=2	S+P−
P19643	Amine oxidase [flavin-containing] B OS=Rattus norvegicus GN=Maob PE=1 SV=3	S+P−
M0R9I6	Aminomethyltransferase OS=Rattus norvegicus GN=Amt PE=1 SV=2	S+P−
Q5XI77	Annexin OS=Rattus norvegicus GN=Anxa11 PE=1 SV=1	S+P−
G3V9N8	AP complex subunit beta OS=Rattus norvegicus GN=Ap1b1 PE=1 SV=3	S+P−
Q66HM2	AP-2 complex subunit alpha-2 OS=Rattus norvegicus GN=Ap2a2 PE=1 SV=1	S+P−
P62944	AP-2 complex subunit beta OS=Rattus norvegicus GN=Ap2b1 PE=1 SV=1	S+P−
P14173	Aromatic-L-amino-acid decarboxylase OS=Rattus norvegicus GN=Ddc PE=1 SV=1	S+P−
Q9QZH8	Arylacetamide deacetylase OS=Rattus norvegicus GN=Aadac PE=1 SV=1	S+P−
Q5BJQ0	Atypical kinase COQ8A, mitochondrial OS=Rattus norvegicus GN=Coq8a PE=2 SV=1	S+P−
P80299	Bifunctional epoxide hydrolase 2 OS=Rattus norvegicus GN=Ephx2 PE=1 SV=1	S+P−
O35826	Bifunctional UDP-N-acetylglucosamine 2-epimerase/N-acetylmannosamine kinase OS=Rattus norvegicus GN=Gne PE=1 SV=1	S+P−
Q5VLR5	BWK4 OS=Rattus norvegicus GN=Erp44 PE=1 SV=1	S+P−
G3V803	Cadherin-2 OS=Rattus norvegicus GN=Cdh2 PE=1 SV=1	S+P−
A0A0G2JZH0	Calcium-binding protein 39 OS=Rattus norvegicus GN=Cab39 PE=1 SV=1	S+P−
D4ACB8	Chaperonin subunit 8 (Theta) (Predicted), isoform CRA_a OS=Rattus norvegicus GN=Cct8 PE=1 SV=1	S+P−
D4AC23	Chaperonin-containing TCP1 subunit 7 OS=Rattus norvegicus GN=Cct7 PE=1 SV=1	S+P−
D4A8T3	Coatomer protein complex, subunit zeta 1 OS=Rattus norvegicus GN=Copz1 PE=1 SV=1	S+P−
G3V6T1	Coatomer subunit alpha OS=Rattus norvegicus GN=Copa PE=1 SV=1	S+P−
G3V615	Complement factor B OS=Rattus norvegicus GN=Cfb PE=1 SV=1	S+P−
Q5U2U2	Crk-like protein OS=Rattus norvegicus GN=Crkl PE=1 SV=1	S+P−
P10633	Cytochrome P450 2D1 OS=Rattus norvegicus GN=Cyp2d3 PE=1 SV=1	S+P−
P33274	Cytochrome P450 4F1 OS=Rattus norvegicus GN=Cyp4f1 PE=2 SV=1	S+P−
F1M1H0	Deoxyribose-phosphate aldolase OS=Rattus norvegicus GN=Dera PE=1 SV=3	S+P−
O55096	Dipeptidyl peptidase 3 OS=Rattus norvegicus GN=Dpp3 PE=1 SV=2	S+P−
Q62940	E3 ubiquitin-protein ligase OS=Rattus norvegicus GN=Nedd4 PE=1 SV=1	S+P−
F1LPB8	Ectonucleoside triphosphate diphosphohydrolase 5 OS=Rattus norvegicus GN=Entpd5 PE=1 SV=2	S+P−
Q66HF3	Electron transfer flavoprotein-ubiquinone oxidoreductase, mitochondrial OS=Rattus norvegicus GN=Etfdh PE=1 SV=1	S+P−
Q9Z311	Enoyl-[acyl-carrier-protein] reductase, mitochondrial OS=Rattus norvegicus GN=Mecr PE=1 SV=1	S+P−
B0BNG0	ER membrane protein complex subunit 2 OS=Rattus norvegicus GN=Emc2 PE=2 SV=1	S+P−
Q5I0N4	Estradiol 17-beta-dehydrogenase 2 OS=Rattus norvegicus GN=Hsd17b2 PE=1 SV=1	S+P−
Q6P685	Eukaryotic translation initiation factor 2 subunit beta OS=Rattus norvegicus GN=Eif2s2 PE=1 SV=1	S+P−
Q6P3V8	Eukaryotic translation initiation factor 4A1 OS=Rattus norvegicus GN=Eif4a1 PE=1 SV=1	S+P−
P31977	Ezrin OS=Rattus norvegicus GN=Ezr PE=1 SV=3	S+P−
Q99PF5	Far upstream element-binding protein 2 OS=Rattus norvegicus GN=Khsrp PE=1 SV=1	S+P−
Q9Z122	Fatty acid desaturase 2 OS=Rattus norvegicus GN=Fads2 PE=2 SV=1	S+P−
F1LSP9	FGGY carbohydrate kinase domain-containing OS=Rattus norvegicus GN=Fggy PE=1 SV=1	S+P−
P04937	Fibronectin OS=Rattus norvegicus GN=Fn1 PE=1 SV=2	S+P−
B2RYW9	Fumarylacetoacetate hydrolase domain-containing protein 2 OS=Rattus norvegicus GN=Fahd2 PE=1 SV=1	S+P−
D3ZYS7	G3BP stress granule assembly factor 1 OS=Rattus norvegicus GN=G3bp1 PE=1 SV=1	S+P−
D4ADD7	Glutaredoxin 5 OS=Rattus norvegicus GN=Glrx5 PE=1 SV=1	S+P−
P08009	Glutathione S-transferase Yb-3 OS=Rattus norvegicus GN=Gstm3 PE=1 SV=2	S+P−
D4A5Q9	Glycine decarboxylase OS=Rattus norvegicus GN=Gldc PE=1 SV=1	S+P−
Q6P2A5	GTP:AMP phosphotransferase AK3, mitochondrial OS=Rattus norvegicus GN=Ak3 PE=1 SV=1	S+P−
P06866	Haptoglobin OS=Rattus norvegicus GN=Hp PE=1 SV=3	S+P−
Q66HA8	Heat shock protein 105 kDa OS=Rattus norvegicus GN=Hsph1 PE=1 SV=1	S+P−
Q5XHZ0	Heat shock protein 75 kDa, mitochondrial OS=Rattus norvegicus GN=Trap1 PE=1 SV=1	S+P−
F1M3D3	Heterogeneous nuclear ribonucleoprotein M OS=Rattus norvegicus GN=Hnrnpm PE=1 SV=1	S+P−
P62959	Histidine triad nucleotide-binding protein 1 OS=Rattus norvegicus GN=Hint1 PE=1 SV=5	S+P−
P02262	Histone H2A type 1 OS=Rattus norvegicus PE=1 SV=2	S+P−
P20760	Ig gamma-2A chain C region OS=Rattus norvegicus GN=Igg-2a PE=1 SV=1	S+P−
D3ZBS2	Inter-alpha-trypsin inhibitor heavy chain H3 OS=Rattus norvegicus GN=Itih3 PE=1 SV=3	S+P−
Q5BK17	Iodotyrosine deiodinase 1 OS=Rattus norvegicus GN=Iyd PE=2 SV=1	S+P−
O88867	Kynurenine 3-monooxygenase OS=Rattus norvegicus GN=Kmo PE=1 SV=1	S+P−
D3ZVS2	L-2-hydroxyglutarate dehydrogenase OS=Rattus norvegicus GN=L2hgdh PE=1 SV=1	S+P−
P10867	L-gulonolactone oxidase OS=Rattus norvegicus GN=Gulo PE=1 SV=1	S+P−
Q63010	Liver carboxylesterase B-1 OS=Rattus norvegicus PE=1 SV=1	S+P−
Q62667	Major vault protein OS=Rattus norvegicus GN=Mvp PE=1 SV=1	S+P−
P43244	Matrin-3 OS=Rattus norvegicus GN=Matr3 PE=1 SV=1	S+P−
Q562C4	Methyltransferase-like protein 7B OS=Rattus norvegicus GN=Mettl7b PE=1 SV=1	S+P−
A0A0G2JU12	Microsomal glutathione S-transferase 2 OS=Rattus norvegicus GN=Mgst2 PE=1 SV=1	S+P−
D4ADS4	Microsomal glutathione S-transferase 3 OS=Rattus norvegicus GN=Mgst3 PE=1 SV=1	S+P−
Q5M7W5	Microtubule-associated protein 4 OS=Rattus norvegicus GN=Map4 PE=1 SV=1	S+P−
P38718	Mitochondrial pyruvate carrier 2 OS=Rattus norvegicus GN=Mpc2 PE=2 SV=1	S+P−
Q5I0M2	Nicotinate-nucleotide pyrophosphorylase [carboxylating] OS=Rattus norvegicus GN=Qprt PE=2 SV=1	S+P−
G3V6H9	Nucleosome assembly protein 1-like 1 OS=Rattus norvegicus GN=Nap1l1 PE=1 SV=1	S+P−
Q3B7D0	Oxygen-dependent coproporphyrinogen-III oxidase, mitochondrial OS=Rattus norvegicus GN=Cpox PE=1 SV=1	S+P−
Q9Z2M4	Peroxisomal 2,4-dienoyl-CoA reductase OS=Rattus norvegicus GN=Decr2 PE=2 SV=1	S+P−
A0A0G2QC04	Plastin 1 OS=Rattus norvegicus GN=Pls1 PE=1 SV=1	S+P−
O35264	Platelet-activating factor acetylhydrolase IB subunit beta OS=Rattus norvegicus GN=Pafah1b2 PE=1 SV=1	S+P−
D4AE56	Prostaglandin E synthase 2 OS=Rattus norvegicus GN=Ptges2 PE=1 SV=1	S+P−
G3V6W6	Proteasome 26S subunit, ATPase 6 OS=Rattus norvegicus GN=Psmc6 PE=1 SV=1	S+P−
P21670	Proteasome subunit alpha type-4 OS=Rattus norvegicus GN=Psma4 PE=1 SV=1	S+P−
P34067	Proteasome subunit beta type-4 OS=Rattus norvegicus GN=Psmb4 PE=1 SV=2	S+P−
Q5XFW8	Protein SEC13 homolog OS=Rattus norvegicus GN=Sec13 PE=1 SV=1	S+P−
G3V843	Prothrombin OS=Rattus norvegicus GN=F2 PE=1 SV=1	S+P−
D4A5G8	Pyruvate dehydrogenase E1 component subunit alpha OS=Rattus norvegicus GN=Pdha1l1 PE=1 SV=3	S+P−
Q6NYB7	Ras-related protein Rab-1A OS=Rattus norvegicus GN=Rab1A PE=1 SV=3	S+P−
P09527	Ras-related protein Rab-7a OS=Rattus norvegicus GN=Rab7a PE=1 SV=2	S+P−
D3ZJX5	RCG54610, isoform CRA_a OS=Rattus norvegicus GN=Timm50 PE=1 SV=2	S+P−
F1LQS6	RCG61833 OS=Rattus norvegicus GN=Xdh PE=1 SV=2	S+P−
E9PTR4	RCG62582, isoform CRA_b OS=Rattus norvegicus GN=Ubap2l PE=1 SV=2	S+P−
Q6AXX6	Redox-regulatory protein FAM213A OS=Rattus norvegicus GN=Fam213a PE=1 SV=1	S+P−
P50170	Retinol dehydrogenase 2 OS=Rattus norvegicus GN=Rdh2 PE=1 SV=1	S+P−
P02696	Retinol-binding protein 1 OS=Rattus norvegicus GN=Rbp1 PE=1 SV=2	S+P−
P29315	Ribonuclease inhibitor OS=Rattus norvegicus GN=Rnh1 PE=1 SV=1	S+P−
M0R5Y8	Similar to 60S ribosomal protein L9 OS=Rattus norvegicus GN=RGD1565048 PE=4 SV=2	S+P−
O35913	Solute carrier organic anion transporter family member 1A4 OS=Rattus norvegicus GN=Slco1a4 PE=2 SV=1	S+P−
Q63413	Spliceosome RNA helicase Ddx39b OS=Rattus norvegicus GN=Ddx39b PE=2 SV=3	S+P−
A0A0G2K8K0	Splicing factor proline and glutamine rich OS=Rattus norvegicus GN=Sfpq PE=1 SV=1	S+P−
A0A0G2KB11	StAR-related lipid transfer domain-containing 10 OS=Rattus norvegicus GN=Stard10 PE=1 SV=1	S+P−
Q99JC6	TAP-binding protein OS=Rattus norvegicus GN=Tapbp PE=1 SV=1	S+P−
A0A0G2K2B6	Thiopurine S-methyltransferase OS=Rattus norvegicus GN=Tpmt PE=1 SV=1	S+P−
F1LMT9	Tripartite motif protein 80 OS=Rattus norvegicus GN=Trim80 PE=1 SV=2	S+P−
Q6AYZ1	Tubulin alpha-1C chain OS=Rattus norvegicus GN=Tuba1c PE=1 SV=1	S+P−
Q9JJP9	Ubiquilin 1, isoform CRA_a OS=Rattus norvegicus GN=Ubqln1 PE=1 SV=1	S+P−
Q9JLA3	UDP-glucose:glycoprotein glucosyltransferase 1 OS=Rattus norvegicus GN=Uggt1 PE=1 SV=2	S+P−
P09875	UDP-glucuronosyltransferase 2B1 OS=Rattus norvegicus GN=Ugt2b1 PE=2 SV=1	S+P−
F1M7A9	Uncharacterized protein OS=Rattus norvegicus PE=4 SV=2	S+P−
Q9R1Z0	Voltage-dependent anion-selective channel protein 3 OS=Rattus norvegicus GN=Vdac3 PE=1 SV=1	S+P−
A0A0G2K3W1	von Willebrand factor A domain-containing 8 OS=Rattus norvegicus GN=Vwa8 PE=1 SV=1	S+P−
Q5I0D7	Xaa-Pro dipeptidase OS=Rattus norvegicus GN=Pepd PE=2 SV=1	S+P−
P11517	Hemoglobin subunit beta-2 OS=Rattus norvegicus PE=1 SV=2	23.827
P02091	Hemoglobin subunit beta-1 OS=Rattus norvegicus GN=Hbb PE=1 SV=3	22.0949
P62804	Histone H4 OS=Rattus norvegicus GN=Hist1h4b PE=1 SV=2	15.344
P08011	Microsomal glutathione S-transferase 1 OS=Rattus norvegicus GN=Mgst1 PE=1 SV=3	7.01285
P97524	Very long-chain acyl-CoA synthetase OS=Rattus norvegicus GN=Slc27a2 PE=1 SV=1	6.96721
D3ZAF6	ATP synthase subunit f, mitochondrial OS=Rattus norvegicus GN=Atp5j2 PE=1 SV=1	6.62405
P31210	3-oxo-5-beta-steroid 4-dehydrogenase OS=Rattus norvegicus GN=Akr1d1 PE=1 SV=1	6.19048
Q4QQW3	Hydroxyacid-oxoacid transhydrogenase, mitochondrial OS=Rattus norvegicus GN=Adhfe1 PE=1 SV=1	6.09375
D4AD70	Similar to 60S ribosomal protein L38 OS=Rattus norvegicus GN=RGD1561636 PE=3 SV=1	5.64086
Q62669	Globin a1 OS=Rattus norvegicus GN=LOC103694855 PE=1 SV=1	5.09592
D3ZE63	Uncharacterized protein OS=Rattus norvegicus GN=LOC679748 PE=4 SV=1	5.09573
P29266	3-hydroxyisobutyrate dehydrogenase, mitochondrial OS=Rattus norvegicus GN=Hibadh PE=1 SV=3	5.0836
A0A0G2JSV6	Globin c2 OS=Rattus norvegicus GN=Hba-a2 PE=1 SV=1	4.94738
Q6AYS8	Estradiol 17-beta-dehydrogenase 11 OS=Rattus norvegicus GN=Hsd17b11 PE=2 SV=1	4.91176
Q63965	Sideroflexin-1 OS=Rattus norvegicus GN=Sfxn1 PE=2 SV=4	4.79508
Q920A6	Retinoid-inducible serine carboxypeptidase OS=Rattus norvegicus GN=Scpep1 PE=2 SV=1	4.68571
P82995	Heat shock protein HSP 90-alpha OS=Rattus norvegicus GN=Hsp90aa1 PE=1 SV=3	4.6257
A0JPJ7	Obg-like ATPase 1 OS=Rattus norvegicus GN=Ola1 PE=2 SV=1	4.56989
Q63342	Dimethylglycine dehydrogenase, mitochondrial OS=Rattus norvegicus GN=Dmgdh PE=1 SV=1	4.10479
P10111	Peptidyl-prolyl cis-trans isomerase A OS=Rattus norvegicus GN=Ppia PE=1 SV=2	4.00078
G3V9N2	Peroxisomal membrane protein 2 OS=Rattus norvegicus GN=Pxmp2 PE=1 SV=1	3.66981
P61206	ADP-ribosylation factor 3 OS=Rattus norvegicus GN=Arf3 PE=3 SV=1	3.61056
P30713	Glutathione S-transferase theta-2 OS=Rattus norvegicus GN=Gstt2 PE=1 SV=3	3.56425
P38918	Aflatoxin B1 aldehyde reductase member 3 OS=Rattus norvegicus GN=Akr7a3 PE=1 SV=2	3.5241
P07687	Epoxide hydrolase 1 OS=Rattus norvegicus GN=Ephx1 PE=1 SV=1	3.21448
Q1HCL7	NAD kinase 2, mitochondrial OS=Rattus norvegicus GN=Nadk2 PE=1 SV=1	3.21429
P18886	Carnitine O-palmitoyltransferase 2, mitochondrial OS=Rattus norvegicus GN=Cpt2 PE=1 SV=1	3.20339
P05182	Cytochrome P450 2E1 OS=Rattus norvegicus GN=Cyp2e1 PE=1 SV=4	3.20312
D3ZAN3	Alpha glucosidase 2 alpha neutral subunit (Predicted) OS=Rattus norvegicus GN=Ganab PE=1 SV=1	3.17647
D3ZIC2	Urocanate hydratase 1 OS=Rattus norvegicus GN=Uroc1 PE=1 SV=2	3.11254
P48199	C-reactive protein OS=Rattus norvegicus GN=Crp PE=1 SV=1	3.1
Q03336	Regucalcin OS=Rattus norvegicus GN=Rgn PE=1 SV=3	3.05445
P46953	3-hydroxyanthranilate 3,4-dioxygenase OS=Rattus norvegicus GN=Haao PE=1 SV=1	3.00386
P18163	Long-chain-fatty-acid--CoA ligase 1 OS=Rattus norvegicus GN=Acsl1 PE=1 SV=1	3
D3ZZC1	RCG43947 OS=Rattus norvegicus GN=Txndc5 PE=1 SV=1	2.89604
P10860	Glutamate dehydrogenase 1, mitochondrial OS=Rattus norvegicus GN=Glud1 PE=1 SV=2	2.89509
Q58FK9	Kynurenine--oxoglutarate transaminase 3 OS=Rattus norvegicus GN=Kyat3 PE=2 SV=1	2.86527
Q64057	Alpha-aminoadipic semialdehyde dehydrogenase OS=Rattus norvegicus GN=Aldh7a1 PE=1 SV=2	2.81748
D3ZZ21	NADH dehydrogenase (Ubiquinone) 1 beta subcomplex, 6 (Predicted) OS=Rattus norvegicus GN=Ndufb6 PE=1 SV=1	2.77892
A0A0G2K8Q8	Ubiquinol-cytochrome c reductase, complex III subunit X OS=Rattus norvegicus GN=Uqcr10 PE=1 SV=1	2.77892
Q68FZ8	Propionyl coenzyme A carboxylase, beta polypeptide OS=Rattus norvegicus GN=Pccb PE=1 SV=1	2.77206
Q5XIT9	Methylcrotonoyl-CoA carboxylase beta chain, mitochondrial OS=Rattus norvegicus GN=Mccc2 PE=2 SV=1	2.73008
A0A0G2K047	Acyl-CoA synthetase short-chain family member 3 OS=Rattus norvegicus GN=Acss3 PE=1 SV=1	2.71818
Q5XI78	2-oxoglutarate dehydrogenase, mitochondrial OS=Rattus norvegicus GN=Ogdh PE=1 SV=1	2.67033
D3Z9G3	Uncharacterized protein OS=Rattus norvegicus PE=4 SV=1	2.66916
F1LRQ1	Aldehyde oxidase 1 OS=Rattus norvegicus GN=Aox1 PE=1 SV=3	2.63918
Q5BJP3	Ubiquitin-fold modifier 1 OS=Rattus norvegicus GN=Ufm1 PE=3 SV=1	2.58462
B2RZD6	NDUFA4, mitochondrial complex-associated OS=Rattus norvegicus GN=Ndufa4 PE=1 SV=1	2.46581
A0A0G2K459	Mitochondrial carrier 2 OS=Rattus norvegicus GN=Mtch2 PE=1 SV=1	2.4092
D4AE35	Sulfotransferase OS=Rattus norvegicus GN=Sult2a1 PE=1 SV=2	2.39477
P63102	14-3-3 protein zeta/delta OS=Rattus norvegicus GN=Ywhaz PE=1 SV=1	2.39332
D4ACJ1	40S ribosomal protein S24 OS=Rattus norvegicus GN=LOC100363469 PE=3 SV=1	2.39332
D3ZD09	Cytochrome c oxidase subunit OS=Rattus norvegicus GN=Cox6b1 PE=1 SV=1	2.39332
P00481	Ornithine carbamoyltransferase, mitochondrial OS=Rattus norvegicus GN=Otc PE=1 SV=1	2.36856
P84817	Mitochondrial fission 1 protein OS=Rattus norvegicus GN=Fis1 PE=1 SV=1	2.32934
Q4KLZ6	Triokinase/FMN cyclase OS=Rattus norvegicus GN=Tkfc PE=1 SV=1	2.30817
G3V6C2	Homogentisate 1, 2-dioxygenase OS=Rattus norvegicus GN=Hgd PE=1 SV=1	2.30592
Q5U3Z7	Serine hydroxymethyltransferase OS=Rattus norvegicus GN=Shmt2 PE=1 SV=1	2.30233
Q9WU49	Calcium-regulated heat stable protein 1 OS=Rattus norvegicus GN=Carhsp1 PE=1 SV=1	2.28767
P24470	Cytochrome P450 2C23 OS=Rattus norvegicus GN=Cyp2c23 PE=2 SV=2	2.28767
P13086	Succinate--CoA ligase [ADP/GDP-forming] subunit alpha, mitochondrial OS=Rattus norvegicus GN=Suclg1 PE=1 SV=1	2.28767
P83732	60S ribosomal protein L24 OS=Rattus norvegicus GN=Rpl24 PE=2 SV=1	2.25869
Q9ER34	Aconitate hydratase, mitochondrial OS=Rattus norvegicus GN=Aco2 PE=1 SV=2	2.24898
P27952	40S ribosomal protein S2 OS=Rattus norvegicus GN=Rps2 PE=1 SV=1	2.23176
Q5I0M1	Apolipoprotein H OS=Rattus norvegicus GN=Apoh PE=1 SV=1	2.23176
Q4KLP0	Probable 2-oxoglutarate dehydrogenase E1 component DHKTD1, mitochondrial OS=Rattus norvegicus GN=Dhtkd1 PE=2 SV=1	2.22907
G3V936	Citrate synthase OS=Rattus norvegicus GN=Cs PE=1 SV=1	2.21622
Q9Z142	Transmembrane protein 33 OS=Rattus norvegicus GN=Tmem33 PE=2 SV=1	2.20755
P14668	Annexin A5 OS=Rattus norvegicus GN=Anxa5 PE=1 SV=3	2.20297
P29457	Serpin H1 OS=Rattus norvegicus GN=Serpinh1 PE=1 SV=1	2.20297
Q9JLJ3	4-trimethylaminobutyraldehyde dehydrogenase OS=Rattus norvegicus GN=Aldh9a1 PE=1 SV=1	2.16324
P25113	Phosphoglycerate mutase 1 OS=Rattus norvegicus GN=Pgam1 PE=1 SV=4	2.16265
P85834	Elongation factor Tu, mitochondrial OS=Rattus norvegicus GN=Tufm PE=1 SV=1	2.1625
D3ZTP0	10-formyltetrahydrofolate dehydrogenase OS=Rattus norvegicus GN=Aldh1l2 PE=1 SV=3	2.15789
D3ZM21	Catechol-O-methyltransferase domain containing 1 (Predicted), isoform CRA_a OS=Rattus norvegicus GN=Comtd1 PE=1 SV=1	2.15484
P25235	Dolichyl-diphosphooligosaccharide--protein glycosyltransferase subunit 2 OS=Rattus norvegicus GN=Rpn2 PE=2 SV=2	2.15484
O35509	Ras-related protein Rab-11B OS=Rattus norvegicus GN=Rab11b PE=1 SV=4	2.15484
P13221	Aspartate aminotransferase, cytoplasmic OS=Rattus norvegicus GN=Got1 PE=1 SV=3	2.15324
P19511	ATP synthase F(0) complex subunit B1, mitochondrial OS=Rattus norvegicus GN=Atp5f1 PE=1 SV=1	2.14706
Q9JM53	Apoptosis-inducing factor 1, mitochondrial OS=Rattus norvegicus GN=Aifm1 PE=1 SV=1	2.14483
Q5RKJ9	RAB10, member RAS oncogene family OS=Rattus norvegicus GN=Rab10 PE=1 SV=1	2.14483
G3V8C3	Vimentin OS=Rattus norvegicus GN=Vim PE=1 SV=1	2.14483
P00507	Aspartate aminotransferase, mitochondrial OS=Rattus norvegicus GN=Got2 PE=1 SV=2	2.14168
P24329	Thiosulfate sulfurtransferase OS=Rattus norvegicus GN=Tst PE=1 SV=3	2.12983
P97576	GrpE protein homolog OS=Rattus norvegicus GN=Grpel1 PE=1 SV=1	2.12403
Q6IRS6	Fetub protein OS=Rattus norvegicus GN=Fetub PE=1 SV=1	2.12295
Q5PPG2	Legumain OS=Rattus norvegicus GN=Lgmn PE=1 SV=1	2.12295
Q0VGK3	Glycerate kinase OS=Rattus norvegicus GN=Glyctk PE=1 SV=1	2.11818
G3V741	Phosphate carrier protein, mitochondrial OS=Rattus norvegicus GN=Slc25a3 PE=1 SV=1	2.11818
P34058	Heat shock protein HSP 90-beta OS=Rattus norvegicus GN=Hsp90ab1 PE=1 SV=4	2.11609
G3V9R8	Heterogeneous nuclear ribonucleoprotein C OS=Rattus norvegicus GN=Hnrnpc PE=1 SV=1	2.11429
P09606	Glutamine synthetase OS=Rattus norvegicus GN=Glul PE=1 SV=3	2.11207
P63088	Serine/threonine-protein phosphatase OS=Rattus norvegicus GN=Ppp1cc PE=1 SV=1	2.11207
Q01177	Plasminogen OS=Rattus norvegicus GN=Plg PE=2 SV=2	2.09901
P01048	T-kininogen 1 OS=Rattus norvegicus GN=Map1 PE=1 SV=2	2.09901
Q5BJZ3	Nicotinamide nucleotide transhydrogenase OS=Rattus norvegicus GN=Nnt PE=1 SV=1	2.09091
P02651	Apolipoprotein A-IV OS=Rattus norvegicus GN=Apoa4 PE=1 SV=1	2.08602
Q4V8F9	Hydroxysteroid dehydrogenase-like protein 2 OS=Rattus norvegicus GN=Hsdl2 PE=2 SV=1	2.08602
P62193	26S proteasome regulatory subunit 4 OS=Rattus norvegicus GN=Psmc1 PE=2 SV=1	2.0814
Q68FQ0	T-complex protein 1 subunit epsilon OS=Rattus norvegicus GN=Cct5 PE=1 SV=1	2.08065
P32232	Cystathionine beta-synthase OS=Rattus norvegicus GN=Cbs PE=1 SV=3	2.07792
P12785	Fatty acid synthase OS=Rattus norvegicus GN=Fasn PE=1 SV=3	2.0775
P48037	Annexin A6 OS=Rattus norvegicus GN=Anxa6 PE=1 SV=2	2.07547
O35567	Bifunctional purine biosynthesis protein PURH OS=Rattus norvegicus GN=Atic PE=1 SV=2	2.07353
M0R629	Adenylosuccinate synthetase isozyme 1 OS=Rattus norvegicus GN=Adssl1 PE=1 SV=1	2.07229
Q3MIB4	Lon protease homolog 2, peroxisomal OS=Rattus norvegicus GN=Lonp2 PE=1 SV=2	2.0625
B0BNE5	S-formylglutathione hydrolase OS=Rattus norvegicus GN=Esd PE=2 SV=1	2.05123
Q5U2S7	Proteasome (Prosome, macropain) 26S subunit, non-ATPase, 3 OS=Rattus norvegicus GN=Psmd3 PE=1 SV=1	2.04918
Q5PQT3	Glycine N-acyltransferase OS=Rattus norvegicus GN=Glyat PE=1 SV=1	2.04487
G3V7G8	Glycine--tRNA ligase OS=Rattus norvegicus GN=Gars PE=1 SV=1	2.04255
F1LM33	Leucine-rich PPR motif-containing protein, mitochondrial OS=Rattus norvegicus GN=Lrpprc PE=1 SV=2	2.04255
Q5PPL3	Sterol-4-alpha-carboxylate 3-dehydrogenase, decarboxylating OS=Rattus norvegicus GN=Nsdhl PE=2 SV=1	2.03371
Q66HT1	Fructose-bisphosphate aldolase OS=Rattus norvegicus GN=Aldob PE=1 SV=1	2.02773
Q63617	Hypoxia up-regulated protein 1 OS=Rattus norvegicus GN=Hyou1 PE=1 SV=1	2.02703
P41034	Alpha-tocopherol transfer protein OS=Rattus norvegicus GN=Ttpa PE=1 SV=1	2.01963
G3V7J0	Aldehyde dehydrogenase family 6, subfamily A1, isoform CRA_b OS=Rattus norvegicus GN=Aldh6a1 PE=1 SV=1	1.98988
P36511	UDP-glucuronosyltransferase 2B15 OS=Rattus norvegicus GN=Ugt2b15 PE=1 SV=1	1.98689
B0BNN3	Carbonic anhydrase 1 OS=Rattus norvegicus GN=Ca1 PE=1 SV=1	1.97265
O09171	Betaine--homocysteine S-methyltransferase 1 OS=Rattus norvegicus GN=Bhmt PE=1 SV=1	1.95716
B0BMT9	Sqrdl protein OS=Rattus norvegicus GN=Sqrdl PE=1 SV=1	1.94038
Q5I0J9	Putative L-aspartate dehydrogenase OS=Rattus norvegicus GN=Aspdh PE=1 SV=1	1.93043
Q920L2	Succinate dehydrogenase [ubiquinone] flavoprotein subunit, mitochondrial OS=Rattus norvegicus GN=Sdha PE=1 SV=1	1.92701
Q6P6V0	Glucose-6-phosphate isomerase OS=Rattus norvegicus GN=Gpi PE=1 SV=1	1.91453
D3ZG43	NADH dehydrogenase (Ubiquinone) Fe-S protein 3 (Predicted), isoform CRA_c OS=Rattus norvegicus GN=Ndufs3 PE=1 SV=1	1.90183
Q7TMA5	Apolipoprotein B-100 OS=Rattus norvegicus GN=Apob PE=1 SV=1	1.875
P46462	Transitional endoplasmic reticulum ATPase OS=Rattus norvegicus GN=Vcp PE=1 SV=3	1.85043
P17988	Sulfotransferase 1A1 OS=Rattus norvegicus GN=Sult1a1 PE=1 SV=1	1.82714
F1LRY5	RCG45398 OS=Rattus norvegicus GN=Sardh PE=1 SV=2	1.82192
Q64573	Liver carboxylesterase 4 OS=Rattus norvegicus PE=2 SV=2	1.81197
Q8CHM7	2-hydroxyacyl-CoA lyase 1 OS=Rattus norvegicus GN=Hacl1 PE=1 SV=1	1.8
P24368	Peptidyl-prolyl cis-trans isomerase B OS=Rattus norvegicus GN=Ppib PE=1 SV=3	1.78302
F1LZW6	Solute carrier family 25 member 13 OS=Rattus norvegicus GN=Slc25a13 PE=1 SV=2	1.78302
P06757	Alcohol dehydrogenase 1 OS=Rattus norvegicus GN=Adh1 PE=1 SV=3	1.78128
Q9ES38	Bile acyl-CoA synthetase OS=Rattus norvegicus GN=Slc27a5 PE=1 SV=1	1.76271
Q63910	Alpha globin OS=Rattus norvegicus GN=Hba-a3 PE=1 SV=2	1.76221
Q63276	Bile acid-CoA:amino acid N-acyltransferase OS=Rattus norvegicus GN=Baat PE=1 SV=2	1.76041
G3V6S2	Aconitate hydratase OS=Rattus norvegicus GN=Aco1 PE=1 SV=1	1.74409
D3ZX87	60S ribosomal protein L31-like OS=Rattus norvegicus GN=LOC100910017 PE=4 SV=2	1.70085
P0C5H9	Mesencephalic astrocyte-derived neurotrophic factor OS=Rattus norvegicus GN=Manf PE=1 SV=1	1.70085
D3ZN03	Ribosomal protein P2-like OS=Rattus norvegicus GN=LOC100362751 PE=1 SV=1	1.68455
P41562	Isocitrate dehydrogenase [NADP] cytoplasmic OS=Rattus norvegicus GN=Idh1 PE=1 SV=1	1.68234
P18666	Myosin regulatory light chain 12B OS=Rattus norvegicus GN=Myl12b PE=4 SV=1	1.68077
D4A565	NADH dehydrogenase (Ubiquinone) 1 beta subcomplex, 5 (Predicted), isoform CRA_b OS=Rattus norvegicus GN=Ndufb5 PE=1 SV=1	1.68077
Q5U211	Sorting nexin-3 OS=Rattus norvegicus GN=Snx3 PE=1 SV=1	1.68077
Q9EQX9	Ubiquitin-conjugating enzyme E2 N OS=Rattus norvegicus GN=Ube2n PE=1 SV=1	1.68077
G3V7I5	Aldehyde dehydrogenase X, mitochondrial OS=Rattus norvegicus GN=Aldh1b1 PE=1 SV=1	1.65971
D3ZUU8	SEC14-like protein 3 OS=Rattus norvegicus GN=Sec14l4 PE=1 SV=1	1.65843
P16303	Carboxylesterase 1D OS=Rattus norvegicus GN=Ces1d PE=1 SV=2	1.65774
Q64428	Trifunctional enzyme subunit alpha, mitochondrial OS=Rattus norvegicus GN=Hadha PE=1 SV=2	1.65038
P24008	3-oxo-5-alpha-steroid 4-dehydrogenase 1 OS=Rattus norvegicus GN=Srd5a1 PE=1 SV=2	1.6401
P09811	Glycogen phosphorylase, liver form OS=Rattus norvegicus GN=Pygl PE=1 SV=5	1.6401
P16617	Phosphoglycerate kinase 1 OS=Rattus norvegicus GN=Pgk1 PE=1 SV=2	1.63122
P07756	Carbamoyl-phosphate synthase [ammonia], mitochondrial OS=Rattus norvegicus GN=Cps1 PE=1 SV=1	1.63036
O88794	Pyridoxine-5'-phosphate oxidase OS=Rattus norvegicus GN=Pnpo PE=1 SV=1	1.62953
P51886	Lumican OS=Rattus norvegicus GN=Lum PE=1 SV=1	1.61677
P28037	Cytosolic 10-formyltetrahydrofolate dehydrogenase OS=Rattus norvegicus GN=Aldh1l1 PE=1 SV=3	1.61584
Q63448	Peroxisomal acyl-coenzyme A oxidase 3 OS=Rattus norvegicus GN=Acox3 PE=1 SV=1	1.61538
P08461	Dihydrolipoyllysine-residue acetyltransferase component of pyruvate dehydrogenase complex, mitochondrial OS=Rattus norvegicus GN=Dlat PE=1 SV=3	1.61491
Q64565	Alanine--glyoxylate aminotransferase 2, mitochondrial OS=Rattus norvegicus GN=Agxt2 PE=1 SV=2	1.61093
A0A0G2K8G2	Acyl-CoA synthetase medium-chain family member 1 OS=Rattus norvegicus GN=Acsm1 PE=1 SV=1	1.61066
P17178	RCG24013, isoform CRA_a OS=Rattus norvegicus GN=Cyp27a1 PE=1 SV=1	1.60797
P29117	Peptidyl-prolyl cis-trans isomerase F, mitochondrial OS=Rattus norvegicus GN=Ppif PE=1 SV=2	1.60274
P24473	Glutathione S-transferase kappa 1 OS=Rattus norvegicus GN=Gstk1 PE=1 SV=3	1.59854
F1LQS3	60S ribosomal protein L6 OS=Rattus norvegicus GN=Rpl6-ps1 PE=3 SV=1	1.58776
Q6TUH8	LRRGT00066 OS=Rattus norvegicus GN=LOC306079 PE=2 SV=1	1.58776
Q5XIC0	Enoyl-CoA delta isomerase 2, mitochondrial OS=Rattus norvegicus GN=Eci3 PE=1 SV=1	1.58369
G3V6H5	Mitochondrial 2-oxoglutarate/malate carrier protein OS=Rattus norvegicus GN=Slc25a11 PE=1 SV=1	1.58369
P09139	Serine--pyruvate aminotransferase, mitochondrial OS=Rattus norvegicus GN=Agxt PE=1 SV=1	1.57658
A0A0G2K1L3	Carboxylic ester hydrolase OS=Rattus norvegicus GN=Ces2i PE=1 SV=1	1.57547
Q5QE80	Aldehyde oxidase 3 OS=Rattus norvegicus GN=Aox3 PE=1 SV=1	1.57286
B0BNB9	HtrA serine peptidase 2 OS=Rattus norvegicus GN=Htra2 PE=1 SV=1	1.56989
Q6DGG0	Peptidyl-prolyl cis-trans isomerase D OS=Rattus norvegicus GN=Ppid PE=1 SV=3	1.56701
O89049	Thioredoxin reductase 1, cytoplasmic OS=Rattus norvegicus GN=Txnrd1 PE=1 SV=5	1.56395
P49432	Pyruvate dehydrogenase E1 component subunit beta OS=Rattus norvegicus GN=Pdhb PE=1 SV=1	1.56154
Q9QXQ0	Alpha-actinin-4 OS=Rattus norvegicus GN=Actn4 PE=1 SV=1	1.56051
P35565	Calnexin OS=Rattus norvegicus GN=Canx PE=1 SV=1	1.56024
Q9EQP5	Prolargin OS=Rattus norvegicus GN=Prelp PE=2 SV=1	1.54701
D4AEH9	Amylo-1, 6-glucosidase, 4-alpha-glucanotransferase (Glycogen debranching enzyme, glycogen storage disease type III) (Predicted), isoform CRA_a OS=Rattus norvegicus GN=Agl PE=1 SV=1	1.54639
Q499N5	Acyl-CoA synthetase family member 2, mitochondrial OS=Rattus norvegicus GN=Acsf2 PE=2 SV=1	1.5461
A0A0G2K3Z9	Uncharacterized protein OS=Rattus norvegicus PE=4 SV=1	1.54536
P04762	Catalase OS=Rattus norvegicus GN=Cat PE=1 SV=3	1.54281
P15650	Long-chain specific acyl-CoA dehydrogenase, mitochondrial OS=Rattus norvegicus GN=Acadl PE=1 SV=1	1.54219
F1LW74	IQ motif-containing GTPase-activating protein 2 OS=Rattus norvegicus GN=Iqgap2 PE=1 SV=3	1.53922
F1LQ55	Podocan OS=Rattus norvegicus GN=Scp2 PE=1 SV=3	1.53825
P51647	Retinal dehydrogenase 1 OS=Rattus norvegicus GN=Aldh1a1 PE=1 SV=1	1.53571
D3ZKG1	Methylmalonyl CoA mutase OS=Rattus norvegicus GN=Mut PE=1 SV=2	1.53398
P62845	40S ribosomal protein S15 OS=Rattus norvegicus GN=Rps15 PE=1 SV=2	1.53189
F1LNF1	Heterogeneous nuclear ribonucleoproteins A2/B1 OS=Rattus norvegicus GN=Hnrnpa2b1 PE=1 SV=1	1.53134
Q4FZT9	26S proteasome non-ATPase regulatory subunit 2 OS=Rattus norvegicus GN=Psmd2 PE=1 SV=1	1.53086
A0A0G2JZI2	Glutamyl-prolyl-tRNA synthetase OS=Rattus norvegicus GN=Eprs PE=1 SV=1	1.53061
P11711	Cytochrome P450 2A1 OS=Rattus norvegicus GN=Cyp2a1 PE=1 SV=2	1.52844
O89000	Dihydropyrimidine dehydrogenase [NADP(+)] OS=Rattus norvegicus GN=Dpyd PE=2 SV=1	1.525
P11240	Cytochrome c oxidase subunit 5A, mitochondrial OS=Rattus norvegicus GN=Cox5a PE=1 SV=1	1.5196
F7EV94	2-oxoisovalerate dehydrogenase subunit alpha, mitochondrial OS=Rattus norvegicus GN=Bckdha PE=1 SV=1	1.51923
F1LRV4	Heat shock 70 kDa protein 4 OS=Rattus norvegicus GN=Hspa4 PE=1 SV=1	1.51807
P52873	Pyruvate carboxylase, mitochondrial OS=Rattus norvegicus GN=Pc PE=1 SV=1	1.50072
P04636	Malate dehydrogenase, mitochondrial OS=Rattus norvegicus GN=Mdh2 PE=1 SV=2	1.5
P02793	Ferritin light chain 1 OS=Rattus norvegicus GN=Ftl1 PE=1 SV=3	0.662277
Q924S5	Lon protease homolog, mitochondrial OS=Rattus norvegicus GN=Lonp1 PE=2 SV=1	0.651163
P16086	Spectrin alpha chain, non-erythrocytic 1 OS=Rattus norvegicus GN=Sptan1 PE=1 SV=1	0.648649
P00406	Cytochrome c oxidase subunit 2 OS=Rattus norvegicus GN=Mtco2 PE=1 SV=3	0.647224
B0BN46	Glyoxylate and hydroxypyruvate reductase OS=Rattus norvegicus GN=Grhpr PE=1 SV=1	0.647224
P40112	Proteasome subunit beta type-3 OS=Rattus norvegicus GN=Psmb3 PE=1 SV=1	0.647224
D3ZFA8	40S ribosomal protein S17-like OS=Rattus norvegicus GN=LOC100362366 PE=3 SV=1	0.645889
Q64654	Lanosterol 14-alpha demethylase OS=Rattus norvegicus GN=Cyp51a1 PE=1 SV=1	0.640927
Q3MHS9	Chaperonin containing Tcp1, subunit 6A (Zeta 1) OS=Rattus norvegicus GN=Cct6a PE=1 SV=1	0.64
O55012	Phosphatidylinositol binding clathrin assembly protein, isoform CRA_a OS=Rattus norvegicus GN=Picalm PE=1 SV=1	0.639286
Q5I0K1	Pipecolic acid and sarcosine oxidase OS=Rattus norvegicus GN=Pipox PE=1 SV=1	0.639286
P12368	cAMP-dependent protein kinase type II-alpha regulatory subunit OS=Rattus norvegicus GN=Prkar2a PE=1 SV=1	0.638158
Q4V7C7	Actin-related protein 3 OS=Rattus norvegicus GN=Actr3 PE=1 SV=1	0.634731
Q07936	Annexin A2 OS=Rattus norvegicus GN=Anxa2 PE=1 SV=2	0.634286
D4A830	Pyrophosphatase (inorganic) 2 OS=Rattus norvegicus GN=Ppa2 PE=1 SV=2	0.625571
E9PT65	Radixin OS=Rattus norvegicus GN=Rdx PE=1 SV=2	0.625571
D3ZFQ8	Cytochrome c-1 OS=Rattus norvegicus GN=Cyc1 PE=1 SV=3	0.623932
D3ZCA0	Proline synthetase co-transcribed (Predicted) OS=Rattus norvegicus GN=Prosc PE=1 SV=1	0.623932
Q76EQ0	Serine racemase OS=Rattus norvegicus GN=Srr PE=1 SV=1	0.623932
Q63798	Proteasome activator complex subunit 2 OS=Rattus norvegicus GN=Psme2 PE=2 SV=3	0.623503
B0BMW2	3-hydroxyacyl-CoA dehydrogenase type-2 OS=Rattus norvegicus GN=Hsd17b10 PE=1 SV=1	0.620997
G3V8D5	6-phosphogluconolactonase OS=Rattus norvegicus GN=Pgls PE=1 SV=1	0.620758
D4AEH3	Proteasome (Prosome, macropain) 26S subunit, non-ATPase, 7 (Predicted) OS=Rattus norvegicus GN=Psmd7 PE=1 SV=1	0.613675
P29410	Adenylate kinase 2, mitochondrial OS=Rattus norvegicus GN=Ak2 PE=2 SV=2	0.612271
P18418	Calreticulin OS=Rattus norvegicus GN=Calr PE=1 SV=1	0.609718
Q9QX81	Heterogeneous nuclear ribonucleoprotein A/B OS=Rattus norvegicus GN=Hnrnpab PE=1 SV=1	0.606277
P07150	Annexin A1 OS=Rattus norvegicus GN=Anxa1 PE=1 SV=2	0.602981
F1LZJ4	Putative hydroxypyruvate isomerase OS=Rattus norvegicus GN=Hyi PE=1 SV=2	0.598237
Q8CFN2	Cell division control protein 42 homolog OS=Rattus norvegicus GN=Cdc42 PE=1 SV=2	0.58794
Q68FT5	S-methylmethionine--homocysteine S-methyltransferase BHMT2 OS=Rattus norvegicus GN=Bhmt2 PE=2 SV=1	0.583723
Q6AY18	Pyrophosphatase (inorganic) 1 OS=Rattus norvegicus GN=Sar1a PE=1 SV=1	0.578856
P05545	Serine protease inhibitor A3K OS=Rattus norvegicus GN=Serpina3k PE=1 SV=3	0.57165
B5DFD8	SH3 domain-binding glutamic acid-rich-like protein OS=Rattus norvegicus GN=Sh3bgrl PE=1 SV=1	0.567469
Q5XIM9	T-complex protein 1 subunit beta OS=Rattus norvegicus GN=Cct2 PE=1 SV=3	0.561644
P19225	Cytochrome P450 2C70 OS=Rattus norvegicus GN=Cyp2c70 PE=2 SV=1	0.556582
Q9R063	Peroxiredoxin 5, isoform CRA_c OS=Rattus norvegicus GN=Prdx5 PE=1 SV=1	0.553179
O88989	Malate dehydrogenase, cytoplasmic OS=Rattus norvegicus GN=Mdh1 PE=1 SV=3	0.529316
Q63797	Proteasome activator complex subunit 1 OS=Rattus norvegicus GN=Psme1 PE=2 SV=1	0.52581
P23965	Enoyl-CoA delta isomerase 1, mitochondrial OS=Rattus norvegicus GN=Eci1 PE=1 SV=1	0.522321
Q5RJR8	Leucine-rich repeat-containing protein 59 OS=Rattus norvegicus GN=Lrrc59 PE=1 SV=1	0.522321
O88767	Park7 protein OS=Rattus norvegicus GN=Park7 PE=1 SV=1	0.512334
P97612	Fatty-acid amide hydrolase 1 OS=Rattus norvegicus GN=Faah PE=1 SV=1	0.507331
P27605	Hypoxanthine-guanine phosphoribosyltransferase OS=Rattus norvegicus GN=Hprt1 PE=1 SV=1	0.492275
M0R9L0	Nascent polypeptide-associated complex alpha subunit OS=Rattus norvegicus GN=Naca PE=1 SV=1	0.489362
Q3KRE0	ATPase family AAA domain-containing protein 3 OS=Rattus norvegicus GN=Atad3 PE=1 SV=1	0.487395
Q6P7A7	Dolichyl-diphosphooligosaccharide--protein glycosyltransferase subunit 1 OS=Rattus norvegicus GN=Rpn1 PE=1 SV=1	0.487395
Q9WVJ6	Tissue-type transglutaminase OS=Rattus norvegicus GN=Tgm2 PE=1 SV=1	0.487395
F1MAR6	Proline dehydrogenase OS=Rattus norvegicus GN=Prodh1 PE=1 SV=2	0.485294
P07632	Superoxide dismutase [Cu-Zn] OS=Rattus norvegicus GN=Sod1 PE=1 SV=2	0.48323
Q5XIC6	Proteasome (Prosome, macropain) 26S subunit, non-ATPase, 12 OS=Rattus norvegicus GN=Psmd12 PE=1 SV=1	0.482759
A0A0G2K719	DEAD-box helicase 3, X-linked OS=Rattus norvegicus GN=Ddx3x PE=1 SV=1	0.482759
D3ZZA8	SEC24 homolog A, COPII coat complex component OS=Rattus norvegicus GN=Sec24a PE=1 SV=1	0.482759
G3V7L6	26S proteasome regulatory subunit 7 OS=Rattus norvegicus GN=Psmc2 PE=1 SV=1	0.48125
M0R735	Heterogeneous nuclear ribonucleoprotein Q OS=Rattus norvegicus GN=Syncrip PE=1 SV=2	0.481203
O88637	Ethanolamine-phosphate cytidylyltransferase OS=Rattus norvegicus GN=Pcyt2 PE=1 SV=1	0.479381
G3V7G9	Eukaryotic translation initiation factor 3, subunit 6 interacting protein OS=Rattus norvegicus GN=Eif3l PE=1 SV=2	0.476415
G3V8R1	Nucleobindin 2, isoform CRA_b OS=Rattus norvegicus GN=Nucb2 PE=1 SV=1	0.476415
G3V9R9	Afamin OS=Rattus norvegicus GN=Afm PE=1 SV=1	0.472103
Q5I0D1	Glyoxalase domain-containing protein 4 OS=Rattus norvegicus GN=Glod4 PE=1 SV=1	0.472103
F1LPR6	Immunoglobulin heavy constant mu OS=Rattus norvegicus GN=Ighm PE=1 SV=3	0.472103
D4ADG2	IBA57 homolog, iron-sulfur cluster assembly OS=Rattus norvegicus GN=Iba57 PE=1 SV=1	0.471042
Q64194	Lysosomal acid lipase/cholesteryl ester hydrolase OS=Rattus norvegicus GN=Lipa PE=2 SV=1	0.471042
Q68FR9	Elongation factor 1-delta OS=Rattus norvegicus GN=Eef1d PE=1 SV=2	0.470803
Q7TPB1	T-complex protein 1 subunit delta OS=Rattus norvegicus GN=Cct4 PE=1 SV=3	0.470803
Q8R431	Monoglyceride lipase OS=Rattus norvegicus GN=Mgll PE=1 SV=1	0.466238
G3V6C4	UDP-glucose 6-dehydrogenase OS=Rattus norvegicus GN=Ugdh PE=1 SV=1	0.465839
Q6PCU0	ATP synthase subunit gamma OS=Rattus norvegicus GN=Atp5c1 PE=1 SV=1	0.465753
Q5I0E7	Transmembrane emp24 domain-containing protein 9 OS=Rattus norvegicus GN=Tmed9 PE=1 SV=1	0.464072
M0RC77	Kynurenine formamidase OS=Rattus norvegicus GN=Afmid PE=1 SV=1	0.462396
Q5XI73	Rho GDP-dissociation inhibitor 1 OS=Rattus norvegicus GN=Arhgdia PE=1 SV=1	0.462396
Q66H12	Alpha-N-acetylgalactosaminidase OS=Rattus norvegicus GN=Naga PE=2 SV=1	0.457002
P14942	Glutathione S-transferase alpha-4 OS=Rattus norvegicus GN=Gsta4 PE=1 SV=2	0.456471
Q7TP48	Adipocyte plasma membrane-associated protein OS=Rattus norvegicus GN=Apmap PE=1 SV=1	0.453933
Q68FT9	Selenocysteine lyase OS=Rattus norvegicus GN=Scly PE=1 SV=1	0.453933
D3ZM33	Ribosomal protein S18-like OS=Rattus norvegicus GN=LOC100362298 PE=3 SV=3	0.452991
Q64640	Adenosine kinase OS=Rattus norvegicus GN=Adk PE=1 SV=1	0.448077
B2GUX7	Cellular repressor of E1A-stimulated genes (Predicted), isoform CRA_b OS=Rattus norvegicus GN=Creg1 PE=1 SV=1	0.448077
F2Z3T7	Isochorismatase domain-containing protein 1 OS=Rattus norvegicus GN=LOC103694869 PE=1 SV=1	0.432545
Q6AYQ8	Acylpyruvase FAHD1, mitochondrial OS=Rattus norvegicus GN=Fahd1 PE=1 SV=1	0.429306
P57113	Maleylacetoacetate isomerase OS=Rattus norvegicus GN=Gstz1 PE=1 SV=2	0.426173
P62083	40S ribosomal protein S7 OS=Rattus norvegicus GN=Rps7 PE=1 SV=1	0.426101
Q6QI16	LRRGT00192 OS=Rattus norvegicus GN=RGD1304704 PE=1 SV=1	0.421559
Q5XFX0	Transgelin-2 OS=Rattus norvegicus GN=Tagln2 PE=1 SV=1	0.41783
P47198	60S ribosomal protein L22 OS=Rattus norvegicus GN=Rpl22 PE=2 SV=2	0.405546
G3V960	Guanidinoacetate N-methyltransferase OS=Rattus norvegicus GN=Gamt PE=1 SV=1	0.405546
Q64550	UDP-glucuronosyltransferase 1-1 OS=Rattus norvegicus GN=Ugt1a1 PE=1 SV=1	0.39008
P52555	Endoplasmic reticulum resident protein 29 OS=Rattus norvegicus GN=Erp29 PE=1 SV=2	0.370116
B5DF65	Biliverdin reductase B OS=Rattus norvegicus GN=Blvrb PE=1 SV=1	0.362895
Q8R491	EH domain-containing protein 3 OS=Rattus norvegicus GN=Ehd3 PE=1 SV=1	0.359801
Q63081	Protein disulfide-isomerase A6 OS=Rattus norvegicus GN=Pdia6 PE=1 SV=1	0.354927
Q9JKB7	Guanine deaminase OS=Rattus norvegicus GN=Gda PE=1 SV=1	0.354701
M0RCY2	Similar to ribosomal protein S13 OS=Rattus norvegicus GN=LOC683961 PE=3 SV=1	0.333781
A0A140UHX6	Spectrin beta chain OS=Rattus norvegicus GN=Sptb PE=1 SV=1	0.325581
P85972	Vinculin OS=Rattus norvegicus GN=Vcl PE=1 SV=1	0.325581
P55159	Serum paraoxonase/arylesterase 1 OS=Rattus norvegicus GN=Pon1 PE=1 SV=3	0.321782
F1LM05	Serine protease inhibitor OS=Rattus norvegicus GN=LOC299282 PE=1 SV=1	0.31891
G3V728	4-nitrophenylphosphatase domain and non-neuronal SNAP25-like protein homolog 1 (C. elegans), isoform CRA_b OS=Rattus norvegicus GN=Nipsnap1 PE=1 SV=1	0.316888
P62859	40S ribosomal protein S28 OS=Rattus norvegicus GN=Rps28 PE=1 SV=1	0.316859
Q7TP91	Ab1-205 OS=Rattus norvegicus GN=Surf4 PE=1 SV=1	0.312169
Q63083	Nucleobindin-1 OS=Rattus norvegicus GN=Nucb1 PE=1 SV=1	0.30855
Q08163	Adenylyl cyclase-associated protein 1 OS=Rattus norvegicus GN=Cap1 PE=1 SV=3	0.308
P46413	Glutathione synthetase OS=Rattus norvegicus GN=Gss PE=1 SV=1	0.308
P12007	Isovaleryl-CoA dehydrogenase, mitochondrial OS=Rattus norvegicus GN=Ivd PE=1 SV=2	0.305921
Q66HF1	NADH-ubiquinone oxidoreductase 75 kDa subunit, mitochondrial OS=Rattus norvegicus GN=Ndufs1 PE=1 SV=1	0.3
P62909	40S ribosomal protein S3 OS=Rattus norvegicus GN=Rps3 PE=1 SV=1	0.294521
P37397	Calponin-3 OS=Rattus norvegicus GN=Cnn3 PE=1 SV=1	0.294521
O35760	Isopentenyl-diphosphate Delta-isomerase 1 OS=Rattus norvegicus GN=Idi1 PE=1 SV=1	0.290598
P04904	Glutathione S-transferase alpha-3 OS=Rattus norvegicus GN=Gsta3 PE=1 SV=3	0.289736
P20788	Cytochrome b-c1 complex subunit Rieske, mitochondrial OS=Rattus norvegicus GN=Uqcrfs1 PE=1 SV=2	0.289421
P11348	Dihydropteridine reductase OS=Rattus norvegicus GN=Qdpr PE=1 SV=1	0.289421
Q64638	UDP-glucuronosyltransferase 1-5 OS=Rattus norvegicus GN=Ugt1a5 PE=2 SV=1	0.280564
Q3B8N9	Biphenyl hydrolase-like OS=Rattus norvegicus GN=Bphl PE=1 SV=1	0.269745
D4A2K1	4-hydroxy-2-oxoglutarate aldolase 1 OS=Rattus norvegicus GN=Hoga1 PE=1 SV=1	0.253033
Q0D2L3	Agmatinase, mitochondrial OS=Rattus norvegicus GN=Agmat PE=2 SV=1	0.249769
D3ZIL6	Enoyl CoA hydratase domain-containing 2 OS=Rattus norvegicus GN=Echdc2 PE=1 SV=1	0.243618
Q68FT3	Pyridine nucleotide-disulfide oxidoreductase domain-containing protein 2 OS=Rattus norvegicus GN=Pyroxd2 PE=2 SV=1	0.221925
P04639	Apolipoprotein A-I OS=Rattus norvegicus GN=Apoa1 PE=1 SV=2	0.203593
Q63570	26S proteasome regulatory subunit 6B OS=Rattus norvegicus GN=Psmc4 PE=1 SV=1	0.130081
P80386	5'-AMP-activated protein kinase subunit beta-1 OS=Rattus norvegicus GN=Prkab1 PE=1 SV=4	S−P−
P17077	60S ribosomal protein L9 OS=Rattus norvegicus GN=Rpl9 PE=1 SV=1	S−P−
F7F557	Acyl-coenzyme A thioesterase 8 OS=Rattus norvegicus GN=Acot8 PE=1 SV=1	S−P−
Q05962	ADP/ATP translocase 1 OS=Rattus norvegicus GN=Slc25a4 PE=1 SV=3	S−P−
Q6T487	Alpha-actinin-1 OS=Rattus norvegicus GN=Actn1 PE=1 SV=1	S−P−
A2VCW9	Alpha-aminoadipic semialdehyde synthase, mitochondrial OS=Rattus norvegicus GN=Aass PE=2 SV=1	S−P−
P00689	Alpha-amylase OS=Rattus norvegicus GN=Amy2a3 PE=3 SV=1	S−P−
Q9QUH3	Apolipoprotein A-V OS=Rattus norvegicus GN=Apoa5 PE=1 SV=1	S−P−
P02650	Apolipoprotein E OS=Rattus norvegicus GN=Apoe PE=1 SV=1	S−P−
F1LQ09	Atlastin GTPase 2 OS=Rattus norvegicus GN=Atl2 PE=1 SV=1	S−P−
P10959	Carboxylesterase 1C OS=Rattus norvegicus GN=Ces1c PE=1 SV=3	S−P−
G3V7J5	Carboxylic ester hydrolase OS=Rattus norvegicus GN=Ces2e PE=1 SV=2	S−P−
O35397	Caspase-6 OS=Rattus norvegicus GN=Casp6 PE=2 SV=2	S−P−
Q5U302	Catenin (Cadherin associated protein), alpha 1 OS=Rattus norvegicus GN=Ctnna1 PE=1 SV=1	S−P−
Q5XIA5	Coenzyme A synthase OS=Rattus norvegicus GN=Coasy PE=1 SV=1	S−P−
P10633	Cytochrome P450 2D1 OS=Rattus norvegicus GN=Cyp2d3 PE=3 SV=1	S−P−
Q62651	Delta(3,5)-Delta(2,4)-dienoyl-CoA isomerase, mitochondrial OS=Rattus norvegicus GN=Ech1 PE=1 SV=2	S−P−
F1LMV6	Desmoplakin OS=Rattus norvegicus GN=Dsp PE=1 SV=1	S−P−
A0A0G2K5E4	DnaJ heat shock protein family (Hsp40) member A3 OS=Rattus norvegicus GN=Dnaja3 PE=1 SV=1	S−P−
Q924C3	Ectonucleotide pyrophosphatase/phosphodiesterase family member 1 OS=Rattus norvegicus GN=Enpp1 PE=1 SV=2	S−P−
Q641Z6	EH domain-containing protein 1 OS=Rattus norvegicus GN=Ehd1 PE=1 SV=1	S−P−
Q5RKI1	Eukaryotic initiation factor 4A-II OS=Rattus norvegicus GN=Eif4a2 PE=1 SV=1	S−P−
B5DEN5	Eukaryotic translation elongation factor 1 beta 2 OS=Rattus norvegicus GN=Eef1b2 PE=1 SV=1	S−P−
P06399	Fibrinogen alpha chain OS=Rattus norvegicus GN=Fga PE=1 SV=3	S−P−
P02680	Fibrinogen gamma chain OS=Rattus norvegicus GN=Fgg PE=1 SV=3	S−P−
Q9QZU7	Gamma-butyrobetaine dioxygenase OS=Rattus norvegicus GN=Bbox1 PE=1 SV=1	S−P−
Q63228	Glia maturation factor beta OS=Rattus norvegicus GN=Gmfb PE=1 SV=2	S−P−
P08009	Glutathione S-transferase Mu 2 OS=Rattus norvegicus GN=Gstm7 PE=1 SV=1	S−P−
Q5HZY2	GTP-binding protein SAR1b OS=Rattus norvegicus GN=Sar1b PE=2 SV=1	S−P−
D3ZW55	Inosine triphosphate pyrophosphatase OS=Rattus norvegicus GN=Itpa PE=3 SV=1	S−P−
P49134	Integrin beta-1 OS=Rattus norvegicus GN=Itgb1 PE=2 SV=1	S−P−
Q920P0	L-xylulose reductase OS=Rattus norvegicus GN=Dcxr PE=1 SV=1	S−P−
P13697	Malic enzyme OS=Rattus norvegicus GN=Me1 PE=1 SV=1	S−P−
Q5XIC1	Mannose-1-phosphate guanyltransferase alpha OS=Rattus norvegicus GN=Gmppa PE=1 SV=1	S−P−
P0C546	Mitochondrial coenzyme A transporter SLC25A42 OS=Rattus norvegicus GN=Slc25a42 PE=1 SV=1	S−P−
Q5XIN6	Mitochondrial proton/calcium exchanger protein OS=Rattus norvegicus GN=Letm1 PE=1 SV=1	S−P−
O35763	Moesin OS=Rattus norvegicus GN=Msn PE=1 SV=1	S−P−
P13832	Myosin regulatory light chain RLC-A OS=Rattus norvegicus GN=Rlc-a PE=2 SV=2	S−P−
Q5M876	N-acyl-aromatic-L-amino acid amidohydrolase (carboxylate-forming) OS=Rattus norvegicus GN=Acy3 PE=1 SV=1	S−P−
Q561S0	NADH dehydrogenase [ubiquinone] 1 alpha subcomplex subunit 10, mitochondrial OS=Rattus norvegicus GN=Ndufa10 PE=1 SV=1	S−P−
A0A0G2JVL6	NADH dehydrogenase [ubiquinone] 1 alpha subcomplex subunit 8 OS=Rattus norvegicus GN=Ndufa8 PE=1 SV=1	S−P−
D4A478	Nucleoside-triphosphatase, cancer-related OS=Rattus norvegicus GN=Ntpcr PE=1 SV=1	S−P−
G3V7P6	Nudix (Nucleoside diphosphate linked moiety X)-type motif 16 (Predicted), isoform CRA_a OS=Rattus norvegicus GN=Nudt16 PE=1 SV=1	S−P−
D3ZVB7	Osteoglycin OS=Rattus norvegicus GN=Ogn PE=1 SV=1	S−P−
M0RA08	Perilipin OS=Rattus norvegicus GN=Plin3 PE=1 SV=1	S−P−
Q505J8	Phenylalanine--tRNA ligase alpha subunit OS=Rattus norvegicus GN=Farsa PE=1 SV=1	S−P−
Q5U2V4	Phospholipase B-like 1 OS=Rattus norvegicus GN=Plbd1 PE=2 SV=1	S−P−
F1LPK7	Plastin 3 (T-isoform), isoform CRA_a OS=Rattus norvegicus GN=Pls3 PE=1 SV=2	S−P−
B5DFN4	Prefoldin 5 (Predicted), isoform CRA_a OS=Rattus norvegicus GN=Pfdn5 PE=1 SV=1	S−P−
P07633	Propionyl-CoA carboxylase beta chain, mitochondrial OS=Rattus norvegicus GN=Pccb PE=2 SV=1	S−P−
P97584	Prostaglandin reductase 1 OS=Rattus norvegicus GN=Ptgr1 PE=2 SV=3	S−P−
Q4V8E2	Proteasome (Prosome, macropain) 26S subunit, non-ATPase, 14 OS=Rattus norvegicus GN=Psmd14 PE=1 SV=1	S−P−
P60901	Proteasome subunit alpha type-6 OS=Rattus norvegicus GN=Psma6 PE=1 SV=1	S−P−
Q6PDW4	Proteasome subunit beta type OS=Rattus norvegicus GN=Psmb1 PE=1 SV=1	S−P−
G3V647	Pyridoxal kinase OS=Rattus norvegicus GN=Pdxk PE=1 SV=1	S−P−
Q6AYT0	Quinone oxidoreductase OS=Rattus norvegicus GN=Cryz PE=2 SV=1	S−P−
D4A8F2	Ras suppressor protein 1 OS=Rattus norvegicus GN=Rsu1 PE=1 SV=3	S−P−
P05712	Ras-related protein Rab-2A OS=Rattus norvegicus GN=Rab2a PE=2 SV=1	S−P−
I6L9G6	RCG31562, isoform CRA_c OS=Rattus norvegicus GN=Tardbp PE=1 SV=1	S−P−
Q6AYR8	Secernin-2 OS=Rattus norvegicus GN=Scrn2 PE=2 SV=1	S−P−
Q5M7T5	Serine (Or cysteine) peptidase inhibitor, clade C (Antithrombin), member 1 OS=Rattus norvegicus GN=Serpinc1 PE=1 SV=1	S−P−
M0R4I3	Similar to 40S ribosomal protein S16 OS=Rattus norvegicus GN=RGD1561137 PE=3 SV=1	S−P−
D4A6W6	Similar to 60S ribosomal protein L8 OS=Rattus norvegicus GN=RGD1561333 PE=3 SV=1	S−P−
F1LX07	Solute carrier family 25 member 12 OS=Rattus norvegicus GN=Slc25a12 PE=1 SV=3	S−P−
D4A678	Spectrin, alpha, erythrocytic 1 OS=Rattus norvegicus GN=Spta1 PE=1 SV=3	S−P−
Q02769	Squalene synthase OS=Rattus norvegicus GN=Fdft1 PE=2 SV=1	S−P−
Q3MIE4	Synaptic vesicle membrane protein VAT-1 homolog OS=Rattus norvegicus GN=Vat1 PE=1 SV=1	S−P−
Q5XHY5	Threonine--tRNA ligase, cytoplasmic OS=Rattus norvegicus GN=Tars PE=1 SV=1	S−P−
G3V762	Tissue specific transplantation antigen P35B (Predicted), isoform CRA_a OS=Rattus norvegicus GN=Tsta3 PE=1 SV=1	S−P−
Q5U3Y8	Transcription factor BTF3 OS=Rattus norvegicus GN=Btf3 PE=1 SV=1	S−P−
F1LPS8	Transcriptional activator protein Pur-alpha OS=Rattus norvegicus GN=Pura PE=1 SV=3	S−P−
Q68FT1	Ubiquinone biosynthesis protein COQ9, mitochondrial OS=Rattus norvegicus GN=Coq9 PE=1 SV=2	S−P−
A0A0G2JUD3	UDP glucuronosyltransferase 2 family, polypeptide B10 OS=Rattus norvegicus GN=Ugt2b17 PE=3 SV=1	S−P−
F1LTB8	UDP-glucuronosyltransferase OS=Rattus norvegicus GN=RGD1559459 PE=1 SV=2	S−P−
D4A269	Uncharacterized protein OS=Rattus norvegicus PE=4 SV=1	S−P−
Q4KMA2	UV excision repair protein RAD23 homolog B OS=Rattus norvegicus GN=Rad23b PE=1 SV=1	S−P−
P45953	Very long-chain specific acyl-CoA dehydrogenase, mitochondrial OS=Rattus norvegicus GN=Acadvl PE=1 SV=1	S−P−
P04276	Vitamin D-binding protein OS=Rattus norvegicus GN=Gc PE=1 SV=3	S−P−

## Sheet: Fold change S+P+ vs. S+P-
UniProtKb Accession	Description	Fold change (S+P+/S+P−)
M0R8T2	10-formyltetrahydrofolate dehydrogenase OS=Rattus norvegicus GN=Aldh1l1 PE=1 SV=2	S+P+		S+P+: protein detected in S+P+ , but not in S+P−
P80386	5'-AMP-activated protein kinase subunit beta-1 OS=Rattus norvegicus GN=Prkab1 PE=1 SV=4	S+P+		S+P−: protein detected in S+P−, but not in S+P+
P17077	60S ribosomal protein L9 OS=Rattus norvegicus GN=Rpl9 PE=1 SV=1	S+P+
F1LSP2	Acyl-CoA dehydrogenase family, member 10 OS=Rattus norvegicus GN=Acad10 PE=1 SV=2	S+P+
F7F557	Acyl-coenzyme A thioesterase 8 OS=Rattus norvegicus GN=Acot8 PE=1 SV=1	S+P+
D3ZW08	Adenylosuccinate lyase OS=Rattus norvegicus GN=Adsl PE=1 SV=1	S+P+
P84083	ADP-ribosylation factor 5 OS=Rattus norvegicus GN=Arf5 PE=1 SV=2	S+P+
A2VCW9	Alpha-aminoadipic semialdehyde synthase, mitochondrial OS=Rattus norvegicus GN=Aass PE=2 SV=1	S+P+
P00689	Alpha-amylase OS=Rattus norvegicus GN=Amy2a3 PE=3 SV=1	S+P+
P21396	Amine oxidase [flavin-containing] A OS=Rattus norvegicus GN=Maoa PE=1 SV=1	S+P+
D3Z9Z0	Ankyrin 1 OS=Rattus norvegicus GN=Ank1 PE=1 SV=1	S+P+
P85970	Arp2/3 complex 34 kDa subunit OS=Rattus norvegicus GN=Arpc2 PE=1 SV=1	S+P+
P10959	Carboxylesterase 1C OS=Rattus norvegicus GN=Ces1c PE=1 SV=3	S+P+
A0A0G2K0C1	Carboxylic ester hydrolase OS=Rattus norvegicus GN=Ces2c PE=1 SV=1	S+P+
O35397	Caspase-6 OS=Rattus norvegicus GN=Casp6 PE=2 SV=2	S+P+
Q5U302	Catenin (Cadherin associated protein), alpha 1 OS=Rattus norvegicus GN=Ctnna1 PE=1 SV=1	S+P+
Q9WU82	Catenin (Cadherin associated protein), beta 1, isoform CRA_a OS=Rattus norvegicus GN=Ctnnb1 PE=1 SV=1	S+P+
D4A3T3	Chromobox 1 OS=Rattus norvegicus GN=Cbx1 PE=1 SV=1	S+P+
Q4KM65	Cleavage and polyadenylation specificity factor subunit 5 OS=Rattus norvegicus GN=Nudt21 PE=2 SV=1	S+P+
Q5XIA5	Coenzyme A synthase OS=Rattus norvegicus GN=Coasy PE=1 SV=1	S+P+
G3V624	Coronin OS=Rattus norvegicus GN=Coro1c PE=1 SV=1	S+P+
P05178	Cytochrome P450 2C6 OS=Rattus norvegicus GN=Cyp2c6 PE=2 SV=2	S+P+
F1LMV6	Desmoplakin OS=Rattus norvegicus GN=Dsp PE=1 SV=1	S+P+
P80067	Dipeptidyl peptidase 1 OS=Rattus norvegicus GN=Ctsc PE=1 SV=3	S+P+
G3V616	Divalent cation tolerant protein CUTA, isoform CRA_b OS=Rattus norvegicus GN=Cuta PE=1 SV=1	S+P+
Q924C3	Ectonucleotide pyrophosphatase/phosphodiesterase family member 1 OS=Rattus norvegicus GN=Enpp1 PE=1 SV=2	S+P+
Q641Z6	EH domain-containing protein 1 OS=Rattus norvegicus GN=Ehd1 PE=1 SV=1	S+P+
Q62730	Estradiol 17-beta-dehydrogenase 2 OS=Rattus norvegicus GN=Hsd17b2 PE=2 SV=1	S+P+
Q5RKI1	Eukaryotic initiation factor 4A-II OS=Rattus norvegicus GN=Eif4a2 PE=1 SV=1	S+P+
B5DEN5	Eukaryotic translation elongation factor 1 beta 2 OS=Rattus norvegicus GN=Eef1b2 PE=1 SV=1	S+P+
P06399	Fibrinogen alpha chain OS=Rattus norvegicus GN=Fga PE=1 SV=3	S+P+
P02680	Fibrinogen gamma chain OS=Rattus norvegicus GN=Fgg PE=1 SV=3	S+P+
Q9QZU7	Gamma-butyrobetaine dioxygenase OS=Rattus norvegicus GN=Bbox1 PE=1 SV=1	S+P+
D3ZWE0	Histone H2A OS=Rattus norvegicus GN=Hist2h2ab PE=3 SV=1	S+P+
P0CC09	Histone H2A type 2-A OS=Rattus norvegicus GN=Hist2h2aa3 PE=1 SV=1	S+P+
D3ZW55	Inosine triphosphate pyrophosphatase OS=Rattus norvegicus GN=Itpa PE=3 SV=1	S+P+
J7PDL5	Interferon-gamma-inducible GTPase Ifgga2 protein OS=Rattus norvegicus GN=LOC103694226 PE=4 SV=1	S+P+
Q920P0	L-xylulose reductase OS=Rattus norvegicus GN=Dcxr PE=1 SV=1	S+P+
P13697	Malic enzyme OS=Rattus norvegicus GN=Me1 PE=1 SV=1	S+P+
Q5XIC1	Mannose-1-phosphate guanyltransferase alpha OS=Rattus norvegicus GN=Gmppa PE=1 SV=1	S+P+
P70580	Membrane-associated progesterone receptor component 1 OS=Rattus norvegicus GN=Pgrmc1 PE=1 SV=3	S+P+
P0C546	Mitochondrial coenzyme A transporter SLC25A42 OS=Rattus norvegicus GN=Slc25a42 PE=1 SV=1	S+P+
P13832	Myosin regulatory light chain RLC-A OS=Rattus norvegicus GN=Rlc-a PE=2 SV=2	S+P+
A0A0G2JVL6	NADH dehydrogenase [ubiquinone] 1 alpha subcomplex subunit 8 OS=Rattus norvegicus GN=Ndufa8 PE=1 SV=1	S+P+
G3V709	Nicotinate phosphoribosyltransferase OS=Rattus norvegicus GN=Naprt PE=1 SV=1	S+P+
F7ESM5	Nitrilase 1, isoform CRA_a OS=Rattus norvegicus GN=Nit1 PE=1 SV=1	S+P+
D4A478	Nucleoside-triphosphatase, cancer-related OS=Rattus norvegicus GN=Ntpcr PE=1 SV=1	S+P+
G3V7P6	Nudix (Nucleoside diphosphate linked moiety X)-type motif 16 (Predicted), isoform CRA_a OS=Rattus norvegicus GN=Nudt16 PE=1 SV=1	S+P+
M0RA08	Perilipin OS=Rattus norvegicus GN=Plin3 PE=1 SV=1	S+P+
Q505J8	Phenylalanine--tRNA ligase alpha subunit OS=Rattus norvegicus GN=Farsa PE=1 SV=1	S+P+
Q68FT7	Phenylalanyl-tRNA synthetase, beta subunit OS=Rattus norvegicus GN=Farsb PE=1 SV=1	S+P+
P07379	Phosphoenolpyruvate carboxykinase, cytosolic [GTP] OS=Rattus norvegicus GN=Pck1 PE=1 SV=1	S+P+
Q5U2V4	Phospholipase B-like 1 OS=Rattus norvegicus GN=Plbd1 PE=2 SV=1	S+P+
B5DFN4	Prefoldin 5 (Predicted), isoform CRA_a OS=Rattus norvegicus GN=Pfdn5 PE=1 SV=1	S+P+
P97584	Prostaglandin reductase 1 OS=Rattus norvegicus GN=Ptgr1 PE=2 SV=3	S+P+
P48004	Proteasome subunit alpha type OS=Rattus norvegicus GN=Psma7 PE=1 SV=1	S+P+
P18420	Proteasome subunit alpha type-1 OS=Rattus norvegicus GN=Psma1 PE=1 SV=2	S+P+
P60901	Proteasome subunit alpha type-6 OS=Rattus norvegicus GN=Psma6 PE=1 SV=1	S+P+
Q6PDW4	Proteasome subunit beta type OS=Rattus norvegicus GN=Psmb1 PE=1 SV=1	S+P+
G3V647	Pyridoxal kinase OS=Rattus norvegicus GN=Pdxk PE=1 SV=1	S+P+
Q6AYT0	Quinone oxidoreductase OS=Rattus norvegicus GN=Cryz PE=2 SV=1	S+P+
D4A8F2	Ras suppressor protein 1 OS=Rattus norvegicus GN=Rsu1 PE=1 SV=3	S+P+
I6L9G6	RCG31562, isoform CRA_c OS=Rattus norvegicus GN=Tardbp PE=1 SV=1	S+P+
F1M9Y9	RNA-binding protein with multiple-splicing OS=Rattus norvegicus GN=Rbpms PE=1 SV=2	S+P+
Q6AY30	Saccharopine dehydrogenase-like oxidoreductase OS=Rattus norvegicus GN=Sccpdh PE=1 SV=1	S+P+
Q6AYR8	Secernin-2 OS=Rattus norvegicus GN=Scrn2 PE=2 SV=1	S+P+
Q5M7T5	Serine (Or cysteine) peptidase inhibitor, clade C (Antithrombin), member 1 OS=Rattus norvegicus GN=Serpinc1 PE=1 SV=1	S+P+
Q4QQT4	Serine/threonine-protein phosphatase 2A 65 kDa regulatory subunit A beta isoform OS=Rattus norvegicus GN=Ppp2r1b PE=2 SV=1	S+P+
M0R4I3	Similar to 40S ribosomal protein S16 OS=Rattus norvegicus GN=RGD1561137 PE=3 SV=1	S+P+
Q02769	Squalene synthase OS=Rattus norvegicus GN=Fdft1 PE=2 SV=1	S+P+
Q3MIE4	Synaptic vesicle membrane protein VAT-1 homolog OS=Rattus norvegicus GN=Vat1 PE=1 SV=1	S+P+
P08932	T-kininogen 2 OS=Rattus norvegicus PE=1 SV=2	S+P+
Q5XHY5	Threonine--tRNA ligase, cytoplasmic OS=Rattus norvegicus GN=Tars PE=1 SV=1	S+P+
Q5HZE3	Thyroid hormone responsive OS=Rattus norvegicus GN=Thrsp PE=1 SV=1	S+P+
A0A0G2K2P5	Tight junction protein 1 OS=Rattus norvegicus GN=Tjp1 PE=1 SV=1	S+P+
Q5U3Y8	Transcription factor BTF3 OS=Rattus norvegicus GN=Btf3 PE=1 SV=1	S+P+
P50137	Transketolase OS=Rattus norvegicus GN=Tkt PE=1 SV=1	S+P+
Q63584	Transmembrane emp24 domain-containing protein 10 OS=Rattus norvegicus GN=Tmed10 PE=1 SV=2	S+P+
Q4QRB4	Tubulin beta-3 chain OS=Rattus norvegicus GN=Tubb3 PE=1 SV=1	S+P+
P20720	UDP-glucuronosyltransferase 1-2 OS=Rattus norvegicus GN=Ugt1a2 PE=2 SV=2	S+P+
F1LTB8	UDP-glucuronosyltransferase OS=Rattus norvegicus GN=RGD1559459 PE=1 SV=2	S+P+
F1M3E3	UDP-glucuronosyltransferase OS=Rattus norvegicus GN=Ugt2b PE=3 SV=3	S+P+
Q642A4	UPF0598 protein C8orf82 homolog OS=Rattus norvegicus PE=2 SV=1	S+P+
Q4KMA2	UV excision repair protein RAD23 homolog B OS=Rattus norvegicus GN=Rad23b PE=1 SV=1	S+P+
G3V960	Guanidinoacetate N-methyltransferase OS=Rattus norvegicus GN=Gamt PE=1 SV=1	6.04915
P19132	Ferritin heavy chain OS=Rattus norvegicus GN=Fth1 PE=1 SV=3	5.08706
P11348	Dihydropteridine reductase OS=Rattus norvegicus GN=Qdpr PE=1 SV=1	4.95862
G3V6C4	UDP-glucose 6-dehydrogenase OS=Rattus norvegicus GN=Ugdh PE=1 SV=1	4.2
Q0D2L3	Agmatinase, mitochondrial OS=Rattus norvegicus GN=Agmat PE=2 SV=1	4.0037
B4F7C7	Hebp1 protein OS=Rattus norvegicus GN=Hebp1 PE=1 SV=1	3.66981
Q5XI73	Rho GDP-dissociation inhibitor 1 OS=Rattus norvegicus GN=Arhgdia PE=1 SV=1	3.5241
P04639	Apolipoprotein A-I OS=Rattus norvegicus GN=Apoa1 PE=1 SV=2	3.44118
P37397	Calponin-3 OS=Rattus norvegicus GN=Cnn3 PE=1 SV=1	3.39535
G3V9R9	Afamin OS=Rattus norvegicus GN=Afm PE=1 SV=1	3.35455
P08011	Microsomal glutathione S-transferase 1 OS=Rattus norvegicus GN=Mgst1 PE=1 SV=3	3.29912
Q5XFX0	Transgelin-2 OS=Rattus norvegicus GN=Tagln2 PE=1 SV=1	3.28021
P33274	Cytochrome P450 4F1 OS=Rattus norvegicus GN=Cyp4f1 PE=2 SV=1	3.24675
Q3B7D0	Oxygen-dependent coproporphyrinogen-III oxidase, mitochondrial OS=Rattus norvegicus GN=Cpox PE=1 SV=1	3.24675
Q63083	Nucleobindin-1 OS=Rattus norvegicus GN=Nucb1 PE=1 SV=1	3.24096
G3V6W6	Proteasome 26S subunit, ATPase 6 OS=Rattus norvegicus GN=Psmc6 PE=1 SV=1	3.24096
Q5XIC6	Proteasome (Prosome, macropain) 26S subunit, non-ATPase, 12 OS=Rattus norvegicus GN=Psmd12 PE=1 SV=1	3.21429
Q7TP91	Ab1-205 OS=Rattus norvegicus GN=Surf4 PE=1 SV=1	3.20339
A0A0G2K719	DEAD-box helicase 3, X-linked OS=Rattus norvegicus GN=Ddx3x PE=1 SV=1	3.19643
P62859	40S ribosomal protein S28 OS=Rattus norvegicus GN=Rps28 PE=1 SV=1	3.15598
P85972	Vinculin OS=Rattus norvegicus GN=Vcl PE=1 SV=1	3.07143
P31044	Phosphatidylethanolamine-binding protein 1 OS=Rattus norvegicus GN=Pebp1 PE=1 SV=3	3.01912
Q5U2Q3	Ester hydrolase C11orf54 homolog OS=Rattus norvegicus PE=1 SV=1	2.97004
Q3B8N9	Biphenyl hydrolase-like OS=Rattus norvegicus GN=Bphl PE=1 SV=1	2.92793
Q8R491	EH domain-containing protein 3 OS=Rattus norvegicus GN=Ehd3 PE=1 SV=1	2.77931
B5DFD8	SH3 domain-binding glutamic acid-rich-like protein OS=Rattus norvegicus GN=Sh3bgrl PE=1 SV=1	2.77892
P02793	Ferritin light chain 1 OS=Rattus norvegicus GN=Ftl1 PE=1 SV=3	2.75511
P52555	Endoplasmic reticulum resident protein 29 OS=Rattus norvegicus GN=Erp29 PE=1 SV=2	2.70185
Q5BKC3	Park7 protein OS=Rattus norvegicus GN=Park7 PE=1 SV=1	2.63704
P55159	Serum paraoxonase/arylesterase 1 OS=Rattus norvegicus GN=Pon1 PE=1 SV=3	2.58462
P16086	Spectrin alpha chain, non-erythrocytic 1 OS=Rattus norvegicus GN=Sptan1 PE=1 SV=1	2.58333
A0A0G2KB11	StAR-related lipid transfer domain-containing 10 OS=Rattus norvegicus GN=Stard10 PE=1 SV=1	2.46581
P24473	Glutathione S-transferase kappa 1 OS=Rattus norvegicus GN=Gstk1 PE=1 SV=3	2.44064
B2RZ72	Actin-related protein 2/3 complex subunit 4 OS=Rattus norvegicus GN=Arpc4 PE=1 SV=1	2.42588
O35244	Peroxiredoxin-6 OS=Rattus norvegicus GN=Prdx6 PE=1 SV=3	2.41591
D4AEH3	Proteasome (Prosome, macropain) 26S subunit, non-ATPase, 7 (Predicted) OS=Rattus norvegicus GN=Psmd7 PE=1 SV=1	2.36212
P62083	40S ribosomal protein S7 OS=Rattus norvegicus GN=Rps7 PE=1 SV=1	2.34686
P62959	Histidine triad nucleotide-binding protein 1 OS=Rattus norvegicus GN=Hint1 PE=1 SV=5	2.34646
G3V728	4-nitrophenylphosphatase domain and non-neuronal SNAP25-like protein homolog 1 (C. elegans), isoform CRA_b OS=Rattus norvegicus GN=Nipsnap1 PE=1 SV=1	2.32934
D3ZIL6	Enoyl CoA hydratase domain-containing 2 OS=Rattus norvegicus GN=Echdc2 PE=1 SV=1	2.32934
G3V8D5	6-phosphogluconolactonase OS=Rattus norvegicus GN=Pgls PE=1 SV=1	2.3119
D4A2K1	4-hydroxy-2-oxoglutarate aldolase 1 OS=Rattus norvegicus GN=Hoga1 PE=1 SV=1	2.28767
G3V6R5	Sulfite oxidase OS=Rattus norvegicus GN=Suox PE=1 SV=1	2.28689
D4A830	Pyrophosphatase (inorganic) 2 OS=Rattus norvegicus GN=Ppa2 PE=1 SV=2	2.27737
B1WC26	N-acetylneuraminate synthase OS=Rattus norvegicus GN=Nans PE=1 SV=1	2.25869
P38659	Protein disulfide-isomerase A4 OS=Rattus norvegicus GN=Pdia4 PE=1 SV=2	2.24898
P22734	Catechol O-methyltransferase OS=Rattus norvegicus GN=Comt PE=1 SV=2	2.23214
P02696	Retinol-binding protein 1 OS=Rattus norvegicus GN=Rbp1 PE=1 SV=2	2.20755
Q4V8H5	Aspartyl aminopeptidase OS=Rattus norvegicus GN=Dnpep PE=1 SV=1	2.20297
Q68FT9	Selenocysteine lyase OS=Rattus norvegicus GN=Scly PE=1 SV=1	2.20297
P17074	40S ribosomal protein S19-like OS=Rattus norvegicus GN=LOC100910336 PE=4 SV=1	2.19072
M0RC65	Cofilin 2 OS=Rattus norvegicus GN=Cfl2 PE=1 SV=1	2.19072
P14942	Glutathione S-transferase alpha-4 OS=Rattus norvegicus GN=Gsta4 PE=1 SV=2	2.19072
B0BN81	40S ribosomal protein S5 OS=Rattus norvegicus GN=Rps5 PE=1 SV=1	2.17286
M0RCY2	Similar to ribosomal protein S13 OS=Rattus norvegicus GN=LOC683961 PE=3 SV=1	2.17286
A0A0G2JUD2	Pyrophosphatase (inorganic) 1 OS=Rattus norvegicus GN=Sar1a PE=1 SV=1	2.16766
B0BNM1	NAD(P)H-hydrate epimerase OS=Rattus norvegicus GN=Naxe PE=2 SV=1	2.16265
P62804	Histone H4 OS=Rattus norvegicus GN=Hist1h4b PE=1 SV=2	2.1581
Q5I0E7	Transmembrane emp24 domain-containing protein 9 OS=Rattus norvegicus GN=Tmed9 PE=1 SV=1	2.15484
P62845	40S ribosomal protein S15 OS=Rattus norvegicus GN=Rps15 PE=1 SV=2	2.15363
O35760	Isopentenyl-diphosphate Delta-isomerase 1 OS=Rattus norvegicus GN=Idi1 PE=1 SV=1	2.14706
P20788	Cytochrome b-c1 complex subunit Rieske, mitochondrial OS=Rattus norvegicus GN=Uqcrfs1 PE=1 SV=2	2.14483
P62909	40S ribosomal protein S3 OS=Rattus norvegicus GN=Rps3 PE=1 SV=1	2.12403
Q5U2U2	Crk-like protein OS=Rattus norvegicus GN=Crkl PE=1 SV=1	2.12403
Q68FR9	Elongation factor 1-delta OS=Rattus norvegicus GN=Eef1d PE=1 SV=2	2.12403
P28492	Glutaminase liver isoform, mitochondrial OS=Rattus norvegicus GN=Gls2 PE=2 SV=3	2.12403
Q64194	Lysosomal acid lipase/cholesteryl ester hydrolase OS=Rattus norvegicus GN=Lipa PE=2 SV=1	2.12295
P18666	Myosin regulatory light chain 12B OS=Rattus norvegicus GN=Myl12b PE=4 SV=1	2.11442
Q6IRK9	Carboxypeptidase Q OS=Rattus norvegicus GN=Cpq PE=1 SV=1	2.10417
G3V7G8	Glycine--tRNA ligase OS=Rattus norvegicus GN=Gars PE=1 SV=1	2.10417
G3V8R1	Nucleobindin 2, isoform CRA_b OS=Rattus norvegicus GN=Nucb2 PE=1 SV=1	2.09901
O88637	Ethanolamine-phosphate cytidylyltransferase OS=Rattus norvegicus GN=Pcyt2 PE=1 SV=1	2.08602
P12007	Isovaleryl-CoA dehydrogenase, mitochondrial OS=Rattus norvegicus GN=Ivd PE=1 SV=2	2.08602
P16970	ATP-binding cassette sub-family D member 3 OS=Rattus norvegicus GN=Abcd3 PE=1 SV=3	2.07143
B5DFC3	SEC23A (S. cerevisiae) (Predicted) OS=Rattus norvegicus GN=Sec23a PE=1 SV=1	2.07143
P41542	General vesicular transport factor p115 OS=Rattus norvegicus GN=Uso1 PE=1 SV=1	2.06667
F1MAR6	Proline dehydrogenase OS=Rattus norvegicus GN=Prodh1 PE=1 SV=2	2.06061
Q6P7A7	Dolichyl-diphosphooligosaccharide--protein glycosyltransferase subunit 1 OS=Rattus norvegicus GN=Rpn1 PE=1 SV=1	2.05172
Q99PF5	Far upstream element-binding protein 2 OS=Rattus norvegicus GN=Khsrp PE=1 SV=1	2.05172
Q9WVJ6	Tissue-type transglutaminase OS=Rattus norvegicus GN=Tgm2 PE=1 SV=1	2.05172
D3ZZZ9	Catenin (Cadherin associated protein), delta 1 (Predicted), isoform CRA_a OS=Rattus norvegicus GN=Ctnnd1 PE=1 SV=1	2.04762
Q920D2	Dihydrofolate reductase OS=Rattus norvegicus GN=Dhfr PE=1 SV=3	2.03138
P17220	Proteasome subunit alpha type-2 OS=Rattus norvegicus GN=Psma2 PE=1 SV=3	2.03138
P97608	5-oxoprolinase OS=Rattus norvegicus GN=Oplah PE=1 SV=2	2
P18418	Calreticulin OS=Rattus norvegicus GN=Calr PE=1 SV=1	2
P30713	Glutathione S-transferase theta-2 OS=Rattus norvegicus GN=Gstt2 PE=1 SV=3	2
P04905	Glutathione S-transferase Mu 1 OS=Rattus norvegicus GN=Gstm1 PE=1 SV=2	1.97734
P97519	Hydroxymethylglutaryl-CoA lyase, mitochondrial OS=Rattus norvegicus GN=Hmgcl PE=2 SV=1	1.96519
P19804	Nucleoside diphosphate kinase B OS=Rattus norvegicus GN=Nme2 PE=1 SV=1	1.87348
P21913	Succinate dehydrogenase [ubiquinone] iron-sulfur subunit, mitochondrial OS=Rattus norvegicus GN=Sdhb PE=2 SV=2	1.84431
F7F3M3	Carboxylic ester hydrolase OS=Rattus norvegicus GN=Ces2a PE=1 SV=2	1.82714
Q9R063	Peroxiredoxin 5, isoform CRA_c OS=Rattus norvegicus GN=Prdx5 PE=1 SV=1	1.80773
Q63010	Liver carboxylesterase B-1 OS=Rattus norvegicus PE=1 SV=1	1.80444
Q4KM73	UMP-CMP kinase OS=Rattus norvegicus GN=Cmpk1 PE=1 SV=2	1.80141
A0A0G2JW12	Complement component 4A (Rodgers blood group) OS=Rattus norvegicus GN=C4a PE=1 SV=1	1.79787
P19225	Cytochrome P450 2C70 OS=Rattus norvegicus GN=Cyp2c70 PE=2 SV=1	1.79668
D3ZCS9	5-hydroxyisourate hydrolase OS=Rattus norvegicus GN=RGD1309350 PE=1 SV=1	1.76221
P04041	Glutathione peroxidase 1 OS=Rattus norvegicus GN=Gpx1 PE=1 SV=4	1.75421
F1LNW3	Acyl-coenzyme A oxidase OS=Rattus norvegicus GN=Acox2 PE=1 SV=1	1.73256
P04904	Glutathione S-transferase alpha-3 OS=Rattus norvegicus GN=Gsta3 PE=1 SV=3	1.72324
P50399	Rab GDP dissociation inhibitor beta OS=Rattus norvegicus GN=Gdi2 PE=1 SV=2	1.71787
P14141	Carbonic anhydrase 3 OS=Rattus norvegicus GN=Ca3 PE=1 SV=3	1.69492
P12928	Pyruvate kinase PKLR OS=Rattus norvegicus GN=Pklr PE=1 SV=2	1.69369
A0A0G2JZI2	Glutamyl-prolyl-tRNA synthetase OS=Rattus norvegicus GN=Eprs PE=1 SV=1	1.69333
P70470	Acyl-protein thioesterase 1 OS=Rattus norvegicus GN=Lypla1 PE=1 SV=1	1.64941
Q63081	Protein disulfide-isomerase A6 OS=Rattus norvegicus GN=Pdia6 PE=1 SV=1	1.6401
P25093	Fumarylacetoacetase OS=Rattus norvegicus GN=Fah PE=1 SV=1	1.63543
B2RYT7	Haloacid dehalogenase-like hydrolase domain-containing 3 OS=Rattus norvegicus GN=Hdhd3 PE=1 SV=1	1.62092
P19511	ATP synthase F(0) complex subunit B1, mitochondrial OS=Rattus norvegicus GN=Atp5f1 PE=1 SV=1	1.60274
D3ZFQ8	Cytochrome c-1 OS=Rattus norvegicus GN=Cyc1 PE=1 SV=3	1.60274
P20760	Ig gamma-2A chain C region OS=Rattus norvegicus GN=Igg-2a PE=1 SV=1	1.60274
D3ZCA0	Proline synthetase co-transcribed (Predicted) OS=Rattus norvegicus GN=Prosc PE=1 SV=1	1.60274
Q5BK81	Prostaglandin reductase 2 OS=Rattus norvegicus GN=Ptgr2 PE=2 SV=2	1.60274
P50554	4-aminobutyrate aminotransferase, mitochondrial OS=Rattus norvegicus GN=Abat PE=1 SV=3	1.60159
Q6P2A5	GTP:AMP phosphotransferase AK3, mitochondrial OS=Rattus norvegicus GN=Ak3 PE=1 SV=1	1.59854
Q4FZT0	Stomatin-like protein 2, mitochondrial OS=Rattus norvegicus GN=Stoml2 PE=1 SV=1	1.59459
Q63910	Alpha globin OS=Rattus norvegicus GN=Hba-a3 PE=1 SV=2	1.57695
P57113	Maleylacetoacetate isomerase OS=Rattus norvegicus GN=Gstz1 PE=1 SV=2	1.57695
Q5RJP0	Aldose reductase-related protein 1 OS=Rattus norvegicus GN=Akr1b7 PE=1 SV=1	1.57457
Q66H12	Alpha-N-acetylgalactosaminidase OS=Rattus norvegicus GN=Naga PE=2 SV=1	1.56989
Q64573	Liver carboxylesterase 4 OS=Rattus norvegicus PE=2 SV=2	1.56368
M0RC77	Kynurenine formamidase OS=Rattus norvegicus GN=Afmid PE=1 SV=1	1.56024
Q64654	Lanosterol 14-alpha demethylase OS=Rattus norvegicus GN=Cyp51a1 PE=1 SV=1	1.56024
F1LQS6	RCG61833 OS=Rattus norvegicus GN=Xdh PE=1 SV=2	1.55782
Q5U2S7	Proteasome (Prosome, macropain) 26S subunit, non-ATPase, 3 OS=Rattus norvegicus GN=Psmd3 PE=1 SV=1	1.552
P00406	Cytochrome c oxidase subunit 2 OS=Rattus norvegicus GN=Mtco2 PE=1 SV=3	1.54506
Q7TPB1	T-complex protein 1 subunit delta OS=Rattus norvegicus GN=Cct4 PE=1 SV=3	1.54264
P07756	Carbamoyl-phosphate synthase [ammonia], mitochondrial OS=Rattus norvegicus GN=Cps1 PE=1 SV=1	1.53607
Q924S5	Lon protease homolog, mitochondrial OS=Rattus norvegicus GN=Lonp1 PE=2 SV=1	1.53571
P09034	Argininosuccinate synthase OS=Rattus norvegicus GN=Ass1 PE=1 SV=1	1.53338
P35704	Peroxiredoxin-2 OS=Rattus norvegicus GN=Prdx2 PE=1 SV=1	1.5196
Q66HM2	AP-2 complex subunit alpha-2 OS=Rattus norvegicus GN=Ap2a2 PE=1 SV=1	1.51807
O88752	Epsilon 1 globin OS=Rattus norvegicus GN=Hbe1 PE=1 SV=1	1.49886
P10111	Peptidyl-prolyl cis-trans isomerase A OS=Rattus norvegicus GN=Ppia PE=1 SV=2	0.664838
F1LPV8	Succinate--CoA ligase [GDP-forming] subunit beta, mitochondrial OS=Rattus norvegicus GN=Suclg2 PE=1 SV=2	0.658228
P11240	Cytochrome c oxidase subunit 5A, mitochondrial OS=Rattus norvegicus GN=Cox5a PE=1 SV=1	0.658069
F1LZW6	Solute carrier family 25 member 13 OS=Rattus norvegicus GN=Slc25a13 PE=1 SV=2	0.658069
P12939	Cytochrome P450 2D10 OS=Rattus norvegicus GN=Cyp2d10 PE=1 SV=1	0.655451
P48199	C-reactive protein OS=Rattus norvegicus GN=Crp PE=1 SV=1	0.653226
D3ZKG1	Methylmalonyl CoA mutase OS=Rattus norvegicus GN=Mut PE=1 SV=2	0.651899
A0A0G2JTB2	1,4-alpha-glucan branching enzyme 1 OS=Rattus norvegicus GN=Gbe1 PE=1 SV=1	0.64878
P05182	Cytochrome P450 2E1 OS=Rattus norvegicus GN=Cyp2e1 PE=1 SV=4	0.64878
G3V6I4	Mitochondrial amidoxime reducing component 1 OS=Rattus norvegicus GN=Marc1 PE=1 SV=1	0.647224
Q5BJQ0	Atypical kinase COQ8A, mitochondrial OS=Rattus norvegicus GN=Coq8a PE=2 SV=1	0.646789
Q9EQP5	Prolargin OS=Rattus norvegicus GN=Prelp PE=2 SV=1	0.646409
D3ZFJ6	Lactamase, beta OS=Rattus norvegicus GN=Lactb PE=1 SV=1	0.644444
Q9R0T3	DnaJ homolog subfamily C member 3 OS=Rattus norvegicus GN=Dnajc3 PE=1 SV=3	0.643154
P14480	Fibrinogen beta chain OS=Rattus norvegicus GN=Fgb PE=1 SV=4	0.643154
P49432	Pyruvate dehydrogenase E1 component subunit beta OS=Rattus norvegicus GN=Pdhb PE=1 SV=1	0.640394
Q6DGG0	Peptidyl-prolyl cis-trans isomerase D OS=Rattus norvegicus GN=Ppid PE=1 SV=3	0.638158
D4A132	UDP-glucuronosyltransferase OS=Rattus norvegicus GN=Ugt2b10 PE=1 SV=1	0.638158
B0BNB9	HtrA serine peptidase 2 OS=Rattus norvegicus GN=Htra2 PE=1 SV=1	0.636986
Q09073	ADP/ATP translocase 2 OS=Rattus norvegicus GN=Slc25a5 PE=1 SV=3	0.632582
Q6TXG7	Serine hydroxymethyltransferase OS=Rattus norvegicus GN=Shmt1 PE=1 SV=1	0.631436
Q6TUH8	LRRGT00066 OS=Rattus norvegicus GN=LOC306079 PE=2 SV=1	0.62982
P50170	Retinol dehydrogenase 2 OS=Rattus norvegicus GN=Rdh2 PE=1 SV=1	0.627119
P61206	ADP-ribosylation factor 3 OS=Rattus norvegicus GN=Arf3 PE=3 SV=1	0.626527
P97524	Very long-chain acyl-CoA synthetase OS=Rattus norvegicus GN=Slc27a2 PE=1 SV=1	0.625882
P08461	Dihydrolipoyllysine-residue acetyltransferase component of pyruvate dehydrogenase complex, mitochondrial OS=Rattus norvegicus GN=Dlat PE=1 SV=3	0.619231
P51886	Lumican OS=Rattus norvegicus GN=Lum PE=1 SV=1	0.618519
P08009	Glutathione S-transferase Yb-3 OS=Rattus norvegicus GN=Gstm3 PE=1 SV=2	0.617417
Q63150	Dihydropyrimidinase OS=Rattus norvegicus GN=Dpys PE=1 SV=2	0.615658
P29266	3-hydroxyisobutyrate dehydrogenase, mitochondrial OS=Rattus norvegicus GN=Hibadh PE=1 SV=3	0.612271
D3ZUU8	SEC14-like protein 3 OS=Rattus norvegicus GN=Sec14l4 PE=1 SV=1	0.602981
P07632	Superoxide dismutase [Cu-Zn] OS=Rattus norvegicus GN=Sod1 PE=1 SV=2	0.601542
Q5U211	Sorting nexin-3 OS=Rattus norvegicus GN=Snx3 PE=1 SV=1	0.594966
P63102	14-3-3 protein zeta/delta OS=Rattus norvegicus GN=Ywhaz PE=1 SV=1	0.591837
D3ZTP0	10-formyltetrahydrofolate dehydrogenase OS=Rattus norvegicus GN=Aldh1l2 PE=1 SV=3	0.591463
D3ZX87	60S ribosomal protein L31-like OS=Rattus norvegicus GN=LOC100910017 PE=4 SV=2	0.58794
P0C5H9	Mesencephalic astrocyte-derived neurotrophic factor OS=Rattus norvegicus GN=Manf PE=1 SV=1	0.58794
O35077	Glycerol-3-phosphate dehydrogenase [NAD(+)], cytoplasmic OS=Rattus norvegicus GN=Gpd1 PE=1 SV=4	0.567469
P10633	Cytochrome P450 2D1 OS=Rattus norvegicus GN=Cyp2d1 PE=1 SV=1	0.556555
P17988	Sulfotransferase 1A1 OS=Rattus norvegicus GN=Sult1a1 PE=1 SV=1	0.547305
Q9EPH1	Alpha-1B-glycoprotein OS=Rattus norvegicus GN=A1bg PE=2 SV=2	0.545781
M3ZCQ0	Sulfotransferase OS=Rattus norvegicus GN=Sult2a1 PE=1 SV=1	0.544646
Q4QQW3	Hydroxyacid-oxoacid transhydrogenase, mitochondrial OS=Rattus norvegicus GN=Adhfe1 PE=1 SV=1	0.54359
B0BNF9	Hydroxyacid oxidase 1 OS=Rattus norvegicus GN=Hao1 PE=1 SV=1	0.542208
P31210	3-oxo-5-beta-steroid 4-dehydrogenase OS=Rattus norvegicus GN=Akr1d1 PE=1 SV=1	0.538462
Q63798	Proteasome activator complex subunit 2 OS=Rattus norvegicus GN=Psme2 PE=2 SV=3	0.52581
Q5I0J9	Putative L-aspartate dehydrogenase OS=Rattus norvegicus GN=Aspdh PE=1 SV=1	0.518018
D3ZIC2	Urocanate hydratase 1 OS=Rattus norvegicus GN=Uroc1 PE=1 SV=2	0.517562
Q68FU3	Electron transfer flavoprotein subunit beta OS=Rattus norvegicus GN=Etfb PE=2 SV=3	0.506932
Q62667	Major vault protein OS=Rattus norvegicus GN=Mvp PE=1 SV=1	0.494382
F1M3D3	Heterogeneous nuclear ribonucleoprotein M OS=Rattus norvegicus GN=Hnrnpm PE=1 SV=1	0.494253
Q5PPL3	Sterol-4-alpha-carboxylate 3-dehydrogenase, decarboxylating OS=Rattus norvegicus GN=Nsdhl PE=2 SV=1	0.491713
D3ZVQ0	Ubiquitinyl hydrolase 1 OS=Rattus norvegicus GN=Usp5 PE=1 SV=1	0.490909
Q5PQT3	Glycine N-acyltransferase OS=Rattus norvegicus GN=Glyat PE=1 SV=1	0.489028
Q3MIB4	Lon protease homolog 2, peroxisomal OS=Rattus norvegicus GN=Lonp2 PE=1 SV=2	0.484848
F1LSP9	FGGY carbohydrate kinase domain-containing OS=Rattus norvegicus GN=Fggy PE=1 SV=1	0.482759
M0R629	Adenylosuccinate synthetase isozyme 1 OS=Rattus norvegicus GN=Adssl1 PE=1 SV=1	0.482558
P29315	Ribonuclease inhibitor OS=Rattus norvegicus GN=Rnh1 PE=1 SV=1	0.482558
P25409	Alanine aminotransferase 1 OS=Rattus norvegicus GN=Gpt PE=1 SV=2	0.481928
P32232	Cystathionine beta-synthase OS=Rattus norvegicus GN=Cbs PE=1 SV=3	0.48125
P70584	Short/branched chain-specific acyl-CoA dehydrogenase, mitochondrial OS=Rattus norvegicus GN=Acadsb PE=1 SV=2	0.48125
A0A0G2QC04	Plastin 1 OS=Rattus norvegicus GN=Pls1 PE=1 SV=1	0.481203
Q68FQ0	T-complex protein 1 subunit epsilon OS=Rattus norvegicus GN=Cct5 PE=1 SV=1	0.48062
P62193	26S proteasome regulatory subunit 4 OS=Rattus norvegicus GN=Psmc1 PE=2 SV=1	0.480447
Q9EQ76	Flavin-containing monooxygenase OS=Rattus norvegicus GN=Fmo3 PE=1 SV=1	0.48
P02651	Apolipoprotein A-IV OS=Rattus norvegicus GN=Apoa4 PE=1 SV=1	0.479381
Q4V8F9	Hydroxysteroid dehydrogenase-like protein 2 OS=Rattus norvegicus GN=Hsdl2 PE=2 SV=1	0.479381
A0A0G2JZH0	Calcium-binding protein 39 OS=Rattus norvegicus GN=Cab39 PE=1 SV=1	0.478495
P43244	Matrin-3 OS=Rattus norvegicus GN=Matr3 PE=1 SV=1	0.478261
Q5BJZ3	Nicotinamide nucleotide transhydrogenase OS=Rattus norvegicus GN=Nnt PE=1 SV=1	0.478261
Q6AXS5	Plasminogen activator inhibitor 1 RNA-binding protein OS=Rattus norvegicus GN=Serbp1 PE=1 SV=2	0.476415
Q01177	Plasminogen OS=Rattus norvegicus GN=Plg PE=2 SV=2	0.476415
Q5VLR5	BWK4 OS=Rattus norvegicus GN=Erp44 PE=1 SV=1	0.475248
D3ZYS7	G3BP stress granule assembly factor 1 OS=Rattus norvegicus GN=G3bp1 PE=1 SV=1	0.475248
G3V8A5	Vacuolar protein sorting-associated protein 35 OS=Rattus norvegicus GN=Vps35 PE=1 SV=1	0.474747
P09606	Glutamine synthetase OS=Rattus norvegicus GN=Glul PE=1 SV=3	0.473469
P63088	Serine/threonine-protein phosphatase OS=Rattus norvegicus GN=Ppp1cc PE=1 SV=1	0.473469
O35814	Stress-induced-phosphoprotein 1 OS=Rattus norvegicus GN=Stip1 PE=1 SV=1	0.473469
Q07936	Annexin A2 OS=Rattus norvegicus GN=Anxa2 PE=1 SV=2	0.472973
Q68FY0	Cytochrome b-c1 complex subunit 1, mitochondrial OS=Rattus norvegicus GN=Uqcrc1 PE=1 SV=1	0.472973
G3V9R8	Heterogeneous nuclear ribonucleoprotein C OS=Rattus norvegicus GN=Hnrnpc PE=1 SV=1	0.472973
Q0VGK3	Glycerate kinase OS=Rattus norvegicus GN=Glyctk PE=1 SV=1	0.472103
D3ZJX5	RCG54610, isoform CRA_a OS=Rattus norvegicus GN=Timm50 PE=1 SV=2	0.470803
A0A0G2K2B6	Thiopurine S-methyltransferase OS=Rattus norvegicus GN=Tpmt PE=1 SV=1	0.470803
Q5RKJ9	RAB10, member RAS oncogene family OS=Rattus norvegicus GN=Rab10 PE=1 SV=1	0.466238
Q63768	Adapter molecule crk OS=Rattus norvegicus GN=Crk PE=1 SV=1	0.465753
Q6AYQ8	Acylpyruvase FAHD1, mitochondrial OS=Rattus norvegicus GN=Fahd1 PE=1 SV=1	0.464072
Q8CG45	Aflatoxin B1 aldehyde reductase member 2 OS=Rattus norvegicus GN=Akr7a2 PE=1 SV=2	0.464072
O35509	Ras-related protein Rab-11B OS=Rattus norvegicus GN=Rab11b PE=1 SV=4	0.464072
Q9JLJ3	4-trimethylaminobutyraldehyde dehydrogenase OS=Rattus norvegicus GN=Aldh9a1 PE=1 SV=1	0.46227
Q5I0M2	Nicotinate-nucleotide pyrophosphorylase [carboxylating] OS=Rattus norvegicus GN=Qprt PE=2 SV=1	0.460154
Q9QX81	Heterogeneous nuclear ribonucleoprotein A/B OS=Rattus norvegicus GN=Hnrnpab PE=1 SV=1	0.456471
A0JPJ7	Obg-like ATPase 1 OS=Rattus norvegicus GN=Ola1 PE=2 SV=1	0.456471
Q4KLP0	Probable 2-oxoglutarate dehydrogenase E1 component DHKTD1, mitochondrial OS=Rattus norvegicus GN=Dhtkd1 PE=2 SV=1	0.448617
F7EL36	Acidic leucine-rich nuclear phosphoprotein 32 family member A OS=Rattus norvegicus GN=Anp32a PE=4 SV=2	0.448077
Q5I0M1	Apolipoprotein H OS=Rattus norvegicus GN=Apoh PE=1 SV=1	0.448077
D4A197	Methylmalonyl CoA epimerase OS=Rattus norvegicus GN=Mcee PE=1 SV=1	0.448077
P19643	Amine oxidase [flavin-containing] B OS=Rattus norvegicus GN=Maob PE=1 SV=3	0.44484
P50235	Alcohol sulfotransferase OS=Rattus norvegicus PE=2 SV=1	0.444596
G3V7I5	Aldehyde dehydrogenase X, mitochondrial OS=Rattus norvegicus GN=Aldh1b1 PE=1 SV=1	0.443958
D4AD70	Similar to 60S ribosomal protein L38 OS=Rattus norvegicus GN=RGD1561636 PE=3 SV=1	0.438084
Q6P6U2	26S proteasome regulatory subunit 6A OS=Rattus norvegicus GN=Psmc3 PE=1 SV=1	0.437126
Q9WU49	Calcium-regulated heat stable protein 1 OS=Rattus norvegicus GN=Carhsp1 PE=1 SV=1	0.437126
D4ADD7	Glutaredoxin 5 OS=Rattus norvegicus GN=Glrx5 PE=1 SV=1	0.437126
Q03336	Regucalcin OS=Rattus norvegicus GN=Rgn PE=1 SV=3	0.433749
D3ZFY0	Selenophosphate synthetase 1 OS=Rattus norvegicus GN=Sephs1 PE=1 SV=1	0.429306
D4ACJ1	40S ribosomal protein S24 OS=Rattus norvegicus GN=LOC100363469 PE=3 SV=1	0.41783
A0A0G2K459	Mitochondrial carrier 2 OS=Rattus norvegicus GN=Mtch2 PE=1 SV=1	0.415075
P62260	14-3-3 protein epsilon OS=Rattus norvegicus GN=Ywhae PE=1 SV=1	0.414431
Q62669	Globin a1 OS=Rattus norvegicus GN=LOC103694855 PE=1 SV=1	0.407221
F1LZX7	60S ribosomal protein L17 OS=Rattus norvegicus GN=Rpl17 PE=1 SV=2	0.405546
D3Z9G3	Uncharacterized protein OS=Rattus norvegicus PE=4 SV=1	0.374649
A0A0G2JSV6	Globin c2 OS=Rattus norvegicus GN=Hba-a2 PE=1 SV=1	0.348511
P46953	3-hydroxyanthranilate 3,4-dioxygenase OS=Rattus norvegicus GN=Haao PE=1 SV=1	0.332905
O89000	Dihydropyrimidine dehydrogenase [NADP(+)] OS=Rattus norvegicus GN=Dpyd PE=2 SV=1	0.319672
F1LW74	IQ motif-containing GTPase-activating protein 2 OS=Rattus norvegicus GN=Iqgap2 PE=1 SV=3	0.318471
D3ZN03	Ribosomal protein P2-like OS=Rattus norvegicus GN=LOC100362751 PE=1 SV=1	0.316859
D4ACB8	Chaperonin subunit 8 (Theta) (Predicted), isoform CRA_a OS=Rattus norvegicus GN=Cct8 PE=1 SV=1	0.312169
Q5XIC0	Enoyl-CoA delta isomerase 2, mitochondrial OS=Rattus norvegicus GN=Eci3 PE=1 SV=1	0.298103
Q6P685	Eukaryotic translation initiation factor 2 subunit beta OS=Rattus norvegicus GN=Eif2s2 PE=1 SV=1	0.298103
Q6NYB7	Ras-related protein Rab-1A OS=Rattus norvegicus GN=Rab1A PE=1 SV=3	0.290598
Q5BK17	Iodotyrosine deiodinase 1 OS=Rattus norvegicus GN=Iyd PE=2 SV=1	0.287037
G3V852	RCG55135, isoform CRA_b OS=Rattus norvegicus GN=Tln1 PE=1 SV=1	0.25
D4A8T3	Coatomer protein complex, subunit zeta 1 OS=Rattus norvegicus GN=Copz1 PE=1 SV=1	0.231135
P24268	Cathepsin D OS=Rattus norvegicus GN=Ctsd PE=1 SV=1	0.213415
P02091	Hemoglobin subunit beta-1 OS=Rattus norvegicus GN=Hbb PE=1 SV=3	0.145745
P11517	Hemoglobin subunit beta-2 OS=Rattus norvegicus PE=1 SV=2	0.0782632
P68511	14-3-3 protein eta OS=Rattus norvegicus GN=Ywhah PE=1 SV=1	S+P−
F1LYR5	17-beta-hydroxysteroid dehydrogenase type 6 OS=Rattus norvegicus GN=Hsd17b6 PE=1 SV=3	S+P−
P35738	2-oxoisovalerate dehydrogenase subunit beta, mitochondrial OS=Rattus norvegicus GN=Bckdhb PE=1 SV=1	S+P−
Q63570	26S proteasome regulatory subunit 6B OS=Rattus norvegicus GN=Psmc4 PE=1 SV=1	S+P−
Q5XIE6	3-hydroxyisobutyryl-CoA hydrolase, mitochondrial OS=Rattus norvegicus GN=Hibch PE=1 SV=2	S+P−
P62250	40S ribosomal protein S16 OS=Rattus norvegicus GN=Rps16 PE=1 SV=2	S+P−
D3ZRM9	60S ribosomal protein L13 OS=Rattus norvegicus GN=LOC100360491 PE=3 SV=1	S+P−
P47198	60S ribosomal protein L22 OS=Rattus norvegicus GN=Rpl22 PE=2 SV=2	S+P−
Q6P3V9	60S ribosomal protein L4 OS=Rattus norvegicus GN=Rpl4 PE=1 SV=1	S+P−
F1LQS3	60S ribosomal protein L6 OS=Rattus norvegicus GN=Rpl6-ps1 PE=3 SV=1	S+P−
Q64563	Ac1002 OS=Rattus norvegicus GN=Adh4 PE=1 SV=1	S+P−
B1WC61	Acad9 protein OS=Rattus norvegicus GN=Acad9 PE=1 SV=1	S+P−
P11497	Acetyl-CoA carboxylase 1 OS=Rattus norvegicus GN=Acaca PE=1 SV=1	S+P−
P62738	Actin, aortic smooth muscle OS=Rattus norvegicus GN=Acta2 PE=2 SV=1	S+P−
D3ZF13	Acyl carrier protein OS=Rattus norvegicus GN=Ndufab1 PE=1 SV=1	S+P−
D4AEP0	Adenylosuccinate synthetase isozyme 2 OS=Rattus norvegicus GN=Adss PE=1 SV=1	S+P−
P62332	ADP-ribosylation factor 6 OS=Rattus norvegicus GN=Arf6 PE=1 SV=2	S+P−
D3ZF77	Aldo-keto reductase family 1, member C-like OS=Rattus norvegicus GN=Akr1cl PE=1 SV=1	S+P−
P54921	Alpha-soluble NSF attachment protein OS=Rattus norvegicus GN=Napa PE=1 SV=2	S+P−
M0R9I6	Aminomethyltransferase OS=Rattus norvegicus GN=Amt PE=1 SV=2	S+P−
Q5XI77	Annexin OS=Rattus norvegicus GN=Anxa11 PE=1 SV=1	S+P−
G3V9N8	AP complex subunit beta OS=Rattus norvegicus GN=Ap1b1 PE=1 SV=3	S+P−
Q7TMA5	Apolipoprotein B-100 OS=Rattus norvegicus GN=Apob PE=1 SV=1	S+P−
Q6PCU0	ATP synthase subunit gamma OS=Rattus norvegicus GN=Atp5c1 PE=1 SV=1	S+P−
O35826	Bifunctional UDP-N-acetylglucosamine 2-epimerase/N-acetylmannosamine kinase OS=Rattus norvegicus GN=Gne PE=1 SV=1	S+P−
G3V803	Cadherin-2 OS=Rattus norvegicus GN=Cdh2 PE=1 SV=1	S+P−
G3V6T1	Coatomer subunit alpha OS=Rattus norvegicus GN=Copa PE=1 SV=1	S+P−
G3V615	Complement factor B OS=Rattus norvegicus GN=Cfb PE=1 SV=1	S+P−
P07335	Creatine kinase B-type OS=Rattus norvegicus GN=Ckb PE=1 SV=2	S+P−
F1LR47	Cytochrome P450, family 2, subfamily C, polypeptide 6, variant 1 OS=Rattus norvegicus GN=Cyp2c6v1 PE=1 SV=3	S+P−
P28037	Cytosolic 10-formyltetrahydrofolate dehydrogenase OS=Rattus norvegicus GN=Aldh1l1 PE=1 SV=3	S+P−
F1M1H0	Deoxyribose-phosphate aldolase OS=Rattus norvegicus GN=Dera PE=1 SV=3	S+P−
Q62940	E3 ubiquitin-protein ligase OS=Rattus norvegicus GN=Nedd4 PE=1 SV=1	S+P−
F1LPB8	Ectonucleoside triphosphate diphosphohydrolase 5 OS=Rattus norvegicus GN=Entpd5 PE=1 SV=2	S+P−
Q9Z311	Enoyl-[acyl-carrier-protein] reductase, mitochondrial OS=Rattus norvegicus GN=Mecr PE=1 SV=1	S+P−
B0BNG0	ER membrane protein complex subunit 2 OS=Rattus norvegicus GN=Emc2 PE=2 SV=1	S+P−
Q6P3V8	Eukaryotic translation initiation factor 4A1 OS=Rattus norvegicus GN=Eif4a1 PE=1 SV=1	S+P−
P31977	Ezrin OS=Rattus norvegicus GN=Ezr PE=1 SV=3	S+P−
Q9Z122	Fatty acid desaturase 2 OS=Rattus norvegicus GN=Fads2 PE=2 SV=1	S+P−
Q6IRS6	Fetub protein OS=Rattus norvegicus GN=Fetub PE=1 SV=1	S+P−
D4A5Q9	Glycine decarboxylase OS=Rattus norvegicus GN=Gldc PE=1 SV=1	S+P−
Q5I0D1	Glyoxalase domain-containing protein 4 OS=Rattus norvegicus GN=Glod4 PE=1 SV=1	S+P−
P06866	Haptoglobin OS=Rattus norvegicus GN=Hp PE=1 SV=3	S+P−
Q5XHZ0	Heat shock protein 75 kDa, mitochondrial OS=Rattus norvegicus GN=Trap1 PE=1 SV=1	S+P−
D3ZXP3	Histone H2A OS=Rattus norvegicus GN=H2afx PE=1 SV=1	S+P−
P02262	Histone H2A type 1 OS=Rattus norvegicus PE=1 SV=2	S+P−
Q2V057	Hydroxyproline dehydrogenase OS=Rattus norvegicus GN=Prodh2 PE=2 SV=1	S+P−
F2Z3Q8	Importin subunit beta-1 OS=Rattus norvegicus GN=Kpnb1 PE=1 SV=1	S+P−
D3ZBS2	Inter-alpha-trypsin inhibitor heavy chain H3 OS=Rattus norvegicus GN=Itih3 PE=1 SV=3	S+P−
F1MAC0	Interferon gamma-inducible protein 47 OS=Rattus norvegicus GN=Ifi47 PE=1 SV=1	S+P−
F2Z3T7	Isochorismatase domain-containing protein 1 OS=Rattus norvegicus GN=LOC103694869 PE=1 SV=1	S+P−
O88867	Kynurenine 3-monooxygenase OS=Rattus norvegicus GN=Kmo PE=1 SV=1	S+P−
D3ZVS2	L-2-hydroxyglutarate dehydrogenase OS=Rattus norvegicus GN=L2hgdh PE=1 SV=1	S+P−
P10867	L-gulonolactone oxidase OS=Rattus norvegicus GN=Gulo PE=1 SV=1	S+P−
F1LM33	Leucine-rich PPR motif-containing protein, mitochondrial OS=Rattus norvegicus GN=Lrpprc PE=1 SV=2	S+P−
Q5RJR8	Leucine-rich repeat-containing protein 59 OS=Rattus norvegicus GN=Lrrc59 PE=1 SV=1	S+P−
A0A0G2JU12	Microsomal glutathione S-transferase 2 OS=Rattus norvegicus GN=Mgst2 PE=1 SV=1	S+P−
Q5M7W5	Microtubule-associated protein 4 OS=Rattus norvegicus GN=Map4 PE=1 SV=1	S+P−
G3V6H5	Mitochondrial 2-oxoglutarate/malate carrier protein OS=Rattus norvegicus GN=Slc25a11 PE=1 SV=1	S+P−
P38718	Mitochondrial pyruvate carrier 2 OS=Rattus norvegicus GN=Mpc2 PE=2 SV=1	S+P−
Q7TQ94	Nitrilase homolog 1 OS=Rattus norvegicus GN=Nit1 PE=2 SV=1	S+P−
Q9Z2M4	Peroxisomal 2,4-dienoyl-CoA reductase OS=Rattus norvegicus GN=Decr2 PE=2 SV=1	S+P−
F1M6I7	Proteasome subunit alpha type OS=Rattus norvegicus GN=Psma8 PE=3 SV=2	S+P−
P34067	Proteasome subunit beta type-4 OS=Rattus norvegicus GN=Psmb4 PE=1 SV=2	S+P−
Q5XFW8	Protein SEC13 homolog OS=Rattus norvegicus GN=Sec13 PE=1 SV=1	S+P−
G3V843	Prothrombin OS=Rattus norvegicus GN=F2 PE=1 SV=1	S+P−
D4A5G8	Pyruvate dehydrogenase E1 component subunit alpha OS=Rattus norvegicus GN=Pdha1l1 PE=1 SV=3	S+P−
P09527	Ras-related protein Rab-7a OS=Rattus norvegicus GN=Rab7a PE=1 SV=2	S+P−
E9PTR4	RCG62582, isoform CRA_b OS=Rattus norvegicus GN=Ubap2l PE=1 SV=2	S+P−
P13444	S-adenosylmethionine synthase isoform type-1 OS=Rattus norvegicus GN=Mat1a PE=1 SV=2	S+P−
Q76EQ0	Serine racemase OS=Rattus norvegicus GN=Srr PE=1 SV=1	S+P−
M0R5Y8	Similar to 60S ribosomal protein L9 OS=Rattus norvegicus GN=RGD1565048 PE=4 SV=2	S+P−
O35913	Solute carrier organic anion transporter family member 1A4 OS=Rattus norvegicus GN=Slco1a4 PE=2 SV=1	S+P−
A0A0G2JUM0	Sulfotransferase OS=Rattus norvegicus GN=RGD1562392 PE=3 SV=1	S+P−
P01048	T-kininogen 1 OS=Rattus norvegicus GN=Map1 PE=1 SV=2	S+P−
Q99JC6	TAP-binding protein OS=Rattus norvegicus GN=Tapbp PE=1 SV=1	S+P−
Q9Z142	Transmembrane protein 33 OS=Rattus norvegicus GN=Tmem33 PE=2 SV=1	S+P−
F1LMT9	Tripartite motif protein 80 OS=Rattus norvegicus GN=Trim80 PE=1 SV=2	S+P−
P68370	Tubulin alpha-1A chain OS=Rattus norvegicus GN=Tuba1a PE=1 SV=1	S+P−
B4F7C2	Tubulin beta chain OS=Rattus norvegicus GN=Tubb4a PE=1 SV=1	S+P−
Q9EQX9	Ubiquitin-conjugating enzyme E2 N OS=Rattus norvegicus GN=Ube2n PE=1 SV=1	S+P−
Q5BJP3	Ubiquitin-fold modifier 1 OS=Rattus norvegicus GN=Ufm1 PE=3 SV=1	S+P−
Q9JLA3	UDP-glucose:glycoprotein glucosyltransferase 1 OS=Rattus norvegicus GN=Uggt1 PE=1 SV=2	S+P−
Q64638	UDP-glucuronosyltransferase 1-5 OS=Rattus norvegicus GN=Ugt1a5 PE=2 SV=1	S+P−
D3ZLR6	UDP-glucuronosyltransferase OS=Rattus norvegicus GN=Ugt2b15 PE=1 SV=3	S+P−
Q9R1Z0	Voltage-dependent anion-selective channel protein 3 OS=Rattus norvegicus GN=Vdac3 PE=1 SV=1	S+P−
A0A0G2K3W1	von Willebrand factor A domain-containing 8 OS=Rattus norvegicus GN=Vwa8 PE=1 SV=1	S+P−
Q5I0D7	Xaa-Pro dipeptidase OS=Rattus norvegicus GN=Pepd PE=2 SV=1	S+P−

## Sheet: Fold change S-P+ vs. S-P- 
UniProtKb Accession	Description	Fold change (S−P+/S−P−)
M0R8T2	10-formyltetrahydrofolate dehydrogenase OS=Rattus norvegicus GN=Aldh1l1 PE=1 SV=2	S−P+
A0A0A0MXW1	2-oxoisovalerate dehydrogenase subunit beta, mitochondrial OS=Rattus norvegicus GN=Bckdhb PE=1 SV=1	S−P+		S−P+: protein detected in S+P− , but not in S−P−
Q5XIE6	3-hydroxyisobutyryl-CoA hydrolase, mitochondrial OS=Rattus norvegicus GN=Hibch PE=1 SV=2	S−P+		S−P−: protein detected in S−P−, but not in S−P+
P62890	60S ribosomal protein L30 OS=Rattus norvegicus GN=Rpl30 PE=3 SV=2	S−P+
P50878	60S ribosomal protein L4 OS=Rattus norvegicus GN=Rpl4 PE=1 SV=3	S−P+
B0K031	60S ribosomal protein L7 OS=Rattus norvegicus GN=Rpl7 PE=1 SV=1	S−P+
Q7TQ90	Ac1002 OS=Rattus norvegicus GN=Adh4 PE=1 SV=1	S−P+
Q4FZU0	Acid phosphatase 6, lysophosphatidic OS=Rattus norvegicus GN=Acp6 PE=1 SV=1	S−P+
D3ZRN3	Actin, beta-like 2 OS=Rattus norvegicus GN=Actbl2 PE=1 SV=1	S−P+
F1LSP2	Acyl-CoA dehydrogenase family, member 10 OS=Rattus norvegicus GN=Acad10 PE=1 SV=2	S−P+
Q6AYT9	Acyl-coenzyme A synthetase ACSM5, mitochondrial OS=Rattus norvegicus GN=Acsm5 PE=2 SV=1	S−P+
D3ZW08	Adenylosuccinate lyase OS=Rattus norvegicus GN=Adsl PE=1 SV=1	S−P+
D4AEP0	Adenylosuccinate synthetase isozyme 2 OS=Rattus norvegicus GN=Adss PE=1 SV=1	S−P+
Q09073	ADP/ATP translocase 2 OS=Rattus norvegicus GN=Slc25a5 PE=1 SV=3	S−P+
P19643	Amine oxidase [flavin-containing] B OS=Rattus norvegicus GN=Maob PE=1 SV=3	S−P+
G3V9Z3	Amine oxidase OS=Rattus norvegicus GN=Maoa PE=1 SV=1	S−P+
M0R9I6	Aminomethyltransferase OS=Rattus norvegicus GN=Amt PE=1 SV=2	S−P+
D3Z9Z0	Ankyrin 1 OS=Rattus norvegicus GN=Ank1 PE=1 SV=1	S−P+
Q66HM2	AP-2 complex subunit alpha-2 OS=Rattus norvegicus GN=Ap2a2 PE=1 SV=1	S−P+
P14173	Aromatic-L-amino-acid decarboxylase OS=Rattus norvegicus GN=Ddc PE=1 SV=1	S−P+
A0A0G2K9A2	Arp2/3 complex 34 kDa subunit OS=Rattus norvegicus GN=Arpc2 PE=1 SV=1	S−P+
Q5I0N0	Arylacetamide deacetylase OS=Rattus norvegicus GN=Aadac PE=1 SV=1	S−P+
Q5BJQ0	Atypical kinase COQ8A, mitochondrial OS=Rattus norvegicus GN=Coq8a PE=2 SV=1	S−P+
P26453	Basigin OS=Rattus norvegicus GN=Bsg PE=1 SV=2	S−P+
P80299	Bifunctional epoxide hydrolase 2 OS=Rattus norvegicus GN=Ephx2 PE=1 SV=1	S−P+
Q5VLR5	BWK4 OS=Rattus norvegicus GN=Erp44 PE=1 SV=1	S−P+
D3ZGK7	Carboxylic ester hydrolase OS=Rattus norvegicus GN=Ces1c PE=1 SV=3	S−P+
A0A0G2K0C1	Carboxylic ester hydrolase OS=Rattus norvegicus GN=LOC100910040 PE=1 SV=1	S−P+
D4ACB8	Chaperonin subunit 8 (Theta) (Predicted), isoform CRA_a OS=Rattus norvegicus GN=Cct8 PE=1 SV=1	S−P+
D4AC23	Chaperonin-containing TCP1 subunit 7 OS=Rattus norvegicus GN=Cct7 PE=1 SV=1	S−P+
Q4AEF8	Coatomer subunit gamma-1 OS=Rattus norvegicus GN=Copg1 PE=2 SV=1	S−P+
P08649	Complement C4 OS=Rattus norvegicus GN=C4 PE=1 SV=3	S−P+
G3V615	Complement factor B OS=Rattus norvegicus GN=Cfb PE=1 SV=1	S−P+
F1MAA2	COP9 signalosome subunit 7A OS=Rattus norvegicus GN=Cops7a PE=1 SV=1	S−P+
G3V624	Coronin OS=Rattus norvegicus GN=Coro1c PE=1 SV=1	S−P+
P97536	Cullin-associated NEDD8-dissociated protein 1 OS=Rattus norvegicus GN=Cand1 PE=1 SV=1	S−P+
P05178	Cytochrome P450 2C6 OS=Rattus norvegicus GN=Cyp2c6 PE=2 SV=2	S−P+
A0A0G2K0N7	Cytochrome P450 2D1 OS=Rattus norvegicus GN=Cyp2d3 PE=1 SV=1	S−P+
P33274	Cytochrome P450 4F1 OS=Rattus norvegicus GN=Cyp4f1 PE=2 SV=1	S−P+
Q66HF3	Electron transfer flavoprotein-ubiquinone oxidoreductase, mitochondrial OS=Rattus norvegicus GN=Etfdh PE=1 SV=1	S−P+
Q5XIC0	Enoyl-CoA delta isomerase 2, mitochondrial OS=Rattus norvegicus GN=Eci2 PE=1 SV=1	S−P+
B0BNG0	ER membrane protein complex subunit 2 OS=Rattus norvegicus GN=Emc2 PE=2 SV=1	S−P+
Q6P685	Eukaryotic translation initiation factor 2 subunit beta OS=Rattus norvegicus GN=Eif2s2 PE=1 SV=1	S−P+
Q6P3V8	Eukaryotic translation initiation factor 4A1 OS=Rattus norvegicus GN=Eif4a1 PE=1 SV=1	S−P+
A0A0G2K2B3	Far upstream element-binding protein 2 OS=Rattus norvegicus GN=Khsrp PE=1 SV=1	S−P+
F1LSP9	FGGY carbohydrate kinase domain-containing OS=Rattus norvegicus GN=Fggy PE=1 SV=1	S−P+
A0A096P6L8	Fibronectin OS=Rattus norvegicus GN=Fn1 PE=1 SV=2	S−P+
P05065	Fructose-bisphosphate aldolase A OS=Rattus norvegicus GN=Aldoa PE=1 SV=2	S−P+
B2RYW9	Fumarylacetoacetate hydrolase domain-containing protein 2 OS=Rattus norvegicus GN=Fahd2 PE=1 SV=1	S−P+
D3ZYS7	G3BP stress granule assembly factor 1 OS=Rattus norvegicus GN=G3bp1 PE=1 SV=1	S−P+
A0A0G2JSW3	Globin a4 OS=Rattus norvegicus GN=Hbb PE=1 SV=1	S−P+
D4ADD7	Glutaredoxin 5 OS=Rattus norvegicus GN=Glrx5 PE=1 SV=1	S−P+
P08009	Glutathione S-transferase Yb-3 OS=Rattus norvegicus GN=Gstm3 PE=1 SV=2	S−P+
D3ZCI0	Glycerol kinase OS=Rattus norvegicus GN=Gk PE=1 SV=2	S−P+
P06866	Haptoglobin OS=Rattus norvegicus GN=Hp PE=1 SV=3	S−P+
A0A0G2K7B3	Heterogeneous nuclear ribonucleoprotein C OS=Rattus norvegicus GN=LOC100911576 PE=1 SV=1	S−P+
Q9JJ54	Heterogeneous nuclear ribonucleoprotein D0 OS=Rattus norvegicus GN=Hnrnpd PE=1 SV=2	S−P+
Q6AY09	Heterogeneous nuclear ribonucleoprotein H2 OS=Rattus norvegicus GN=Hnrnph2 PE=1 SV=1	S−P+
F1M3D3	Heterogeneous nuclear ribonucleoprotein M OS=Rattus norvegicus GN=Hnrnpm PE=1 SV=1	S−P+
D3ZWE0	Histone H2A OS=Rattus norvegicus GN=Hist2h2ab PE=3 SV=1	S−P+
P0CC09	Histone H2A type 2-A OS=Rattus norvegicus GN=Hist2h2aa3 PE=1 SV=1	S−P+
P20760	Ig gamma-2A chain C region OS=Rattus norvegicus GN=Igg-2a PE=1 SV=1	S−P+
J7PDL5	Interferon-gamma-inducible GTPase Ifgga2 protein OS=Rattus norvegicus GN=LOC103694226 PE=4 SV=1	S−P+
D3ZVS2	L-2-hydroxyglutarate dehydrogenase OS=Rattus norvegicus GN=L2hgdh PE=1 SV=1	S−P+
A0A140TAC7	L-gulonolactone oxidase OS=Rattus norvegicus GN=Gulo PE=1 SV=1	S−P+
P09367	L-serine dehydratase/L-threonine deaminase OS=Rattus norvegicus GN=Sds PE=1 SV=3	S−P+
Q63010	Liver carboxylesterase B-1 OS=Rattus norvegicus PE=1 SV=1	S−P+
A0A140TAE0	Major vault protein OS=Rattus norvegicus GN=Mvp PE=1 SV=1	S−P+
A0A0G2JU49	Metaxin 1 OS=Rattus norvegicus GN=Mtx1 PE=1 SV=1	S−P+
Q562C4	Methyltransferase-like protein 7B OS=Rattus norvegicus GN=Mettl7b PE=1 SV=1	S−P+
D4ADS4	Microsomal glutathione S-transferase 3 OS=Rattus norvegicus GN=Mgst3 PE=1 SV=1	S−P+
Q66HP8	Mitochondrial carnitine/acylcarnitine carrier protein OS=Rattus norvegicus GN=Slc25a20 PE=1 SV=1	S−P+
A0A0G2K5L2	Mitochondrial glutamate carrier 1-like OS=Rattus norvegicus GN=LOC100911440 PE=1 SV=1	S−P+
Q32KJ5	N-acetylglucosamine-6-sulfatase OS=Rattus norvegicus GN=Gns PE=1 SV=1	S−P+
P69060	N-acylneuraminate cytidylyltransferase OS=Rattus norvegicus GN=Cmas PE=2 SV=1	S−P+
Q5XIH3	NADH dehydrogenase [ubiquinone] flavoprotein 1, mitochondrial OS=Rattus norvegicus GN=Ndufv1 PE=1 SV=1	S−P+
G3V709	Nicotinate phosphoribosyltransferase OS=Rattus norvegicus GN=Naprt PE=1 SV=1	S−P+
Q5I0M2	Nicotinate-nucleotide pyrophosphorylase [carboxylating] OS=Rattus norvegicus GN=Qprt PE=2 SV=1	S−P+
G3V6H9	Nucleosome assembly protein 1-like 1 OS=Rattus norvegicus GN=Nap1l1 PE=1 SV=1	S−P+
Q3B7D0	Oxygen-dependent coproporphyrinogen-III oxidase, mitochondrial OS=Rattus norvegicus GN=Cpox PE=1 SV=1	S−P+
Q9Z2M4	Peroxisomal 2,4-dienoyl-CoA reductase OS=Rattus norvegicus GN=Decr2 PE=2 SV=1	S−P+
Q6IRH6	Phosphate carrier protein, mitochondrial OS=Rattus norvegicus GN=Slc25a3 PE=1 SV=1	S−P+
P07379	Phosphoenolpyruvate carboxykinase, cytosolic [GTP] OS=Rattus norvegicus GN=Pck1 PE=1 SV=1	S−P+
Q5BJP9	Phytanoyl-CoA dioxygenase domain-containing protein 1 OS=Rattus norvegicus GN=Phyhd1 PE=2 SV=1	S−P+
O35264	Platelet-activating factor acetylhydrolase IB subunit beta OS=Rattus norvegicus GN=Pafah1b2 PE=1 SV=1	S−P+
A0A0G2K5H0	Proline dehydrogenase OS=Rattus norvegicus GN=Prodh2 PE=1 SV=1	S−P+
D4AE56	Prostaglandin E synthase 2 OS=Rattus norvegicus GN=Ptges2 PE=1 SV=1	S−P+
G3V6W6	Proteasome 26S subunit, ATPase 6 OS=Rattus norvegicus GN=Psmc6 PE=1 SV=1	S−P+
P18420	Proteasome subunit alpha type-1 OS=Rattus norvegicus GN=Psma1 PE=1 SV=2	S−P+
P21670	Proteasome subunit alpha type-4 OS=Rattus norvegicus GN=Psma4 PE=1 SV=1	S−P+
P34067	Proteasome subunit beta type-4 OS=Rattus norvegicus GN=Psmb4 PE=1 SV=2	S−P+
Q5XFW8	Protein SEC13 homolog OS=Rattus norvegicus GN=Sec13 PE=1 SV=1	S−P+
D4A5G8	Pyruvate dehydrogenase E1 component subunit alpha OS=Rattus norvegicus GN=Pdha1l1 PE=1 SV=3	S−P+
P09527	Ras-related protein Rab-7a OS=Rattus norvegicus GN=Rab7a PE=1 SV=2	S−P+
F1LQS6	RCG61833 OS=Rattus norvegicus GN=Xdh PE=1 SV=2	S−P+
E9PTR4	RCG62582, isoform CRA_b OS=Rattus norvegicus GN=Ubap2l PE=1 SV=2	S−P+
Q6AXX6	Redox-regulatory protein FAM213A OS=Rattus norvegicus GN=Fam213a PE=1 SV=1	S−P+
P02696	Retinol-binding protein 1 OS=Rattus norvegicus GN=Rbp1 PE=1 SV=2	S−P+
A0A0G2K9E0	Ribonuclease inhibitor OS=Rattus norvegicus GN=Rnh1 PE=1 SV=1	S−P+
F1M9Y9	RNA-binding protein with multiple-splicing OS=Rattus norvegicus GN=Rbpms PE=1 SV=2	S−P+
A0A0G2K583	S-methyl-5'-thioadenosine phosphorylase OS=Rattus norvegicus GN=Mtap PE=1 SV=1	S−P+
Q6AY30	Saccharopine dehydrogenase-like oxidoreductase OS=Rattus norvegicus GN=Sccpdh PE=1 SV=1	S−P+
D3ZHV7	Serine dehydratase-like OS=Rattus norvegicus GN=Sdsl PE=1 SV=3	S−P+
Q6AXM8	Serum paraoxonase/arylesterase 2 OS=Rattus norvegicus GN=Pon2 PE=2 SV=1	S−P+
D3ZV91	Similar to RIKEN cDNA 2810055F11 (Predicted) OS=Rattus norvegicus GN=L3hypdh PE=1 SV=1	S−P+
F1M820	Sorbin and SH3 domain-containing protein 1 OS=Rattus norvegicus GN=Sorbs1 PE=1 SV=1	S−P+
Q63413	Spliceosome RNA helicase Ddx39b OS=Rattus norvegicus GN=Ddx39b PE=2 SV=3	S−P+
A0A0G2KB11	StAR-related lipid transfer domain-containing 10 OS=Rattus norvegicus GN=Stard10 PE=1 SV=1	S−P+
A0A0G2K2P5	Tight junction protein 1 OS=Rattus norvegicus GN=Tjp1 PE=1 SV=1	S−P+
Q6P9V9	Tubulin alpha-1B chain OS=Rattus norvegicus GN=Tuba1b PE=1 SV=1	S−P+
A0A140TAI1	Ubiquilin 1, isoform CRA_a OS=Rattus norvegicus GN=Ubqln1 PE=1 SV=1	S−P+
Q6T5E9	UDP-glucuronosyltransferase OS=Rattus norvegicus GN=Ugt1a6 PE=1 SV=1	S−P+
D4A315	Uncharacterized protein OS=Rattus norvegicus PE=3 SV=2	S−P+
D4ABZ8	Uncharacterized protein OS=Rattus norvegicus PE=4 SV=1	S−P+
A0A0G2JSR0	Voltage-dependent anion-selective channel protein 3 OS=Rattus norvegicus GN=Vdac3 PE=1 SV=1	S−P+
P29266	3-hydroxyisobutyrate dehydrogenase, mitochondrial OS=Rattus norvegicus GN=Hibadh PE=1 SV=3	9.24437
Q63965	Sideroflexin-1 OS=Rattus norvegicus GN=Sfxn1 PE=2 SV=4	6.37705
P09606	Glutamine synthetase OS=Rattus norvegicus GN=Glul PE=1 SV=3	6.2931
Q4QQW3	Hydroxyacid-oxoacid transhydrogenase, mitochondrial OS=Rattus norvegicus GN=Adhfe1 PE=1 SV=1	6.09375
B0BNE5	S-formylglutathione hydrolase OS=Rattus norvegicus GN=Esd PE=2 SV=1	5.21252
P30713	Glutathione S-transferase theta-2 OS=Rattus norvegicus GN=Gstt2 PE=1 SV=3	5.20112
P38918	Aflatoxin B1 aldehyde reductase member 3 OS=Rattus norvegicus GN=Akr7a3 PE=1 SV=2	5.10843
P04276	Vitamin D-binding protein OS=Rattus norvegicus GN=Gc PE=1 SV=3	4.52326
P08011	Microsomal glutathione S-transferase 1 OS=Rattus norvegicus GN=Mgst1 PE=1 SV=3	4.32648
P10111	Peptidyl-prolyl cis-trans isomerase A OS=Rattus norvegicus GN=Ppia PE=1 SV=2	4.00078
P20070	NADH-cytochrome b5 reductase 3 OS=Rattus norvegicus GN=Cyb5r3 PE=1 SV=2	3.99576
Q9WU49	Calcium-regulated heat stable protein 1 OS=Rattus norvegicus GN=Carhsp1 PE=1 SV=1	3.95205
A0A0H2UHE1	Succinate--CoA ligase [ADP/GDP-forming] subunit alpha, mitochondrial OS=Rattus norvegicus GN=Suclg1 PE=1 SV=1	3.95205
Q63276	Bile acid-CoA:amino acid N-acyltransferase OS=Rattus norvegicus GN=Baat PE=1 SV=2	3.70305
P07687	Epoxide hydrolase 1 OS=Rattus norvegicus GN=Ephx1 PE=1 SV=1	3.69359
G3V9N2	Peroxisomal membrane protein 2 OS=Rattus norvegicus GN=Pxmp2 PE=1 SV=1	3.66981
D4A6W6	Similar to 60S ribosomal protein L8 OS=Rattus norvegicus GN=RGD1561333 PE=3 SV=1	3.56425
A0A0G2K6T1	Alpha-amylase OS=Rattus norvegicus GN=Amy2a3 PE=3 SV=1	3.5125
P19511	ATP synthase F(0) complex subunit B1, mitochondrial OS=Rattus norvegicus GN=Atp5f1 PE=1 SV=1	3.44118
Q6AYS8	Estradiol 17-beta-dehydrogenase 11 OS=Rattus norvegicus GN=Hsd17b11 PE=2 SV=1	3.44118
Q6IRS6	Fetub protein OS=Rattus norvegicus GN=Fetub PE=1 SV=1	3.38525
Q62651	Delta(3,5)-Delta(2,4)-dienoyl-CoA isomerase, mitochondrial OS=Rattus norvegicus GN=Ech1 PE=1 SV=2	3.35455
P63245	Receptor of activated protein C kinase 1 OS=Rattus norvegicus GN=Rack1 PE=1 SV=3	3.35455
P70470	Acyl-protein thioesterase 1 OS=Rattus norvegicus GN=Lypla1 PE=1 SV=1	3.35059
F7F557	Acyl-coenzyme A thioesterase 8 OS=Rattus norvegicus GN=Acot8 PE=1 SV=1	3.30693
Q6AYR8	Secernin-2 OS=Rattus norvegicus GN=Scrn2 PE=2 SV=1	3.30693
M0R629	Adenylosuccinate synthetase isozyme 1 OS=Rattus norvegicus GN=Adssl1 PE=1 SV=1	3.24096
Q5U2V4	Phospholipase B-like 1 OS=Rattus norvegicus GN=Plbd1 PE=2 SV=1	3.24096
Q68FQ0	T-complex protein 1 subunit epsilon OS=Rattus norvegicus GN=Cct5 PE=1 SV=1	3.20968
O35567	Bifunctional purine biosynthesis protein PURH OS=Rattus norvegicus GN=Atic PE=1 SV=2	3.20588
P18886	Carnitine O-palmitoyltransferase 2, mitochondrial OS=Rattus norvegicus GN=Cpt2 PE=1 SV=1	3.20339
P85968	6-phosphogluconate dehydrogenase, decarboxylating OS=Rattus norvegicus GN=Kif1b PE=1 SV=1	3.16879
P10860	Glutamate dehydrogenase 1, mitochondrial OS=Rattus norvegicus GN=Glud1 PE=1 SV=2	3.1596
Q66HT1	Fructose-bisphosphate aldolase OS=Rattus norvegicus GN=Aldob PE=1 SV=1	3.15598
Q8CG45	Aflatoxin B1 aldehyde reductase member 2 OS=Rattus norvegicus GN=Akr7a2 PE=1 SV=2	3.15569
A0A0G2JSI1	4-trimethylaminobutyraldehyde dehydrogenase OS=Rattus norvegicus GN=Aldh9a1 PE=1 SV=1	3.12725
A0A0G2K8V5	C-reactive protein OS=Rattus norvegicus GN=Crp PE=1 SV=1	3.1
Q5XIT9	Methylcrotonoyl-CoA carboxylase beta chain, mitochondrial OS=Rattus norvegicus GN=Mccc2 PE=2 SV=1	3.08997
B1WC26	N-acetylneuraminate synthase OS=Rattus norvegicus GN=Nans PE=1 SV=1	3.00386
A0A0G2JSK9	Betaine--homocysteine S-methyltransferase 1 OS=Rattus norvegicus GN=Bhmt PE=1 SV=1	2.9582
P27952	40S ribosomal protein S2 OS=Rattus norvegicus GN=Rps2 PE=1 SV=1	2.95279
Q5I0M1	Apolipoprotein H OS=Rattus norvegicus GN=Apoh PE=1 SV=1	2.95279
D3ZGY4	Glyceraldehyde-3-phosphate dehydrogenase OS=Rattus norvegicus GN=Gapdh-ps2 PE=1 SV=1	2.93926
G3V936	Citrate synthase OS=Rattus norvegicus GN=Cs PE=1 SV=1	2.92793
D3ZZC1	RCG43947 OS=Rattus norvegicus GN=Txndc5 PE=1 SV=1	2.89604
P29457	Serpin H1 OS=Rattus norvegicus GN=Serpinh1 PE=1 SV=1	2.89604
Q7TP08	Alpha-methylacyl-CoA racemase OS=Rattus norvegicus GN=Amacr PE=1 SV=1	2.875
Q9EPH1	Alpha-1B-glycoprotein OS=Rattus norvegicus GN=A1bg PE=2 SV=2	2.86824
P85834	Elongation factor Tu, mitochondrial OS=Rattus norvegicus GN=Tufm PE=1 SV=1	2.8125
Q9JM53	Apoptosis-inducing factor 1, mitochondrial OS=Rattus norvegicus GN=Aifm1 PE=1 SV=1	2.77931
G3V8C3	Vimentin OS=Rattus norvegicus GN=Vim PE=1 SV=1	2.77931
P28492	Glutaminase liver isoform, mitochondrial OS=Rattus norvegicus GN=Gls2 PE=2 SV=3	2.74419
Q5U2Q3	Ester hydrolase C11orf54 homolog OS=Rattus norvegicus PE=1 SV=1	2.74083
A0A0G2K047	Acyl-CoA synthetase short-chain family member 3 OS=Rattus norvegicus GN=Acss3 PE=1 SV=1	2.71818
Q5U3Z7	Serine hydroxymethyltransferase OS=Rattus norvegicus GN=Shmt2 PE=1 SV=1	2.68439
D3ZE63	Uncharacterized protein OS=Rattus norvegicus GN=LOC679748 PE=4 SV=1	2.58462
P04642	L-lactate dehydrogenase A chain OS=Rattus norvegicus GN=Ldha PE=1 SV=1	2.5608
P13221	Aspartate aminotransferase, cytoplasmic OS=Rattus norvegicus GN=Got1 PE=1 SV=3	2.50688
M0RDH0	Glycine N-methyltransferase OS=Rattus norvegicus GN=LOC100911564 PE=3 SV=1	2.50299
P00507	Aspartate aminotransferase, mitochondrial OS=Rattus norvegicus GN=Got2 PE=1 SV=2	2.48871
D4AD70	Similar to 60S ribosomal protein L38 OS=Rattus norvegicus GN=RGD1561636 PE=3 SV=1	2.47117
Q6P6V0	Glucose-6-phosphate isomerase OS=Rattus norvegicus GN=Gpi PE=1 SV=1	2.46581
A0A0G2JWI5	Glycine N-acyltransferase OS=Rattus norvegicus GN=Glyat PE=1 SV=1	2.46581
A0A0G2JSV0	N-myc downstream regulated gene 2, isoform CRA_a OS=Rattus norvegicus GN=Ndrg2 PE=1 SV=1	2.46581
B2RZD6	NDUFA4, mitochondrial complex-associated OS=Rattus norvegicus GN=Ndufa4 PE=1 SV=1	2.46581
Q9Z2L0	Voltage-dependent anion-selective channel protein 1 OS=Rattus norvegicus GN=Vdac1 PE=1 SV=4	2.46581
G3V960	Guanidinoacetate N-methyltransferase OS=Rattus norvegicus GN=Gamt PE=1 SV=1	2.45321
Q5PPL3	Sterol-4-alpha-carboxylate 3-dehydrogenase, decarboxylating OS=Rattus norvegicus GN=Nsdhl PE=2 SV=1	2.44719
P16617	Phosphoglycerate kinase 1 OS=Rattus norvegicus GN=Pgk1 PE=1 SV=2	2.43203
P06214	Delta-aminolevulinic acid dehydratase OS=Rattus norvegicus GN=Alad PE=1 SV=1	2.41295
Q3MIE0	Enoyl-CoA hydratase domain-containing protein 3, mitochondrial OS=Rattus norvegicus GN=Echdc3 PE=2 SV=1	2.4092
D4ACJ1	40S ribosomal protein S24 OS=Rattus norvegicus GN=LOC100363469 PE=3 SV=1	2.39332
D3ZD09	Cytochrome c oxidase subunit OS=Rattus norvegicus GN=Cox6b1 PE=1 SV=1	2.39332
Q920P0	L-xylulose reductase OS=Rattus norvegicus GN=Dcxr PE=1 SV=1	2.39332
P52847	Sulfotransferase family cytosolic 1B member 1 OS=Rattus norvegicus GN=Sult1b1 PE=1 SV=2	2.39332
G3V734	2,4-dienoyl CoA reductase 1, mitochondrial, isoform CRA_a OS=Rattus norvegicus GN=Decr1 PE=1 SV=1	2.36856
P00481	Ornithine carbamoyltransferase, mitochondrial OS=Rattus norvegicus GN=Otc PE=1 SV=1	2.36856
M0RC77	Kynurenine formamidase OS=Rattus norvegicus GN=Afmid PE=1 SV=1	2.36212
Q9WVK7	Hydroxyacyl-coenzyme A dehydrogenase, mitochondrial OS=Rattus norvegicus GN=Hadh PE=2 SV=1	2.32908
P27867	Sorbitol dehydrogenase OS=Rattus norvegicus GN=Sord PE=1 SV=4	2.32285
Q64565	Alanine--glyoxylate aminotransferase 2, mitochondrial OS=Rattus norvegicus GN=Agxt2 PE=1 SV=2	2.3119
P12007	Isovaleryl-CoA dehydrogenase, mitochondrial OS=Rattus norvegicus GN=Ivd PE=1 SV=2	2.30592
Q5I0P2	Glycine cleavage system H protein, mitochondrial OS=Rattus norvegicus GN=Gcsh PE=2 SV=1	2.28767
P11517	Hemoglobin subunit beta-2 OS=Rattus norvegicus PE=1 SV=2	2.28267
Q5I0K1	Pipecolic acid and sarcosine oxidase OS=Rattus norvegicus GN=Pipox PE=1 SV=1	2.27857
P62845	40S ribosomal protein S15 OS=Rattus norvegicus GN=Rps15 PE=1 SV=2	2.27163
A0A0G2JSV5	3-hydroxyanthranilate 3,4-dioxygenase OS=Rattus norvegicus GN=Haao PE=1 SV=1	2.25869
P83732	60S ribosomal protein L24 OS=Rattus norvegicus GN=Rpl24 PE=2 SV=1	2.25869
A0A0G2JVL6	NADH dehydrogenase [ubiquinone] 1 alpha subcomplex subunit 8 OS=Rattus norvegicus GN=Ndufa8 PE=1 SV=1	2.25869
P85973	Purine nucleoside phosphorylase OS=Rattus norvegicus GN=Pnp PE=1 SV=1	2.25071
A0A0G2KAM3	Pyruvate dehydrogenase E1 component subunit beta OS=Rattus norvegicus GN=Pdhb PE=1 SV=1	2.24923
P46413	Glutathione synthetase OS=Rattus norvegicus GN=Gss PE=1 SV=1	2.248
P14480	Fibrinogen beta chain OS=Rattus norvegicus GN=Fgb PE=1 SV=4	2.24066
B0BMT9	Sqrdl protein OS=Rattus norvegicus GN=Sqrdl PE=1 SV=1	2.21923
A0A0G2K950	3'-phosphoadenosine 5'-phosphosulfate synthase 2 OS=Rattus norvegicus GN=Papss2 PE=1 SV=1	2.20976
B4F7C7	Hebp1 protein OS=Rattus norvegicus GN=Hebp1 PE=1 SV=1	2.20755
M0R4I3	Similar to 40S ribosomal protein S16 OS=Rattus norvegicus GN=RGD1561137 PE=3 SV=1	2.20755
M0RC65	Cofilin 2 OS=Rattus norvegicus GN=Cfl2 PE=1 SV=1	2.19072
D3ZW55	Inosine triphosphate pyrophosphatase OS=Rattus norvegicus GN=Itpa PE=3 SV=1	2.19072
D4AAV1	Amidohydrolase domain-containing 1 OS=Rattus norvegicus GN=Amdhd1 PE=1 SV=1	2.18851
O89049	Thioredoxin reductase 1, cytoplasmic OS=Rattus norvegicus GN=Txnrd1 PE=1 SV=5	2.17442
G3V7J0	Aldehyde dehydrogenase family 6, subfamily A1, isoform CRA_b OS=Rattus norvegicus GN=Aldh6a1 PE=1 SV=1	2.17394
Q5M876	N-acyl-aromatic-L-amino acid amidohydrolase (carboxylate-forming) OS=Rattus norvegicus GN=Acy3 PE=1 SV=1	2.17318
B0BN81	40S ribosomal protein S5 OS=Rattus norvegicus GN=Rps5 PE=1 SV=1	2.17286
P17988	Sulfotransferase 1A1 OS=Rattus norvegicus GN=Sult1a1 PE=1 SV=1	2.17286
O89035	Mitochondrial dicarboxylate carrier OS=Rattus norvegicus GN=Slc25a10 PE=1 SV=1	2.16766
Q5M9F6	5-formyltetrahydrofolate cyclo-ligase OS=Rattus norvegicus GN=Mthfs PE=1 SV=1	2.16265
P80386	5'-AMP-activated protein kinase subunit beta-1 OS=Rattus norvegicus GN=Prkab1 PE=1 SV=4	2.15484
P25235	Dolichyl-diphosphooligosaccharide--protein glycosyltransferase subunit 2 OS=Rattus norvegicus GN=Rpn2 PE=2 SV=2	2.15484
A0A0G2K824	Mannose-1-phosphate guanyltransferase alpha OS=Rattus norvegicus GN=Gmppa PE=1 SV=1	2.14706
Q68FZ8	Propionyl coenzyme A carboxylase, beta polypeptide OS=Rattus norvegicus GN=Pccb PE=1 SV=1	2.14706
Q3T1J1	Eukaryotic translation initiation factor 5A-1 OS=Rattus norvegicus GN=Eif5a PE=1 SV=3	2.1383
Q499N5	Acyl-CoA synthetase family member 2, mitochondrial OS=Rattus norvegicus GN=Acsf2 PE=2 SV=1	2.13475
O35397	Caspase-6 OS=Rattus norvegicus GN=Casp6 PE=2 SV=2	2.12403
Q5PPG2	Legumain OS=Rattus norvegicus GN=Lgmn PE=1 SV=1	2.12295
Q0VGK3	Glycerate kinase OS=Rattus norvegicus GN=Glyctk PE=1 SV=1	2.11818
P17077	60S ribosomal protein L9 OS=Rattus norvegicus GN=Rpl9 PE=1 SV=1	2.11442
P31210	3-oxo-5-beta-steroid 4-dehydrogenase OS=Rattus norvegicus GN=Akr1d1 PE=1 SV=1	2.11429
Q641Y0	Dolichyl-diphosphooligosaccharide--protein glycosyltransferase 48 kDa subunit OS=Rattus norvegicus GN=Ddost PE=2 SV=1	2.11429
Q920A6	Retinoid-inducible serine carboxypeptidase OS=Rattus norvegicus GN=Scpep1 PE=2 SV=1	2.11429
A0A0G2JVK2	Serine/threonine-protein phosphatase OS=Rattus norvegicus GN=Ppp1cc PE=1 SV=1	2.11207
Q6IRK9	Carboxypeptidase Q OS=Rattus norvegicus GN=Cpq PE=1 SV=1	2.10417
A0A0G2K5N7	Gamma-butyrobetaine dioxygenase OS=Rattus norvegicus GN=Bbox1 PE=1 SV=1	2.09901
Q03336	Regucalcin OS=Rattus norvegicus GN=Rgn PE=1 SV=3	2.09437
A0JPJ7	Obg-like ATPase 1 OS=Rattus norvegicus GN=Ola1 PE=2 SV=1	2.08602
P62193	26S proteasome regulatory subunit 4 OS=Rattus norvegicus GN=Psmc1 PE=2 SV=1	2.0814
Q99J82	Integrin-linked protein kinase OS=Rattus norvegicus GN=Ilk PE=2 SV=1	2.0814
P05182	Cytochrome P450 2E1 OS=Rattus norvegicus GN=Cyp2e1 PE=1 SV=4	2.07812
A0A096MKG5	NAD kinase 2, mitochondrial OS=Rattus norvegicus GN=Nadk2 PE=1 SV=1	2.07143
A0A0G2JXI9	Histone H2B OS=Rattus norvegicus GN=Hist1h2bo PE=3 SV=1	2.06941
Q5M7T5	Serine (Or cysteine) peptidase inhibitor, clade C (Antithrombin), member 1 OS=Rattus norvegicus GN=Serpinc1 PE=1 SV=1	2.06667
P97524	Very long-chain acyl-CoA synthetase OS=Rattus norvegicus GN=Slc27a2 PE=1 SV=1	2.04918
P20673	Argininosuccinate lyase OS=Rattus norvegicus GN=Asl PE=2 SV=1	2.01497
P36972	Adenine phosphoribosyltransferase OS=Rattus norvegicus GN=Aprt PE=1 SV=1	2
P10760	Adenosylhomocysteinase OS=Rattus norvegicus GN=Ahcy PE=1 SV=3	2
Q6AYS7	Aminoacylase-1A OS=Rattus norvegicus GN=Acy1a PE=1 SV=1	2
F1LMV6	Desmoplakin OS=Rattus norvegicus GN=Dsp PE=1 SV=1	2
Q64638	UDP-glucuronosyltransferase 1-5 OS=Rattus norvegicus GN=Ugt1a5 PE=2 SV=1	2
G3V6R5	Sulfite oxidase OS=Rattus norvegicus GN=Suox PE=1 SV=1	1.98689
P38983	40S ribosomal protein SA OS=Rattus norvegicus GN=Rpsa PE=1 SV=3	1.97156
A0A0G2K1S6	Malic enzyme OS=Rattus norvegicus GN=Me1 PE=1 SV=1	1.95185
Q641Z6	EH domain-containing protein 1 OS=Rattus norvegicus GN=Ehd1 PE=1 SV=1	1.94352
A0A0H2UHN7	RCG24013, isoform CRA_a OS=Rattus norvegicus GN=Cyp27a1 PE=1 SV=1	1.94352
G3V8D5	6-phosphogluconolactonase OS=Rattus norvegicus GN=Pgls PE=1 SV=1	1.93214
A0A0G2K549	Putative L-aspartate dehydrogenase OS=Rattus norvegicus GN=Aspdh PE=1 SV=1	1.93043
P22734	Catechol O-methyltransferase OS=Rattus norvegicus GN=Comt PE=1 SV=2	1.91512
P19488	UDP-glucuronosyltransferase 2B37 OS=Rattus norvegicus GN=Ugt2b37 PE=2 SV=1	1.9033
D4A830	Pyrophosphatase (inorganic) 2 OS=Rattus norvegicus GN=Ppa2 PE=1 SV=2	1.90183
F1LM22	UDP-glucuronosyltransferase OS=Rattus norvegicus GN=Ugt2b PE=1 SV=2	1.88944
F7EPH4	Pyrophosphatase (inorganic) 1 OS=Rattus norvegicus GN=Ppa1 PE=1 SV=1	1.87348
A0A0G2K2Q2	Glycine C-acetyltransferase OS=Rattus norvegicus GN=Gcat PE=1 SV=1	1.8645
P09118	Uricase OS=Rattus norvegicus GN=Uox PE=1 SV=3	1.85569
P15650	Long-chain specific acyl-CoA dehydrogenase, mitochondrial OS=Rattus norvegicus GN=Acadl PE=1 SV=1	1.85099
F1LNF1	Heterogeneous nuclear ribonucleoproteins A2/B1 OS=Rattus norvegicus GN=Hnrnpa2b1 PE=1 SV=1	1.84846
Q58FK9	Kynurenine--oxoglutarate transaminase 3 OS=Rattus norvegicus GN=Kyat3 PE=2 SV=1	1.84431
P25093	Fumarylacetoacetase OS=Rattus norvegicus GN=Fah PE=1 SV=1	1.83764
G3V6C2	Homogentisate 1, 2-dioxygenase OS=Rattus norvegicus GN=Hgd PE=1 SV=1	1.83224
P50399	Rab GDP dissociation inhibitor beta OS=Rattus norvegicus GN=Gdi2 PE=1 SV=2	1.82908
Q6P6R2	Dihydrolipoyl dehydrogenase, mitochondrial OS=Rattus norvegicus GN=Dld PE=1 SV=1	1.82136
Q5BK63	NADH dehydrogenase [ubiquinone] 1 alpha subcomplex subunit 9, mitochondrial OS=Rattus norvegicus GN=Ndufa9 PE=1 SV=2	1.81786
Q64573	Liver carboxylesterase 4 OS=Rattus norvegicus PE=2 SV=2	1.81197
F1MAC0	Interferon gamma-inducible protein 47 OS=Rattus norvegicus GN=Ifi47 PE=1 SV=1	1.81041
B2GV15	Dihydrolipoamide acetyltransferase component of pyruvate dehydrogenase complex OS=Rattus norvegicus GN=Dbt PE=1 SV=1	1.80695
O88767	Protein DJ-1 OS=Rattus norvegicus GN=Park7 PE=1 SV=1	1.79696
P24329	Thiosulfate sulfurtransferase OS=Rattus norvegicus GN=Tst PE=1 SV=3	1.79144
A0A0G2K8G2	Acyl-CoA synthetase medium-chain family member 1 OS=Rattus norvegicus GN=Acsm1 PE=1 SV=1	1.78795
P24368	Peptidyl-prolyl cis-trans isomerase B OS=Rattus norvegicus GN=Ppib PE=1 SV=3	1.78302
F1LZW6	Solute carrier family 25 member 13 OS=Rattus norvegicus GN=Slc25a13 PE=1 SV=2	1.78302
A0A0G2K3K2	Actin, cytoplasmic 1 OS=Rattus norvegicus GN=Actb PE=1 SV=1	1.77795
P22789	Alcohol sulfotransferase A OS=Rattus norvegicus GN=St2a2 PE=1 SV=2	1.77795
P18163	Long-chain-fatty-acid--CoA ligase 1 OS=Rattus norvegicus GN=Acsl1 PE=1 SV=1	1.76923
P51635	Alcohol dehydrogenase [NADP(+)] OS=Rattus norvegicus GN=Akr1a1 PE=1 SV=2	1.76221
Q63910	Alpha globin OS=Rattus norvegicus GN=Hba-a3 PE=1 SV=2	1.76221
P14141	Carbonic anhydrase 3 OS=Rattus norvegicus GN=Ca3 PE=1 SV=3	1.74519
P62332	ADP-ribosylation factor 6 OS=Rattus norvegicus GN=Arf6 PE=1 SV=2	1.72754
D3Z9G3	Uncharacterized protein OS=Rattus norvegicus PE=4 SV=1	1.72754
P07871	3-ketoacyl-CoA thiolase B, peroxisomal OS=Rattus norvegicus GN=Acaa1b PE=1 SV=2	1.70409
D3ZX87	60S ribosomal protein L31-like OS=Rattus norvegicus GN=LOC100910017 PE=4 SV=2	1.70085
P04636	Malate dehydrogenase, mitochondrial OS=Rattus norvegicus GN=Mdh2 PE=1 SV=2	1.69954
A0A0G2JUB4	Acetyl-CoA acetyltransferase, cytosolic OS=Rattus norvegicus GN=Acat2 PE=1 SV=1	1.68966
D3ZN03	Ribosomal protein P2-like OS=Rattus norvegicus GN=LOC100362751 PE=1 SV=1	1.68455
P50554	4-aminobutyrate aminotransferase, mitochondrial OS=Rattus norvegicus GN=Abat PE=1 SV=3	1.68077
Q6P736	Polypyrimidine tract binding protein 1, isoform CRA_a OS=Rattus norvegicus GN=Ptbp1 PE=1 SV=1	1.66239
D3ZUU8	SEC14-like protein 3 OS=Rattus norvegicus GN=Sec14l4 PE=1 SV=1	1.65843
P04785	Protein disulfide-isomerase OS=Rattus norvegicus GN=P4hb PE=1 SV=2	1.64941
Q60587	Trifunctional enzyme subunit beta, mitochondrial OS=Rattus norvegicus GN=Hadhb PE=1 SV=1	1.64158
P24008	3-oxo-5-alpha-steroid 4-dehydrogenase 1 OS=Rattus norvegicus GN=Srd5a1 PE=1 SV=2	1.6401
Q62669	Globin a1 OS=Rattus norvegicus GN=LOC103694855 PE=1 SV=1	1.63961
P85108	Tubulin beta-2A chain OS=Rattus norvegicus GN=Tubb2a PE=1 SV=1	1.63371
P41034	Alpha-tocopherol transfer protein OS=Rattus norvegicus GN=Ttpa PE=1 SV=1	1.63326
G3V7I0	Peroxiredoxin 3 OS=Rattus norvegicus GN=Prdx3 PE=1 SV=1	1.62953
O88794	Pyridoxine-5'-phosphate oxidase OS=Rattus norvegicus GN=Pnpo PE=1 SV=1	1.62953
B2RYT7	Haloacid dehalogenase-like hydrolase domain-containing 3 OS=Rattus norvegicus GN=Hdhd3 PE=1 SV=1	1.62092
A0A0G2K0W9	Proteasome subunit alpha type OS=Rattus norvegicus GN=Psma7 PE=1 SV=1	1.61677
Q5I0E7	Transmembrane emp24 domain-containing protein 9 OS=Rattus norvegicus GN=Tmed9 PE=1 SV=1	1.61677
Q4KMA2	UV excision repair protein RAD23 homolog B OS=Rattus norvegicus GN=Rad23b PE=1 SV=1	1.61677
P67779	Prohibitin OS=Rattus norvegicus GN=Phb PE=1 SV=1	1.61607
Q66HG4	Aldose 1-epimerase OS=Rattus norvegicus GN=Galm PE=1 SV=1	1.61093
D4ABM1	Cytochrome P450 2C7 OS=Rattus norvegicus GN=Cyp2c7 PE=1 SV=2	1.60978
P29117	Peptidyl-prolyl cis-trans isomerase F, mitochondrial OS=Rattus norvegicus GN=Ppif PE=1 SV=2	1.60274
Q5BK81	Prostaglandin reductase 2 OS=Rattus norvegicus GN=Ptgr2 PE=2 SV=2	1.60274
Q64232	Very-long-chain enoyl-CoA reductase OS=Rattus norvegicus GN=Tecr PE=1 SV=1	1.60274
M0R6L4	40S ribosomal protein S3a OS=Rattus norvegicus GN=LOC100365839 PE=3 SV=1	1.59854
Q68FR9	Elongation factor 1-delta OS=Rattus norvegicus GN=Eef1d PE=1 SV=2	1.59854
P24473	Glutathione S-transferase kappa 1 OS=Rattus norvegicus GN=Gstk1 PE=1 SV=3	1.59854
P97584	Prostaglandin reductase 1 OS=Rattus norvegicus GN=Ptgr1 PE=2 SV=3	1.59854
D4ADG2	IBA57 homolog, iron-sulfur cluster assembly OS=Rattus norvegicus GN=Iba57 PE=1 SV=1	1.59459
G3V647	Pyridoxal kinase OS=Rattus norvegicus GN=Pdxk PE=1 SV=1	1.59459
Q4FZT0	Stomatin-like protein 2, mitochondrial OS=Rattus norvegicus GN=Stoml2 PE=1 SV=1	1.59459
P07756	Carbamoyl-phosphate synthase [ammonia], mitochondrial OS=Rattus norvegicus GN=Cps1 PE=1 SV=1	1.583
Q68FY0	Cytochrome b-c1 complex subunit 1, mitochondrial OS=Rattus norvegicus GN=Uqcrc1 PE=1 SV=1	1.57658
P09139	Serine--pyruvate aminotransferase, mitochondrial OS=Rattus norvegicus GN=Agxt PE=1 SV=1	1.57658
Q6AXS5	Plasminogen activator inhibitor 1 RNA-binding protein OS=Rattus norvegicus GN=Serbp1 PE=1 SV=2	1.57547
Q4V8H5	Aspartyl aminopeptidase OS=Rattus norvegicus GN=Dnpep PE=1 SV=1	1.57426
B0BNB9	HtrA serine peptidase 2 OS=Rattus norvegicus GN=Htra2 PE=1 SV=1	1.56989
O88618	Formimidoyltransferase-cyclodeaminase OS=Rattus norvegicus GN=Ftcd PE=1 SV=4	1.56951
O88637	Ethanolamine-phosphate cytidylyltransferase OS=Rattus norvegicus GN=Pcyt2 PE=1 SV=1	1.56701
F1LTB8	UDP-glucuronosyltransferase OS=Rattus norvegicus GN=RGD1559459 PE=1 SV=2	1.56395
P25409	Alanine aminotransferase 1 OS=Rattus norvegicus GN=Gpt PE=1 SV=2	1.56024
P35565	Calnexin OS=Rattus norvegicus GN=Canx PE=1 SV=1	1.56024
D3ZTP0	10-formyltetrahydrofolate dehydrogenase OS=Rattus norvegicus GN=Aldh1l2 PE=1 SV=3	1.55921
F1MAR6	Proline dehydrogenase OS=Rattus norvegicus GN=Prodh1 PE=1 SV=2	1.55882
P07633	Propionyl-CoA carboxylase beta chain, mitochondrial OS=Rattus norvegicus GN=Pccb PE=2 SV=1	1.55882
Q9EPH8	Polyadenylate-binding protein 1 OS=Rattus norvegicus GN=Pabpc1 PE=1 SV=1	1.54918
P97519	Hydroxymethylglutaryl-CoA lyase, mitochondrial OS=Rattus norvegicus GN=Hmgcl PE=2 SV=1	1.53134
Q68FT5	S-methylmethionine--homocysteine S-methyltransferase BHMT2 OS=Rattus norvegicus GN=Bhmt2 PE=2 SV=1	1.53134
A0A0G2JZI2	Glutamyl-prolyl-tRNA synthetase OS=Rattus norvegicus GN=Eprs PE=1 SV=1	1.53061
Q5BJZ3	Nicotinamide nucleotide transhydrogenase OS=Rattus norvegicus GN=Nnt PE=1 SV=1	1.52525
A0A0G2JSH9	Peroxiredoxin-2 OS=Rattus norvegicus GN=Prdx2 PE=1 SV=1	1.5196
P56522	NADPH:adrenodoxin oxidoreductase, mitochondrial OS=Rattus norvegicus GN=Fdxr PE=1 SV=1	1.5127
G3V9U2	3-ketoacyl-CoA thiolase, mitochondrial OS=Rattus norvegicus GN=Acaa2 PE=1 SV=3	1.50197
D3ZXY4	Aldehyde dehydrogenase 8 family, member A1 OS=Rattus norvegicus GN=Aldh8a1 PE=1 SV=2	1.49737
P02770	Serum albumin OS=Rattus norvegicus GN=Alb PE=1 SV=2	1.49584
P00502	Glutathione S-transferase alpha-1 OS=Rattus norvegicus GN=Gsta1 PE=1 SV=3	0.664838
P04903	Glutathione S-transferase alpha-2 OS=Rattus norvegicus GN=Gsta2 PE=1 SV=2	0.664838
P20059	Hemopexin OS=Rattus norvegicus GN=Hpx PE=1 SV=3	0.659824
D4A678	Spectrin, alpha, erythrocytic 1 OS=Rattus norvegicus GN=Spta1 PE=1 SV=3	0.651163
P00388	NADPH--cytochrome P450 reductase OS=Rattus norvegicus GN=Por PE=1 SV=3	0.64878
A0A0G2K1Y8	Spectrin alpha chain, non-erythrocytic 1 OS=Rattus norvegicus GN=Sptan1 PE=1 SV=1	0.648649
P00406	Cytochrome c oxidase subunit 2 OS=Rattus norvegicus GN=Mtco2 PE=1 SV=3	0.647224
D3ZFA8	40S ribosomal protein S17-like OS=Rattus norvegicus GN=LOC100362366 PE=3 SV=1	0.645889
D3ZFJ6	Lactamase, beta OS=Rattus norvegicus GN=Lactb PE=1 SV=1	0.644444
Q63083	Nucleobindin-1 OS=Rattus norvegicus GN=Nucb1 PE=1 SV=1	0.639405
A0A0G2K151	Apolipoprotein E OS=Rattus norvegicus GN=Apoe PE=1 SV=1	0.634286
Q794E4	Heterogeneous nuclear ribonucleoprotein F OS=Rattus norvegicus GN=Hnrnpf PE=1 SV=3	0.634286
Q66HF1	NADH-ubiquinone oxidoreductase 75 kDa subunit, mitochondrial OS=Rattus norvegicus GN=Ndufs1 PE=1 SV=1	0.634286
G3V6P2	Dihydrolipoamide S-succinyltransferase (E2 component of 2-oxo-glutarate complex), isoform CRA_a OS=Rattus norvegicus GN=Dlst PE=1 SV=1	0.631436
P62909	40S ribosomal protein S3 OS=Rattus norvegicus GN=Rps3 PE=1 SV=1	0.625571
P37397	Calponin-3 OS=Rattus norvegicus GN=Cnn3 PE=1 SV=1	0.625571
E9PT65	Radixin OS=Rattus norvegicus GN=Rdx PE=1 SV=2	0.625571
Q4V8E2	Proteasome (Prosome, macropain) 26S subunit, non-ATPase, 14 OS=Rattus norvegicus GN=Psmd14 PE=1 SV=1	0.623932
Q63798	Proteasome activator complex subunit 2 OS=Rattus norvegicus GN=Psme2 PE=2 SV=3	0.623503
P20788	Cytochrome b-c1 complex subunit Rieske, mitochondrial OS=Rattus norvegicus GN=Uqcrfs1 PE=1 SV=2	0.620758
D4A8F2	Ras suppressor protein 1 OS=Rattus norvegicus GN=Rsu1 PE=1 SV=3	0.620758
G3V7P6	Nudix (Nucleoside diphosphate linked moiety X)-type motif 16 (Predicted), isoform CRA_a OS=Rattus norvegicus GN=Nudt16 PE=1 SV=1	0.609718
Q63570	26S proteasome regulatory subunit 6B OS=Rattus norvegicus GN=Psmc4 PE=1 SV=1	0.602981
P14669	Annexin A3 OS=Rattus norvegicus GN=Anxa3 PE=1 SV=4	0.601542
D4A0T0	NADH:ubiquinone oxidoreductase subunit B10 OS=Rattus norvegicus GN=Ndufb10 PE=1 SV=1	0.59363
Q8CFN2	Cell division control protein 42 homolog OS=Rattus norvegicus GN=Cdc42 PE=1 SV=2	0.58794
P11240	Cytochrome c oxidase subunit 5A, mitochondrial OS=Rattus norvegicus GN=Cox5a PE=1 SV=1	0.58794
P62083	40S ribosomal protein S7 OS=Rattus norvegicus GN=Rps7 PE=1 SV=1	0.578972
B5DFD8	SH3 domain-binding glutamic acid-rich-like protein OS=Rattus norvegicus GN=Sh3bgrl PE=1 SV=1	0.567469
O35244	Peroxiredoxin-6 OS=Rattus norvegicus GN=Prdx6 PE=1 SV=3	0.561394
P19225	Cytochrome P450 2C70 OS=Rattus norvegicus GN=Cyp2c70 PE=2 SV=1	0.556582
A0A0G2JUD3	UDP glucuronosyltransferase 2 family, polypeptide B10 OS=Rattus norvegicus GN=Ugt2b17 PE=3 SV=1	0.556582
P02793	Ferritin light chain 1 OS=Rattus norvegicus GN=Ftl1 PE=1 SV=3	0.536257
Q63797	Proteasome activator complex subunit 1 OS=Rattus norvegicus GN=Psme1 PE=2 SV=1	0.52581
P04904	Glutathione S-transferase alpha-3 OS=Rattus norvegicus GN=Gsta3 PE=1 SV=3	0.499284
Q63448	Peroxisomal acyl-coenzyme A oxidase 3 OS=Rattus norvegicus GN=Acox3 PE=1 SV=1	0.499145
P27605	Hypoxanthine-guanine phosphoribosyltransferase OS=Rattus norvegicus GN=Hprt1 PE=1 SV=1	0.492275
D3ZVQ0	Ubiquitinyl hydrolase 1 OS=Rattus norvegicus GN=Usp5 PE=1 SV=1	0.490909
M0R9L0	Nascent polypeptide-associated complex alpha subunit OS=Rattus norvegicus GN=Naca PE=1 SV=1	0.489362
O89000	Dihydropyrimidine dehydrogenase [NADP(+)] OS=Rattus norvegicus GN=Dpyd PE=2 SV=1	0.4875
Q6P7A7	Dolichyl-diphosphooligosaccharide--protein glycosyltransferase subunit 1 OS=Rattus norvegicus GN=Rpn1 PE=1 SV=1	0.487395
Q9WVJ6	Tissue-type transglutaminase OS=Rattus norvegicus GN=Tgm2 PE=1 SV=1	0.487395
Q62812	Myosin-9 OS=Rattus norvegicus GN=Myh9 PE=1 SV=3	0.486486
Q01177	Plasminogen OS=Rattus norvegicus GN=Plg PE=2 SV=2	0.485149
F1LM47	Succinate--CoA ligase [ADP-forming] subunit beta, mitochondrial OS=Rattus norvegicus GN=Sucla2 PE=1 SV=1	0.483871
Q5XI78	2-oxoglutarate dehydrogenase, mitochondrial OS=Rattus norvegicus GN=Ogdh PE=1 SV=1	0.483516
B5DF65	Biliverdin reductase B OS=Rattus norvegicus GN=Blvrb PE=1 SV=1	0.482671
A0A0A0MY00	Short/branched chain-specific acyl-CoA dehydrogenase, mitochondrial OS=Rattus norvegicus GN=Acadsb PE=1 SV=2	0.48125
M0R735	Heterogeneous nuclear ribonucleoprotein Q OS=Rattus norvegicus GN=Syncrip PE=1 SV=2	0.481203
G3V7G9	Eukaryotic translation initiation factor 3, subunit 6 interacting protein OS=Rattus norvegicus GN=Eif3l PE=1 SV=2	0.476415
Q4KLP0	Probable 2-oxoglutarate dehydrogenase E1 component DHKTD1, mitochondrial OS=Rattus norvegicus GN=Dhtkd1 PE=2 SV=1	0.475771
F1LPR6	Immunoglobulin heavy constant mu OS=Rattus norvegicus GN=Ighm PE=1 SV=3	0.472103
Q8R431	Monoglyceride lipase OS=Rattus norvegicus GN=Mgll PE=1 SV=1	0.466238
F7FBM8	Cytochrome P450 2B2 OS=Rattus norvegicus GN=Cyp2b2 PE=1 SV=2	0.465839
Q5XI73	Rho GDP-dissociation inhibitor 1 OS=Rattus norvegicus GN=Arhgdia PE=1 SV=1	0.462396
P62260	14-3-3 protein epsilon OS=Rattus norvegicus GN=Ywhae PE=1 SV=1	0.461326
A0A0A0MY09	Endoplasmin OS=Rattus norvegicus GN=Hsp90b1 PE=1 SV=1	0.452991
F7EL36	Acidic leucine-rich nuclear phosphoprotein 32 family member A OS=Rattus norvegicus GN=Anp32a PE=4 SV=2	0.448077
B2GUX7	Cellular repressor of E1A-stimulated genes (Predicted), isoform CRA_b OS=Rattus norvegicus GN=Creg1 PE=1 SV=1	0.448077
D4A565	NADH dehydrogenase (Ubiquinone) 1 beta subcomplex, 5 (Predicted), isoform CRA_b OS=Rattus norvegicus GN=Ndufb5 PE=1 SV=1	0.448077
Q5U211	Sorting nexin-3 OS=Rattus norvegicus GN=Snx3 PE=1 SV=1	0.448077
Q9EQX9	Ubiquitin-conjugating enzyme E2 N OS=Rattus norvegicus GN=Ube2n PE=1 SV=1	0.448077
P0C5H9	Mesencephalic astrocyte-derived neurotrophic factor OS=Rattus norvegicus GN=Manf PE=1 SV=1	0.442735
P07150	Annexin A1 OS=Rattus norvegicus GN=Anxa1 PE=1 SV=2	0.430894
D3ZZ21	NADH dehydrogenase (Ubiquinone) 1 beta subcomplex, 6 (Predicted) OS=Rattus norvegicus GN=Ndufb6 PE=1 SV=1	0.429306
D3ZJY5	Ribosomal protein S10-like OS=Rattus norvegicus GN=LOC100361240 PE=4 SV=1	0.419959
Q6P6U2	26S proteasome regulatory subunit 6A OS=Rattus norvegicus GN=Psmc3 PE=1 SV=1	0.416155
P29419	ATP synthase subunit e, mitochondrial OS=Rattus norvegicus GN=Atp5i PE=1 SV=3	0.386905
Q5EBC0	Inter alpha-trypsin inhibitor, heavy chain 4 OS=Rattus norvegicus GN=Itih4 PE=1 SV=1	0.375
A2VCW9	Alpha-aminoadipic semialdehyde synthase, mitochondrial OS=Rattus norvegicus GN=Aass PE=2 SV=1	0.371542
Q924C3	Ectonucleotide pyrophosphatase/phosphodiesterase family member 1 OS=Rattus norvegicus GN=Enpp1 PE=1 SV=2	0.370504
M0RCY2	Similar to ribosomal protein S13 OS=Rattus norvegicus GN=LOC683961 PE=3 SV=1	0.333781
Q5RJR8	Leucine-rich repeat-containing protein 59 OS=Rattus norvegicus GN=Lrrc59 PE=1 SV=1	0.325893
Q5U302	Catenin (Cadherin associated protein), alpha 1 OS=Rattus norvegicus GN=Ctnna1 PE=1 SV=1	0.317829
G3V8A5	Vacuolar protein sorting-associated protein 35 OS=Rattus norvegicus GN=Vps35 PE=1 SV=1	0.317241
Q6QI16	LRRGT00192 OS=Rattus norvegicus GN=RGD1304704 PE=1 SV=1	0.315789
P31399	ATP synthase subunit d, mitochondrial OS=Rattus norvegicus GN=Atp5h PE=1 SV=3	0.311393
D4A478	Nucleoside-triphosphatase, cancer-related OS=Rattus norvegicus GN=Ntpcr PE=1 SV=1	0.276748
G3V852	RCG55135, isoform CRA_b OS=Rattus norvegicus GN=Tln1 PE=1 SV=1	0.25
P02091	Hemoglobin subunit beta-1 OS=Rattus norvegicus GN=Hbb PE=1 SV=3	0.241209
D4A269	Uncharacterized protein OS=Rattus norvegicus PE=4 SV=1	0.231135
P62859	40S ribosomal protein S28 OS=Rattus norvegicus GN=Rps28 PE=1 SV=1	S−P−
P97608	5-oxoprolinase OS=Rattus norvegicus GN=Oplah PE=1 SV=2	S−P−
Q6PDV7	60S ribosomal protein L10 OS=Rattus norvegicus GN=Rpl10 PE=1 SV=3	S−P−
B3DMA2	Acyl-CoA dehydrogenase family member 11 OS=Rattus norvegicus GN=Acad11 PE=1 SV=1	S−P−
Q05962	ADP/ATP translocase 1 OS=Rattus norvegicus GN=Slc25a4 PE=1 SV=3	S−P−
D3ZAN3	Alpha glucosidase 2 alpha neutral subunit (Predicted) OS=Rattus norvegicus GN=Ganab PE=1 SV=1	S−P−
Q07936	Annexin A2 OS=Rattus norvegicus GN=Anxa2 PE=1 SV=2	S−P−
P14668	Annexin A5 OS=Rattus norvegicus GN=Anxa5 PE=1 SV=3	S−P−
A0A0G2JVX7	Apolipoprotein A-IV OS=Rattus norvegicus GN=Apoa4 PE=1 SV=1	S−P−
A0A0H2UHP7	Apolipoprotein A-V OS=Rattus norvegicus GN=Apoa5 PE=1 SV=1	S−P−
Q7TMA5	Apolipoprotein B-100 OS=Rattus norvegicus GN=Apob PE=1 SV=1	S−P−
F1LQ09	Atlastin GTPase 2 OS=Rattus norvegicus GN=Atl2 PE=1 SV=1	S−P−
Q6PCU0	ATP synthase subunit gamma OS=Rattus norvegicus GN=Atp5c1 PE=1 SV=1	S−P−
Q3KRE0	ATPase family AAA domain-containing protein 3 OS=Rattus norvegicus GN=Atad3 PE=1 SV=1	S−P−
P10959	Carboxylesterase 1C OS=Rattus norvegicus GN=Ces1c PE=1 SV=3	S−P−
D3ZZZ9	Catenin (Cadherin associated protein), delta 1 (Predicted), isoform CRA_a OS=Rattus norvegicus GN=Ctnnd1 PE=1 SV=1	S−P−
Q5XIA5	Coenzyme A synthase OS=Rattus norvegicus GN=Coasy PE=1 SV=1	S−P−
A0A0G2JW12	Complement component 4A (Rodgers blood group) OS=Rattus norvegicus GN=C4a PE=1 SV=1	S−P−
A0A0G2JYL2	Cytochrome P450 2D1 OS=Rattus norvegicus GN=Cyp2d3 PE=3 SV=1	S−P−
F1LR47	Cytochrome P450, family 2, subfamily C, polypeptide 6, variant 1 OS=Rattus norvegicus GN=Cyp2c6v1 PE=1 SV=3	S−P−
P28037	Cytosolic 10-formyltetrahydrofolate dehydrogenase OS=Rattus norvegicus GN=Aldh1l1 PE=1 SV=3	S−P−
A0A0G2K277	Enoyl-CoA delta isomerase 3, mitochondrial OS=Rattus norvegicus GN=Eci3 PE=1 SV=1	S−P−
A0A0G2JSI0	Flavin-containing monooxygenase OS=Rattus norvegicus GN=Fmo3 PE=1 SV=1	S−P−
P41542	General vesicular transport factor p115 OS=Rattus norvegicus GN=Uso1 PE=1 SV=1	S−P−
Q63228	Glia maturation factor beta OS=Rattus norvegicus GN=Gmfb PE=1 SV=2	S−P−
A0A0G2JSV6	Globin c2 OS=Rattus norvegicus GN=Hba-a2 PE=1 SV=1	S−P−
A0A0G2K4U2	Glutathione S-transferase Mu 2 OS=Rattus norvegicus GN=Gstm7 PE=1 SV=1	S−P−
G3V7G8	Glycine--tRNA ligase OS=Rattus norvegicus GN=Gars PE=1 SV=1	S−P−
Q5I0D1	Glyoxalase domain-containing protein 4 OS=Rattus norvegicus GN=Glod4 PE=1 SV=1	S−P−
F1LRV4	Heat shock 70 kDa protein 4 OS=Rattus norvegicus GN=Hspa4 PE=1 SV=1	S−P−
A0A0G2JXW4	Heterogeneous nuclear ribonucleoprotein C OS=Rattus norvegicus GN=Hnrnpc PE=1 SV=1	S−P−
A0A0G2JTG7	Heterogeneous nuclear ribonucleoprotein H OS=Rattus norvegicus GN=Hnrnph1 PE=1 SV=1	S−P−
D4AEC0	Histone H2A OS=Rattus norvegicus GN=H2afv PE=3 SV=1	S−P−
D3ZXP3	Histone H2A OS=Rattus norvegicus GN=H2afx PE=1 SV=1	S−P−
D3ZVK7	Histone H2A OS=Rattus norvegicus GN=Hist1h2ak PE=3 SV=1	S−P−
P49134	Integrin beta-1 OS=Rattus norvegicus GN=Itgb1 PE=2 SV=1	S−P−
F1LW74	IQ motif-containing GTPase-activating protein 2 OS=Rattus norvegicus GN=Iqgap2 PE=1 SV=3	S−P−
A0A0H2UHN2	Isopentenyl-diphosphate Delta-isomerase 1 OS=Rattus norvegicus GN=Idi1 PE=1 SV=1	S−P−
F1LM33	Leucine-rich PPR motif-containing protein, mitochondrial OS=Rattus norvegicus GN=Lrpprc PE=1 SV=2	S−P−
D4A197	Methylmalonyl CoA epimerase OS=Rattus norvegicus GN=Mcee PE=1 SV=1	S−P−
D3ZKG1	Methylmalonyl CoA mutase OS=Rattus norvegicus GN=Mut PE=1 SV=2	S−P−
B1H271	Mitochondrial coenzyme A transporter SLC25A42 OS=Rattus norvegicus GN=Slc25a42 PE=1 SV=1	S−P−
Q5XIN6	Mitochondrial proton/calcium exchanger protein OS=Rattus norvegicus GN=Letm1 PE=1 SV=1	S−P−
A0A096MK30	Moesin OS=Rattus norvegicus GN=Msn PE=1 SV=1	S−P−
A0A0G2JSW0	Myosin regulatory light chain 12B OS=Rattus norvegicus GN=Myl12b PE=4 SV=1	S−P−
D3ZVB7	Osteoglycin OS=Rattus norvegicus GN=Ogn PE=1 SV=1	S−P−
Q505J8	Phenylalanine--tRNA ligase alpha subunit OS=Rattus norvegicus GN=Farsa PE=1 SV=1	S−P−
G3V741	Phosphate carrier protein, mitochondrial OS=Rattus norvegicus GN=Slc25a3 PE=1 SV=1	S−P−
A0A0G2JTT2	Phosphatidylinositol binding clathrin assembly protein, isoform CRA_a OS=Rattus norvegicus GN=Picalm PE=1 SV=1	S−P−
F1LPK7	Plastin 3 (T-isoform), isoform CRA_a OS=Rattus norvegicus GN=Pls3 PE=1 SV=2	S−P−
B5DFN4	Prefoldin 5 (Predicted), isoform CRA_a OS=Rattus norvegicus GN=Pfdn5 PE=1 SV=1	S−P−
Q5XIC6	Proteasome (Prosome, macropain) 26S subunit, non-ATPase, 12 OS=Rattus norvegicus GN=Psmd12 PE=1 SV=1	S−P−
P60901	Proteasome subunit alpha type-6 OS=Rattus norvegicus GN=Psma6 PE=1 SV=1	S−P−
Q6AY18	Pyrophosphatase (inorganic) 1 OS=Rattus norvegicus GN=Sar1a PE=1 SV=1	S−P−
Q6AYT0	Quinone oxidoreductase OS=Rattus norvegicus GN=Cryz PE=2 SV=1	S−P−
P50398	Rab GDP dissociation inhibitor alpha OS=Rattus norvegicus GN=Gdi1 PE=1 SV=1	S−P−
Q5RKJ9	RAB10, member RAS oncogene family OS=Rattus norvegicus GN=Rab10 PE=1 SV=1	S−P−
P05712	Ras-related protein Rab-2A OS=Rattus norvegicus GN=Rab2a PE=2 SV=1	S−P−
D3ZM33	Ribosomal protein S18-like OS=Rattus norvegicus GN=LOC100362298 PE=3 SV=3	S−P−
D3ZZA8	SEC24 homolog A, COPII coat complex component OS=Rattus norvegicus GN=Sec24a PE=1 SV=1	S−P−
Q76EQ0	Serine racemase OS=Rattus norvegicus GN=Srr PE=1 SV=1	S−P−
F1LX07	Solute carrier family 25 member 12 OS=Rattus norvegicus GN=Slc25a12 PE=1 SV=3	S−P−
A0A140UHX6	Spectrin beta chain OS=Rattus norvegicus GN=Sptb PE=1 SV=1	S−P−
Q66X93	Staphylococcal nuclease domain-containing protein 1 OS=Rattus norvegicus GN=Snd1 PE=1 SV=1	S−P−
D4AE35	Sulfotransferase OS=Rattus norvegicus GN=Sult2a1 PE=1 SV=2	S−P−
P01048	T-kininogen 1 OS=Rattus norvegicus GN=Map1 PE=1 SV=2	S−P−
A0A0G2K9V6	Threonine--tRNA ligase, cytoplasmic OS=Rattus norvegicus GN=Tars PE=1 SV=1	S−P−
G3V762	Tissue specific transplantation antigen P35B (Predicted), isoform CRA_a OS=Rattus norvegicus GN=Tsta3 PE=1 SV=1	S−P−
A0A0G2K4W2	Transcription factor BTF3 OS=Rattus norvegicus PE=3 SV=1	S−P−
P63029	Translationally-controlled tumor protein OS=Rattus norvegicus GN=Tpt1 PE=1 SV=1	S−P−
Q9Z142	Transmembrane protein 33 OS=Rattus norvegicus GN=Tmem33 PE=2 SV=1	S−P−
P68370	Tubulin alpha-1A chain OS=Rattus norvegicus GN=Tuba1a PE=1 SV=1	S−P−
Q68FT1	Ubiquinone biosynthesis protein COQ9, mitochondrial OS=Rattus norvegicus GN=Coq9 PE=1 SV=2	S−P−
Q5BJP3	Ubiquitin-fold modifier 1 OS=Rattus norvegicus GN=Ufm1 PE=3 SV=1	S−P−
D3ZLR6	UDP-glucuronosyltransferase OS=Rattus norvegicus GN=Ugt2b15 PE=1 SV=3	S−P−
