# Supplementary material for: Liver proteome alterations in psychologically distressed rats and a nootropic drug
Source: PeerJ. 2021 May 19;9:e11483. doi: 10.7717/peerj.11483 (PMC8140599; doi:10.7717/peerj.11483)
Supplement: Supplemental Information 10 — The settings used were p-value < 0.01, minimum count of 3, enrichment factor > 1.5 and FDR > 0.05. Data show the GO pathway identifier, pathway name, log10 (p-value), log10 (q-value), gen number of upload hit list in each pathway/gene number of genome in the same pathway, list of Entrez Gene IDs of upload hits in the pathway, and the list of symbols of upload hits in the pathway. [file peerj-09-11483-s010.xlsx]

## Sheet: Data S3
	Supplemental Data 3. Data collected from the KEGG pathway enrichment analysis using Metascape resource. The settings used were p-value < 0.01, minimum count of 3, enrichment factor > 1.5 and FDR > 0.05. Data show the GO pathway identifier, pathway name, log10 (p-value), log10 (q-value), gen number of upload hit list in each pathway/gene number of genome in the same pathway, list of Entrez Gene ID…

## Sheet: Less abundant in S+P- vs. S-P-
KEGG Term	Description	Log10 (p-value)	Log10 (q-value)	InTerm_InList	Genes	Symbols
rno03050	Proteasome	-10.2062	-7.51863	10/48	25581,29614,29630,29673,29676,94198,117262,287772,307821,311078	Psmc2,Psme2,Psme1,Psma6,Psmb3,Psmb1,Psmc4,Psmd12,Psmd7,Psmd14
rno00630	Glyoxylate and dicarboxylate metabolism	-6.403	-4.31753	6/28	24551,24624,293949,500536,680021,688283,24552,294320	Mdh1,Pccb,Hoga1,Hyi,Grhpr,Afmid,Me1,Glo1
rno00053	Ascorbate and aldarate metabolism	-5.08184	-3.39431	5/27	24861,83472,286954,501907,574523	Ugt1a1,Ugdh,Ugt2b1,RGD1559459,Ugt1a5
rno00980	Metabolism of xenobiotics by cytochrome P450	-4.92888	-3.32054	7/73	24421,24861,81869,286954,300850,501907,574523	Gsta1,Ugt1a1,Gstm7,Ugt2b1,Gsta4,RGD1559459,Ugt1a5
rno00190	Oxidative phosphorylation	-4.69865	-3.12506	9/142	26198,116550,291103,294504,296658,300047,301458,310856,678759	COX2,Atp5f1c,Uqcrfs1,Ppa1,Ndufa8,Cyc1,Ndufs1,Ppa2,Ndufa10
rno05012	Parkinson's disease	-4.46432	-2.92292	9/152	26198,85333,116550,117287,291103,296658,300047,301458,678759	COX2,Slc25a4,Atp5f1c,Park7,Uqcrfs1,Ndufa8,Cyc1,Ndufs1,Ndufa10
rno00260	Glycine, serine and threonine metabolism	-4.21892	-2.73551	5/40	25257,245961,303272,303306,680021	Gamt,Dmgdh,Pipox,Srr,Grhpr
rno04670	Leukocyte transendothelial migration	-3.63759	-2.25109	7/116	24511,64465,81521,81634,305679,307505,501203,81732,83803,315655	Itgb1,Cdc42,Msn,Actn1,Vcl,Ctnna1,Myl12a,Actr3,Prkab1,Rdx
rno04932	Non-alcoholic fatty liver disease (NAFLD)	-3.5393	-2.17399	8/159	26198,64465,83803,291103,296658,300047,301458,678759	COX2,Cdc42,Prkab1,Uqcrfs1,Ndufa8,Cyc1,Ndufs1,Ndufa10
rno04141	Protein processing in endoplasmic reticulum	-3.43098	-2.08587	8/165	25596,64202,117030,286906,287275,287276,298012,361842	Rpn1,Calr,Erp29,Pdia6,Sec24a,Sar1b,Rad23b,Sar1a
rno00230	Purine metabolism	-3.16461	-1.85729	8/181	24184,24465,25368,83585,85496,311422,361443,363129	Ak2,Hprt1,Adk,Gda,Enpp1,Itpa,Ntpcr,Nudt16
rno00100	Steroid biosynthesis	-2.93794	-1.66538	3/20	25055,25427,29580	Lipa,Cyp51,Fdft1
rno00830	Retinol metabolism	-2.68725	-1.43109	5/85	24861,171518,286954,501907,574523	Ugt1a1,Cyp2c22,Ugt2b1,RGD1559459,Ugt1a5
rno00330	Arginine and proline metabolism	-2.66015	-1.41978	4/52	25257,293949,298607,680409	Gamt,Hoga1,Agmat,Prodh1
rno04146	Peroxisome	-2.62113	-1.396	5/88	24786,64526,113898,170588,303272	Sod1,Ech1,Prdx5,Acot8,Pipox
rno00480	Glutathione metabolism	-2.3816	-1.17119	4/62	24421,25458,81869,300850	Gsta1,Gss,Gstm7,Gsta4

## Sheet: Most abundant in S+P- vs. S-P-
KEGG Term	Description	Log10 (p-value)	Log10 (q-value)	InTerm_InList	Genes	Symbols
rno00630	Glyoxylate and dicarboxylate metabolism	-17.1862	-14.7997	14/28	24248,24624,24792,24957,25014,50655,79250,81829,170587,299857,306586,309312,684314,688517	Cat,Pccb,Agxt,Glul,Acat1,Aco1,Aco2,Mdh2,Cs,Shmt2,Amt,Gldc,Glyctk,Mmut
rno00280	Valine, leucine and isoleucine degradation	-14.8988	-12.6884	16/56	24624,25014,25244,29711,54349,63938,64040,81708,83784,170670,291450,298079,301384,361884,493909,688517	Pccb,Acat1,Bckdha,Bckdhb,Aox1,Hibadh,Aldh9a1,Aldh6a1,Agxt2,Hadha,Aldh7a1,Aldh1b1,Hibch,Mccc2,Aox3,Mmut
rno00380	Tryptophan metabolism	-13.5332	-11.4477	14/46	24248,24311,25014,25750,54349,56823,59113,64040,170670,291450,298079,360975,493909,541589	Cat,Ddc,Acat1,Maob,Aox1,Haao,Kmo,Aldh9a1,Hadha,Aldh7a1,Aldh1b1,Ogdh,Aox3,Kyat3
rno00260	Glycine, serine and threonine metabolism	-13.0254	-11.0368	13/40	24250,24642,24792,25750,81508,83784,114123,245961,291450,299857,306586,309312,684314	Cbs,Pgam1,Agxt,Maob,Bhmt,Agxt2,Sardh,Dmgdh,Aldh7a1,Shmt2,Amt,Gldc,Glyctk
rno01230	Biosynthesis of amino acids	-11.8221	-9.91276	16/85	24190,24250,24401,24479,24642,24644,24957,25104,25611,25721,50655,79250,170587,291450,299857,497840	Aldob,Cbs,Got1,Idh1,Pgam1,Pgk1,Glul,Pc,Otc,Got2,Aco1,Aco2,Cs,Aldh7a1,Shmt2,Cps1
rno00020	Citrate cycle (TCA cycle)	-11.4117	-9.62726	11/32	24479,25104,50655,79250,81654,81829,114597,157074,170587,289950,360975	Idh1,Pc,Aco1,Aco2,Dlat,Mdh2,Suclg1,Sdha,Cs,Pdhb,Ogdh
rno00071	Fatty acid degradation	-10.6704	-8.98291	12/47	24172,25014,25287,25288,25363,25413,29646,64040,83522,170670,291450,298079	Adh1,Acat1,Acadl,Acsl1,Acadvl,Cpt2,Adh4,Aldh9a1,Acox3,Hadha,Aldh7a1,Aldh1b1
rno00980	Metabolism of xenobiotics by cytochrome P450	-10.5307	-8.92234	14/73	24172,24424,24912,25086,25315,26760,29487,29646,83808,171341,286954,289197,295037,297029	Adh1,Gstm2,Sult2a1,Cyp2e1,Ephx1,Akr7a3,Gstt2,Adh4,Ugt2b35,Mgst1,Ugt2b1,Mgst3,Mgst2,Gstk1
rno04146	Peroxisome	-9.39316	-7.81957	14/88	24248,24479,24792,25288,25541,29533,29725,65030,65192,83522,85255,117254,297029,497811	Cat,Idh1,Agxt,Acsl1,Scp2,Pxmp2,Baat,Ephx2,Slc27a2,Acox3,Hacl1,Prdx1,Gstk1,Xdh
rno00250	Alanine, aspartate and glutamate metabolism	-8.16955	-6.71247	9/35	24399,24401,24792,24957,25721,83784,289276,497840,684425,25611,54232,310218	Glud1,Got1,Agxt,Glul,Got2,Agxt2,Adss,Cps1,Adssl1,Otc,Ca3,Car1
rno00620	Pyruvate metabolism	-7.71908	-6.28683	9/39	25014,25104,60581,64040,81654,81829,289950,291450,298079	Acat1,Pc,Acaca,Aldh9a1,Dlat,Mdh2,Pdhb,Aldh7a1,Aldh1b1
rno00010	Glycolysis / Gluconeogenesis	-7.44543	-6.03666	11/70	24172,24190,24642,24644,29646,64040,81654,289950,291450,292804,298079	Adh1,Aldob,Pgam1,Pgk1,Adh4,Aldh9a1,Dlat,Pdhb,Aldh7a1,Gpi,Aldh1b1
rno00830	Retinol metabolism	-6.55332	-5.16682	11/85	24172,24188,24895,29646,54349,83790,83808,286954,286964,299511,493909,24303,24950,25086,192242	Adh1,Aldh1a1,Cyp2a2,Adh4,Aox1,Cyp2c23,Ugt2b35,Ugt2b1,Hsd17b6,Rdh16,Aox3,Cyp2d3,Srd5a1,Cyp2e1,Akr1d1
rno00053	Ascorbate and aldarate metabolism	-6.49636	-5.14993	7/27	25106,60671,64040,83808,286954,291450,298079,81656,113902,497811,690050,289352,304024	Rgn,Gulo,Aldh9a1,Ugt2b35,Ugt2b1,Aldh7a1,Aldh1b1,Dpyd,Ces1d,Xdh,Tpmt,Eprs,Cpox
rno00350	Tyrosine metabolism	-6.49504	-5.14993	8/39	24172,24311,24401,25721,25750,29646,54349,493909,293779	Adh1,Ddc,Got1,Got2,Maob,Adh4,Aox1,Aox3,Glyat
rno05012	Parkinson's disease	-6.30272	-4.97692	14/152	25176,83532,157074,171375,252934,282819,293453,294964,295923,297376,297990,681024,685322,688869,81637,140670,690441,25086	Slc25a5,Vdac3,Sdha,Atp5pb,Cox5a,Ppif,Ndufab1,Ndufb5,Ndufs3,Htra2,Ndufb6,Ndufa4,Uqcr10,Cox6b1,Ap2a2,Ap2b1,Atp5mf,Cyp2e1
rno00340	Histidine metabolism	-5.42465	-4.18428	6/25	24311,25750,64040,291450,298079,685999	Ddc,Maob,Aldh9a1,Aldh7a1,Aldh1b1,Uroc1
rno00120	Primary bile acid biosynthesis	-5.21748	-3.99234	5/16	25541,29725,79111,192242,301517	Scp2,Baat,Slc27a5,Akr1d1,Cyp27a1
rno04141	Protein processing in endoplasmic reticulum	-5.13783	-3.92743	13/165	29144,64701,114590,116643,171129,192235,288444,293721,297522,299331,301252,361842,100362805	Canx,Rpn2,Ubqln1,Vcp,Uggt1,Hyou1,Hsph1,Ganab,Sec13,Hsp90aa1,Hsp90ab1,Sar1a,Txndc5
rno00670	One carbon pool by folate	-4.93744	-3.78139	5/18	64392,81643,299699,299857,306586	Aldh1l1,Atic,Aldh1l2,Shmt2,Amt
rno03320	PPAR signaling pathway	-4.86604	-3.72258	9/82	25287,25288,25413,25541,65192,79111,83512,83522,301517	Acadl,Acsl1,Cpt2,Scp2,Slc27a2,Slc27a5,Fads2,Acox3,Cyp27a1
rno00270	Cysteine and methionine metabolism	-4.77711	-3.64589	7/47	24250,24401,25274,25721,81508,81829,83784	Cbs,Got1,Tst,Got2,Bhmt,Mdh2,Agxt2
rno00190	Oxidative phosphorylation	-4.36639	-3.28092	11/142	157074,171375,252934,293453,294964,295923,297990,681024,685322,688869,690441	Sdha,Atp5pb,Cox5a,Ndufab1,Ndufb5,Ndufs3,Ndufb6,Ndufa4,Uqcr10,Cox6b1,Atp5mf
rno00480	Glutathione metabolism	-3.98173	-2.95695	7/62	24424,24479,29487,171341,289197,295037,297029	Gstm2,Idh1,Gstt2,Mgst1,Mgst3,Mgst2,Gstk1
rno00650	Butanoate metabolism	-3.94053	-2.9251	5/28	25014,170670,314196,361637,361638	Acat1,Hadha,L2hgdh,Acsm5,Acsm1
rno03050	Proteasome	-3.73155	-2.75	6/48	29671,58854,117263,287670,287984,289990,25489,25576,25577,25578,29753,81818	Psma4,Psmb4,Psmc1,Psmd3,Psmd2,Psmc6,Nedd4,Ywhah,Ywhaq,Ywhaz,Ywhae,Vim
rno00330	Arginine and proline metabolism	-3.53726	-2.574	6/52	24401,25721,25750,64040,291450,298079	Got1,Got2,Maob,Aldh9a1,Aldh7a1,Aldh1b1
rno04932	Non-alcoholic fatty liver disease (NAFLD)	-3.2848	-2.34106	10/159	25086,157074,252934,293453,294964,295923,297990,681024,685322,688869	Cyp2e1,Sdha,Cox5a,Ndufab1,Ndufb5,Ndufs3,Ndufb6,Ndufa4,Uqcr10,Cox6b1
rno00310	Lysine degradation	-3.1975	-2.28083	6/60	25014,64040,170670,291450,298079,360975	Acat1,Aldh9a1,Hadha,Aldh7a1,Aldh1b1,Ogdh
rno01040	Biosynthesis of unsaturated fatty acids	-2.80326	-1.94468	4/29	29725,83512,83522,170670	Baat,Fads2,Acox3,Hadha
rno00561	Glycerolipid metabolism	-2.39448	-1.57027	5/60	64040,291450,298079,361730,684314	Aldh9a1,Aldh7a1,Aldh1b1,Tkfc,Glyctk

## Sheet: Less abundant in S+P+ vs. S+P-
KEGG Term	Description	Log10 (p-value)	Log10 (q-value)	InTerm_InList	Genes	Symbols
rno00630	Glyoxylate and dicarboxylate metabolism	-9.20467	-6.51714	8/28	24957,287379,293829,306586,309312,311446,684314,688517	Glul,Shmt1,Mcee,Amt,Gldc,Hao1,Glyctk,Mmut
rno00053	Ascorbate and aldarate metabolism	-7.78882	-5.57842	7/27	25106,60671,64040,83808,298079,305264,574523	Rgn,Gulo,Aldh9a1,Ugt2b35,Aldh1b1,Ugt2b10,Ugt1a5
rno00980	Metabolism of xenobiotics by cytochrome P450	-6.85945	-4.95008	9/73	24424,24912,25086,29646,83808,171445,295037,305264,574523	Gstm2,Sult2a1,Cyp2e1,Adh4,Ugt2b35,Akr7a2,Mgst2,Ugt2b10,Ugt1a5
rno00280	Valine, leucine and isoleucine degradation	-6.66321	-4.82078	8/56	25618,29711,63938,64040,293829,298079,301384,688517,60581,362404	Acadsb,Bckdhb,Hibadh,Aldh9a1,Mcee,Aldh1b1,Hibch,Mmut,Acaca,Suclg2
rno00260	Glycine, serine and threonine metabolism	-6.52113	-4.73669	7/40	24250,25750,287379,303306,306586,309312,684314	Cbs,Maob,Shmt1,Srr,Amt,Gldc,Glyctk
rno03050	Proteasome	-4.78063	-3.20704	6/48	29614,29677,58854,117262,117263,364814	Psme2,Psmc3,Psmb4,Psmc4,Psmc1,Psma8
rno00410	beta-Alanine metabolism	-4.47917	-2.93777	5/33	64040,65135,81656,298079,301384	Aldh9a1,Dpys,Dpyd,Aldh1b1,Hibch
rno00670	One carbon pool by folate	-4.35796	-2.87455	4/18	64392,287379,299699,306586	Aldh1l1,Shmt1,Aldh1l2,Amt
rno00830	Retinol metabolism	-4.28596	-2.82888	7/85	29646,83808,286964,293989,299511,305264,574523	Adh4,Ugt2b35,Hsd17b6,Cyp2c6v1,Rdh16,Ugt2b10,Ugt1a5
rno00620	Pyruvate metabolism	-4.11834	-2.68608	5/39	60581,64040,81654,289950,298079	Acaca,Aldh9a1,Dlat,Pdhb,Aldh1b1
rno00380	Tryptophan metabolism	-3.76963	-2.42358	5/46	25750,56823,59113,64040,298079	Maob,Haao,Kmo,Aldh9a1,Aldh1b1
rno00340	Histidine metabolism	-3.76868	-2.42358	4/25	25750,64040,298079,685999	Maob,Aldh9a1,Aldh1b1,Uroc1
rno00071	Fatty acid degradation	-3.72478	-2.39898	5/47	25618,29646,64040,94340,298079	Acadsb,Adh4,Aldh9a1,Aldh1b1
rno00330	Arginine and proline metabolism	-3.51576	-2.20844	5/52	24264,25750,64040,298079,361538	Ckb,Maob,Aldh9a1,Aldh1b1,Prodh2
rno01212	Fatty acid metabolism	-3.43851	-2.14892	5/54	25618,29470,60581,83512,94340	Acadsb,Mecr,Acaca,Fads2,Acsl5
rno00010	Glycolysis / Gluconeogenesis	-2.91935	-1.6468	5/70	29646,64040,81654,289950,298079	Adh4,Aldh9a1,Dlat,Pdhb,Aldh1b1
rno05012	Parkinson's disease	-2.74704	-1.49088	7/152	25176,83532,116550,252934,293453,297376,301011,24786	Slc25a5,Vdac3,Atp5f1c,Cox5a,Ndufab1,Htra2,Uqcrc1,Sod1
rno04610	Complement and coagulation cascades	-2.5909	-1.35053	5/83	24366,24903,29251,85253,294257	Fgb,Kng2,F2,Plg,Cfb
rno01230	Biosynthesis of amino acids	-2.54584	-1.3207	5/85	24250,24957,25331,81670,287379	Cbs,Glul,Mat1a,Gpt,Shmt1
rno00030	Pentose phosphate pathway	-2.28802	-1.10564	3/31	25106,684314,690945	Rgn,Glyctk,Dera
rno00020	Citrate cycle (TCA cycle)	-2.24888	-1.07986	3/32	81654,289950,362404	Dlat,Pdhb,Suclg2
rno00250	Alanine, aspartate and glutamate metabolism	-2.13927	-0.995811	3/35	24957,81670,289276	Glul,Gpt,Adss
rno00350	Tyrosine metabolism	-2.00868	-0.900935	3/39	25750,29646,302980	Maob,Adh4,Fahd1

## Sheet: Most abundant in S+P+ vs. S+P-
KEGG Term	Description	Log10 (p-value)	Log10 (q-value)	InTerm_InList	Genes	Symbols
rno03050	Proteasome	-8.42457	-5.73704	9/48	29668,29669,29673,29674,94198,287670,287772,289990,307821	Psma1,Psma2,Psma6,Psma7,Psmb1,Psmd3,Psmd12,Psmc6,Psmd7
rno00980	Metabolism of xenobiotics by cytochrome P450	-6.77124	-4.68577	9/73	24421,24423,29487,83808,171341,297029,300850,396527,501907	Gsta1,Gstm1,Gstt2,Ugt2b35,Mgst1,Gstk1,Gsta4,Ugt1a2,RGD1559459
rno00480	Glutathione metabolism	-6.23335	-4.32397	8/62	24404,24421,24423,29487,116684,171341,297029,300850	Gpx1,Gsta1,Gstm1,Gstt2,Oplah,Mgst1,Gstk1,Gsta4
rno04146	Peroxisome	-5.06681	-3.28237	7/88	25270,79238,113898,170588,252898,297029,497811	Abcd3,Hmgcl,Prdx5,Acot8,Acox2,Gstk1,Xdh
rno00250	Alanine, aspartate and glutamate metabolism	-4.30182	-2.70074	5/35	25698,81632,192268,315150,497840	Ass1,Abat,Gls2,Adsl,Cps1
rno00230	Purine metabolism	-4.27432	-2.70074	10/181	24651,26956,83782,85496,293613,311422,315150,361443,363129,497811	Pklr,Ak3,Nme2,Enpp1,RGD1309350,Itpa,Adsl,Ntpcr,Nudt16,Xdh
rno00053	Ascorbate and aldarate metabolism	-3.58687	-2.17809	4/27	83472,83808,396527,501907	Ugdh,Ugt2b35,Ugt1a2,RGD1559459
rno00330	Arginine and proline metabolism	-3.46809	-2.10278	5/52	25257,29253,293949,298607,680409	Gamt,Maoa,Hoga1,Agmat,Prodh1
rno04141	Protein processing in endoplasmic reticulum	-3.14664	-1.82084	8/165	25596,58817,64202,116598,117030,286906,298012,361842	Rpn1,Sec23a,Calr,Pdia4,Erp29,Pdia6,Rad23b,Sar1a
rno00350	Tyrosine metabolism	-2.97118	-1.66386	4/39	24267,29253,29383,681913	Comt,Maoa,Fah,Gstz1
rno00970	Aminoacyl-tRNA biosynthesis	-2.90155	-1.61196	5/69	288917,289352,294810,297113,301544	Farsa,Eprs,Tars1,Gars,Farsb
rno00190	Oxidative phosphorylation	-2.85739	-1.58914	7/142	26198,171375,291103,296658,298596,300047,310856	COX2,Atp5pb,Uqcrfs1,Ndufa8,Sdhb,Cyc1,Ppa2
rno00220	Arginine biosynthesis	-2.81427	-1.58914	3/20	25698,192268,497840	Ass1,Gls2,Cps1
rno00100	Steroid biosynthesis	-2.81427	-1.58914	3/20	25055,25427,29580	Lipa,Cyp51,Fdft1
rno05012	Parkinson's disease	-2.68837	-1.47796	7/152	26198,117287,171375,291103,296658,298596,300047	COX2,Park7,Atp5pb,Uqcrfs1,Ndufa8,Sdhb,Cyc1
rno05418	Fluid shear stress and atherosclerosis	-2.67225	-1.47608	7/153	24421,24423,25698,29487,84353,171341,300850	Gsta1,Gstm1,Ass1,Gstt2,Ctnnb1,Mgst1,Gsta4
rno04670	Leukocyte transendothelial migration	-2.62268	-1.4403	6/116	50685,84353,305679,307505,311163,501203	Myl12b,Ctnnb1,Vcl,Ctnna1,Ctnnd1,Myl12a
rno04932	Non-alcoholic fatty liver disease (NAFLD)	-2.57829	-1.4257	7/159	24651,26198,83803,291103,296658,298596,300047	Pklr,COX2,Prkab1,Uqcrfs1,Ndufa8,Sdhb,Cyc1
rno03320	PPAR signaling pathway	-2.56916	-1.4257	5/82	24552,25081,94340,252898,362282	Me1,Apoa1,Acsl5,Acox2,Pck1
rno00830	Retinol metabolism	-2.50136	-1.3764	5/85	83808,171518,293989,396527,501907	Ugt2b35,Cyp2c22,Cyp2c6v1,Ugt1a2,RGD1559459
rno01200	Carbon metabolism	-2.49573	-1.3764	6/123	24552,24651,64524,290636,298596,497840	Me1,Pklr,Tkt,Pgls,Sdhb,Cps1
rno03010	Ribosome	-2.29566	-1.18791	7/179	25538,29257,29258,29285,29287,140654,691531	Rps5,Rpl9,Rps7,Rps15,Rps19l2,Rps3,Rps28

## Sheet: Less abundant in S-P+ vs. S-P-
KEGG Term	Description	Log10 (p-value)	Log10 (q-value)	InTerm_InList	Genes	Symbols
rno03050	Proteasome	-6.90538	-4.51888	7/48	29614,29630,29673,29677,117262,287772,311078	Psme2,Psme1,Psma6,Psmc3,Psmc4,Psmd12,Psmd14
rno00190	Oxidative phosphorylation	-6.55262	-4.34221	10/142	26198,116550,140608,252934,291103,294964,297990,301458,641434,681418	COX2,Atp5f1c,Atp5me,Cox5a,Uqcrfs1,Ndufb5,Ndufb6,Ndufs1,Atp5pd,Ndufb10
rno05012	Parkinson's disease	-6.27803	-4.19257	10/152	26198,85333,116550,252934,291103,294964,297990,301458,641434,681418	COX2,Slc25a4,Atp5f1c,Cox5a,Uqcrfs1,Ndufb5,Ndufb6,Ndufs1,Atp5pd,Ndufb10
rno00980	Metabolism of xenobiotics by cytochrome P450	-5.63507	-3.79264	7/73	24421,24422,24912,81869,83808,286954,494499	Gsta1,Gsta2,Sult2a1,Gstm7,Ugt2b35,Ugt2b1,Gsta5
rno04932	Non-alcoholic fatty liver disease (NAFLD)	-4.28143	-2.54814	8/159	26198,64465,252934,291103,294964,297990,301458,681418	COX2,Cdc42,Cox5a,Uqcrfs1,Ndufb5,Ndufb6,Ndufs1,Ndufb10
rno00140	Steroid hormone biosynthesis	-4.22758	-2.54006	6/82	24303,83808,171518,286954,293989,361523	Cyp2d3,Ugt2b35,Cyp2c22,Ugt2b1,Cyp2c6v1,Cyp2b2
M00032	Lysine degradation, lysine => saccharopine => acetoacetyl-CoA	-3.94218	-2.40078	3/12	296925,299201,360975	Aass,Dlst,Ogdh
rno00480	Glutathione metabolism	-3.80263	-2.29119	5/62	24421,24422,81869,116684,494499	Gsta1,Gsta2,Gstm7,Oplah,Gsta5
rno04670	Leukocyte transendothelial migration	-3.39902	-1.96677	6/116	24511,50685,64465,81521,307505,311163	Itgb1,Myl12b,Cdc42,Msn,Ctnna1,Ctnnd1
rno00770	Pantothenate and CoA biosynthesis	-3.31667	-1.90789	3/19	81656,85496,287711	Dpyd,Enpp1,Coasy
rno04810	Regulation of actin cytoskeleton	-2.65265	-1.35195	7/218	24511,25745,50685,64465,81521,315655,100360623	Itgb1,Myh9,Myl12b,Cdc42,Msn,Rdx,Iqgap2
rno00020	Citrate cycle (TCA cycle)	-2.64153	-1.35195	3/32	299201,360975,361071	Dlst,Ogdh,Sucla2
rno00640	Propanoate metabolism	-2.64153	-1.35195	3/32	293829,361071,688517	Mcee,Sucla2,Mmut
rno00860	Porphyrin and chlorophyll metabolism	-2.33271	-1.09234	3/41	83808,286954,292737	Ugt2b35,Ugt2b1,Blvrb
rno00071	Fatty acid degradation	-2.16614	-0.941014	2/47	25618,83522	Acadsb,Acox3
rno05418	Fluid shear stress and atherosclerosis	-2.05694	-0.84653	5/153	24421,24422,81869,362862,494499	Gsta1,Gsta2,Gstm7,Hsp90b1,Gsta5

## Sheet: Most abundant S-P+ vs. S-P-
KEGG Term	Description	Log10 (p-value)	Log10 (q-value)	InTerm_InList	Genes	Symbols
rno00280	Valine, leucine and isoleucine degradation	-17.3552	-14.9687	18/56	24513,24624,29611,29711,63938,64040,79238,81632,81708,83784,113965,170465,171155,298942,301384,308100,361884,501072,24533,114597,314800	Ivd,Pccb,Dbt,Bckdhb,Hibadh,Aldh9a1,Hmgcl,Abat,Aldh6a1,Agxt2,Hadh,Acaa2,Hadhb,Dld,Hibch,Acat2,Mccc2,Acaa1b,Ldha,Suclg1,Acss3
rno00260	Glycine, serine and threonine metabolism	-15.7192	-13.5088	15/40	24792,25044,25257,25750,29253,81508,83784,171133,298942,299857,303272,306586,360816,366959,684314	Agxt,Sds,Gamt,Maob,Maoa,Bhmt,Agxt2,Gcsh,Dld,Shmt2,Pipox,Amt,Sdsl,Gcat,Glyctk
rno00250	Alanine, aspartate and glutamate metabolism	-15.1771	-13.0916	14/35	24399,24401,24792,24957,25721,59085,81632,81670,83784,192268,289276,315150,497840,684425,25611,300981,24189,24190,24383,24644,25044,170587,299857,360816	Glud1,Got1,Agxt,Glul,Got2,Asl,Abat,Gpt,Agxt2,Gls2,Adss,Adsl,Cps1,Adssl1,Otc,Acy1,Aldoa,Aldob,Gapdh,Pgk1,Sds,Cs,Shmt2,Sdsl
rno00630	Glyoxylate and dicarboxylate metabolism	-13.5226	-11.5341	12/28	24624,24792,24957,81829,170587,171133,298942,299857,306586,308100,684314,688283	Pccb,Agxt,Glul,Mdh2,Cs,Gcsh,Dld,Shmt2,Amt,Acat2,Glyctk,Afmid
rno00980	Metabolism of xenobiotics by cytochrome P450	-12.5872	-10.7448	16/73	24424,24862,25086,25315,26760,29487,29623,29646,83808,113992,171341,171445,289197,297029,501907,574523	Gstm2,Ugt2b,Cyp2e1,Ephx1,Akr7a3,Gstt2,Ugt2b37,Adh4,Ugt2b35,Ugt1a6,Mgst1,Akr7a2,Mgst3,Gstk1,RGD1559459,Ugt1a5
rno00220	Arginine biosynthesis	-12.2006	-10.4162	10/20	24399,24401,24957,25611,25721,59085,81670,192268,300981,497840	Glud1,Got1,Glul,Otc,Got2,Asl,Gpt,Gls2,Acy1,Cps1
rno00270	Cysteine and methionine metabolism	-11.7371	-10.0038	13/47	24401,24533,25044,25274,25458,25721,29443,81508,81829,83784,298227,360816,365972	Got1,Ldha,Sds,Tst,Gss,Got2,Ahcy,Bhmt,Mdh2,Agxt2,Mtap,Sdsl,Bhmt2
rno01230	Biosynthesis of amino acids	-11.5003	-9.84653	16/85	24189,24190,24383,24401,24644,24957,25044,25611,25721,59085,81670,170587,299857,300981,360816,497840	Aldoa,Aldob,Gapdh,Got1,Pgk1,Glul,Sds,Otc,Got2,Asl,Gpt,Cs,Shmt2,Acy1,Sdsl,Cps1
rno04146	Peroxisome	-10.1697	-8.59614	15/88	24792,25284,25288,29533,29725,64526,65030,65192,79238,94340,170588,297029,303272,497811,501072	Agxt,Amacr,Acsl1,Pxmp2,Baat,Ech1,Ephx2,Slc27a2,Hmgcl,Acot8,Gstk1,Pipox,Xdh,Acaa1b
rno00010	Glycolysis / Gluconeogenesis	-9.37472	-7.83332	13/70	24189,24190,24383,24533,24644,29646,64040,78959,289950,292804,298942,313843,362282	Aldoa,Aldob,Gapdh,Ldha,Pgk1,Adh4,Aldh9a1,Akr1a1,Pdhb,Gpi,Dld,Galm,Pck1
rno00071	Fatty acid degradation	-9.15948	-7.7024	10/47	25287,25288,25413,29646,64040,113965,170465,171155,308100,501072,191576	Acadl,Acsl1,Cpt2,Adh4,Aldh9a1,Hadh,Acaa2,Hadhb,Acat2,Acaa1b,Tecr
rno00053	Ascorbate and aldarate metabolism	-9.10699	-7.67473	9/27	24862,25106,29623,60671,64040,83808,113992,501907,574523	Ugt2b,Rgn,Ugt2b37,Gulo,Aldh9a1,Ugt2b35,Ugt1a6,RGD1559459,Ugt1a5
rno00670	One carbon pool by folate	-7.73696	-6.41116	7/18	64392,81643,89833,299699,299857,300886,306586	Aldh1l1,Atic,Ftcd,Aldh1l2,Shmt2,Mthfs,Amt
rno00350	Tyrosine metabolism	-7.53644	-6.22913	9/39	24267,24311,24401,25721,25750,29253,29383,29646,360719	Comt,Ddc,Got1,Got2,Maob,Maoa,Fah,Adh4,Hgd
rno03320	PPAR signaling pathway	-7.47536	-6.18578	12/82	24552,25287,25288,25413,65192,79223,94340,170922,301517,362282,501072,686098	Me1,Acadl,Acsl1,Cpt2,Slc27a2,Gk,Acsl5,Ilk,Cyp27a1,Pck1,Acaa1b,Sorbs1
rno00860	Porphyrin and chlorophyll metabolism	-7.33222	-6.074	9/41	24862,25374,29623,83808,113992,289352,304024,501907,574523	Ugt2b,Alad,Ugt2b37,Ugt2b35,Ugt1a6,Eprs,Cpox,RGD1559459,Ugt1a5
rno00380	Tryptophan metabolism	-6.86991	-5.67374	9/46	24311,25750,29253,56823,64040,113965,308100,541589,688283	Ddc,Maob,Maoa,Haao,Aldh9a1,Hadh,Acat2,Kyat3,Afmid
rno00330	Arginine and proline metabolism	-6.38852	-5.20614	9/52	24401,25257,25721,25750,29253,64040,314214,361538,680409	Got1,Gamt,Got2,Maob,Maoa,Aldh9a1,L3hypdh,Prodh2,Prodh1
rno00620	Pyruvate metabolism	-6.33431	-5.1653	8/39	24533,24552,64040,81829,289950,298942,308100,362282	Ldha,Me1,Aldh9a1,Mdh2,Pdhb,Dld,Acat2,Pck1
rno00650	Butanoate metabolism	-6.23537	-5.07932	7/28	79238,81632,113965,308100,314196,361637,361638,64040,64564,303272	Hmgcl,Abat,Hadh,Acat2,L2hgdh,Acsm5,Acsm1,Aldh9a1,Bbox1,Pipox
rno00030	Pentose phosphate pathway	-5.90953	-4.76607	7/31	24189,24190,25106,290636,292804,684314,100360180	Aldoa,Aldob,Rgn,Pgls,Gpi,Glyctk,Pgd
rno00360	Phenylalanine metabolism	-5.65791	-4.52668	6/22	24311,24401,25721,25750,29253,293779	Ddc,Got1,Got2,Maob,Maoa,Glyat
rno00340	Histidine metabolism	-5.30281	-4.20635	6/25	24311,25750,29253,64040,89833,299735	Ddc,Maob,Maoa,Aldh9a1,Ftcd,Amdhd1
rno00120	Primary bile acid biosynthesis	-5.11441	-4.02895	5/16	25284,29725,170588,192242,301517	Amacr,Baat,Acot8,Akr1d1,Cyp27a1
rno00020	Citrate cycle (TCA cycle)	-4.64113	-3.57685	6/32	81829,114597,170587,289950,298942,362282	Mdh2,Suclg1,Cs,Pdhb,Dld,Pck1
rno05012	Parkinson's disease	-4.58603	-3.53197	12/152	25176,83529,83532,171375,282819,293655,296658,297376,301011,362440,681024,688869	Slc25a5,Vdac1,Vdac3,Atp5pb,Ppif,Ndufv1,Ndufa8,Htra2,Uqcrc1,Ndufa9,Ndufa4,Cox6b1
rno00920	Sulfur metabolism	-4.14597	-3.13054	4/13	25274,81805,294103,691966	Tst,Suox,Papss2,Sqor
M00029	Urea cycle	-3.92225	-2.92492	3/6	25611,59085,497840	Otc,Asl,Cps1
rno00480	Glutathione metabolism	-3.85044	-2.86188	7/62	24424,25458,29487,171341,289197,297029,100360180	Gstm2,Gss,Gstt2,Mgst1,Mgst3,Gstk1,Pgd
rno00190	Oxidative phosphorylation	-2.88534	-2.03666	9/142	171375,293655,294504,296658,301011,310856,362440,681024,688869	Atp5pb,Ndufv1,Ppa1,Ndufa8,Uqcrc1,Ppa2,Ndufa9,Ndufa4,Cox6b1
rno00051	Fructose and mannose metabolism	-2.28974	-1.4887	4/38	24189,24190,24788,501167	Aldoa,Aldob,Sord,Gmppa
rno04932	Non-alcoholic fatty liver disease (NAFLD)	-2.02282	-1.23838	8/159	25086,83803,293655,296658,301011,362440,681024,688869	Cyp2e1,Prkab1,Ndufv1,Ndufa8,Uqcrc1,Ndufa9,Ndufa4,Cox6b1
