# Supplementary material for: Liver proteome alterations in psychologically distressed rats and a nootropic drug
Source: PeerJ. 2021 May 19;9:e11483. doi: 10.7717/peerj.11483 (PMC8140599; doi:10.7717/peerj.11483)
Supplement: Supplemental Information 11 — The individual data that were obtained in the different analyses are shown for each experimental group. [file peerj-09-11483-s011.xlsx]

## Sheet: Data D4
	Supplemental Data 4. Raw data from the antioxidant enzyme activity, plasma biochemical parameters, and rat behavior analyses. The individual data that were obtained in the different analyses are shown for each experimental group.

## Sheet: Raw data Table 1
Raw data from Table 1
		Enzyme activity (IU/mg LFW)
Treatment	Sample	Total SOD	SOD2	SOD1	CAT	Total GST	GR	GPX
S−P−	1	3245.18	1139.24	2502.56	1.86955e+08	209.409	4.70793	4758.3
	2	2969.02	1113.92	1847.52	2.56752e+08	233.083	2.87707	4011.9
	3	3162.65	1121.5	2143.96	2.29588e+08	233.207	2.45859	5131.5
	4	3356.28	1018.69	2081.28	1.92363e+08	211.47	3.61813	6624.3
S−P+	1	3410.07	843.882	2225.53	1.4475e+08	216.908	3.24324	5971.2
	2	3227.19	1028.04	2382.03	1.86326e+08	202.643	2.88579	7184.1
	3	3291.74	1009.35	2217.85	1.70757e+08	212.775	3.21709	6251.1
	4	3528.4	1025	2503.4	1.55213e+08	244.477	2.10549	7277.4
	5	3361.27	897.436	2463.84	1.76442e+08	212.402	3.6748	5224.8
S+P−	1	3354.16	1130.84	2468.08	2.56601e+08	217.499	2.31513	9983.1
	2	3248.71	1066.67	2182.04	2.04335e+08	229.055	2.44987	10916.1
	3	3205.68	886.076	1880.68	1.85647e+08	220.11	2.85092	5784.6
S+P+	1	3802.19	1021.1	2781.09	1.71235e+08	242.069	3.29555	7184.1
	2	2818.42	1275	1543.42	1.85773e+08	229.551	2.9163	6437.7
	3	3571.43	1016.67	2554.76	1.91608e+08	214.64	2.56321	8210.4
	4	3426.75	1188.03	2238.72	2.10799e+08	243.607	3.13862	9236.7
SOD: Superoxide dismutase (EC 1.15.1.1)
SOD1: Cu,Zn-SOD, citosolic
SOD2: Mn-SOD, mitochondrial
CAT: Catalase (EC 1.11.1.6)
GST: Glutathione S-transferase (EC 2.5.1.18)
GR: Glutathione-disulfide reductase (EC 1.8.1.7)
GPX: Glutathione peroxidase (EC 1.11.1.9)

## Sheet: Raw data Table 2
Raw data from Table 2
Experimental group	Sample	Delta weight (g)	Liver (g/100 g body weight)	Glucose (mmol/L)	Triglycerides (mmol/L)	Cholesterol (mmol/L)	Direct bilirubin (mmol/L)	Indirect bilirubin (mmol/L)	Total bilirubin (mmol/L)	AST (IU/L)	ALT (IU/L)	Albumin (g/L)	Total protein (g/L)	Urea (mmol/L)	Creatinine (mmol/L)	BUN (mmol/L)
S−P−	1	12	4.22475	13.35	0.93	1.61	0.4	1.7	2.1	51.7	40.3	37.15	64	6.4	25.4	2.99
	2	5.3	3.97437	16.2	1.42	1.71	0.7	1.69	2.1	54.8	31.5	35.53	68	4.92	21.7	2.3
	3	17.5	4.32945	15.82	1.1	1.73	0.4	0.91	1.6	48.8	27.2	39.58	70	4.8	26.6	2.43
	4	6.5	3.6411	16.6	1.28	1.54		0.91	1.6	48.1	31.5	35.66	71	5.2	26.3	2.54
	5	7.6	4.87368	13.42					1.6	48.5	41.9	35.63	60	5.44	23.4	2.43
	6	13.2	4.25091
	7	20.1	4.46358
S−P+	1	10	4.08722	9.49	0.72	1.57	0.5	1.11	1.6	52.8	35.8	35.88	51.5	7.08	14.6	3.31
	2	0.3	3.9405	14.58	1.66	1.61	0.3	0.89	1.1	48.6	31.8	36.54	72	5.56	23.6	2.6
	3	3	3.89996	7.41	1.06	1.51	0.4	0.66	1.1	44.7	29.7	34.33	70	4.94	16.7	2.31
	4	12	3.79966	12.13	0.76	1.73			1.6	48.5	34.6	37.3	72	4.93	23.1	2.23
	5	24	4.83969	8.28		1.91			1.6	55.4	33.4	36.1	73	5.03	19.2	2.3
	6	9.4	4.73897										63			2.23
S+P−	1	11	4.82794	9.67	0.87	1.69	0.4	0.77	1.1	42	36.4	37.87	52	6.69	23	3.13
	2	1.8	4.04579	12.64	0.96	1.55	0.3	1.46	1.6	67.2	32	35.69	72	5.62	23	2.62
	3	18	3.6798	10.22	0.83	1.56	0.4	0.64	1.1	46.6	28.5	37.63	70	5.76	23.2	2.69
	4	20.5	4.87549	10.2	0.87	1.78	0.4		1.1	60.4	35.4	35.69	72	5.9	29.1	2.76
	5	1.4	4.58904			1.61			1.6	55.8	37.9	31.35	61	5.6	17.3	2.62
	6												58
S+P+	1	8	3.95695	13.33	1.52	1.34	0.5	0.34	0.5	46.9	35.3	35.77	50.6	4.31	17.5	2.01
	2	6.1	4.08352	11.51	0.76	1.46	0.3	0.58	1.1	44.9	32.6	34.79	63	4.28	18.8	2
	3	2.5	3.44898	11.68	0.92	1.6	0.4	0.71	2.1	62.3	30.5	34.93	62	4.21	24.1	1.97
	4	17.5	4.54475	16.96	1.43	1.77			1.1	57.8	42.2	33.8	70	4.67	27.4	2.18
	5	41.9	4.18392	16.6		1.96			0.5	54.2	30.2	37.94	72	5.23	18.2	2.44
Raw data from rat's body and liver weights
Experimental group	Animal	Initial body weight (1st day) (g)	Final body weight (5th day) (g)	Delta body weight (g)	Liver weight (g)	Final rat body weight/100 g rat body	Liver weight (g)/100 g final body weight
S−P−	1	186	198	12	8.365	1.98	4.22475
	2	205.8	211.1	5.3	8.3899	2.111	3.97437
	3	263	280.5	17.5	12.1441	2.805	4.32945
	4	256	262.5	6.5	9.5579	2.625	3.6411
	5	181.2	188.8	7.6	9.2015	1.888	4.87368
	6	178.1	191.3	13.2	8.132	1.913	4.25091
	7	203.1	223.2	20.1	9.9627	2.232	4.46358
S−P+	1	195	205	10	8.3788	2.05	4.08722
	2	205	204.7	-0.3	8.0662	2.047	3.9405
	3	252	249	-3	9.7109	2.49	3.89996
	4	221	233	12	8.8532	2.33	3.79966
	5	170	194	24	9.389	1.94	4.83969
	6	228.5	237.9	9.4	11.274	2.379	4.73897
S+P−	1	183	194	11	9.3662	1.94	4.82794
	2	205	206.8	1.8	8.3667	2.068	4.04579
	3	231	249	18	9.1627	2.49	3.6798
	4	177.4	197.9	20.5	9.6486	1.979	4.87549
	5	203	204.4	1.4	9.38	2.044	4.58904
S+P+	1	195	203	8	8.0326	2.03	3.95695
	2	187.5	193.6	6.1	7.9057	1.936	4.08352
	3	247	249.5	2.5	8.6052	2.495	3.44898
	4	174.7	192.2	17.5	8.735	1.922	4.54475
	5	175.1	217	41.9	9.0791	2.17	4.18392

## Sheet: Raw data Figure 4
Raw data from figure 4
		Time spent in each behabior (s)
Treatment	Animal	Hide	Exploration	Head-out	Approach
S−P−	1	1028.74	31.3553	121.263	17.8298
	2	872.168	65.9465	166.315	94.5662
	3	932.221	53.6545	190.243	17.4043
	4	921.691	49.9928	145.589	81.211
	5	911.733	62.3822	111.618	113.438
S−P+	1	1104.87	22.7192	41.4823	30.0418
	2	1100.25	16.0308	27.6492	56.0445
	3	1138.18	26.9025	15.4995	19.4213
	4	1102.27	30.831	30.1235	36.78
	5	1133.7	14.917	21.721	29.657
S+P−	1	1120.66	18.425	46.9107	8.21233
	2	1174.84	1.23867	23.9213	0
	3	1173.86	0.162667	25.9817	0
	4	1183.05	0	16.9467	0
	5	1163.56	0	36.4447	0
S+P+	1	1116.38	11.6353	54.16	17.8247
	2	1178.6	17.7283	3.67167	0
	3	1189.23	0	10.77	0
	4	1157.05	0	41.89	0
	5	1172.03	0	27.9747	0
