# Supplementary material for: Liver proteome alterations in psychologically distressed rats and a nootropic drug
Source: PeerJ. 2021 May 19;9:e11483. doi: 10.7717/peerj.11483 (PMC8140599; doi:10.7717/peerj.11483)
Supplement: Supplemental Information 12 — Data collected from the enrichment clustering analysis using the STRING protein-protein interaction database. Proteins were clustered using the Markov Cluster Algorithm (MCL) with an inflation parameter of 3. Data show the cluster number and color, gene count, and protein name, identifier, and description. [file peerj-09-11483-s012.xlsx]

## Sheet: Data S5
	Supplemental Data 5. Data collected from the enrichment clustering analysis using the STRING protein-protein interaction database. Data collected from the enrichment clustering analysis using the STRING protein-protein interaction database. Proteins were clustered using the Markov Cluster Algorithm (MCL) with an inflation parameter of 3. Data show the cluster number and color, gene count, and pro…

## Sheet: string_MCL_clusters
#clustering method	cluster number	cluster color	gene count	protein name	protein identifier	protein description
MCL	1	Red	25	Atp5c1	10116.ENSRNOP00000049879	ATP synthase subunit gamma, mitochondrial; Mitochondrial membrane ATP synthase (F(1)F(0) ATP synthase or Complex V) produces ATP from ADP in the presence of a proton gradient across the membrane which is generated by electron transport complexes of the respiratory chain. F-type ATPases consist of two structural domains, F(1) - containing the extramembraneous catalytic core, and F(0) - containing …
MCL	1	Red	25	Atp5f	10116.ENSRNOP00000065147	ATP synthase F(0) complex subunit B1, mitochondrial; Mitochondrial membrane ATP synthase (F(1)F(0) ATP synthase or Complex V) produces ATP from ADP in the presence of a proton gradient across the membrane which is generated by electron transport complexes of the respiratory chain. F-type ATPases consist of two structural domains, F(1) - containing the extramembraneous catalytic core, and F(0) - c…
MCL	1	Red	25	Atp5j2	10116.ENSRNOP00000029426	ATP synthase subunit f, mitochondrial; Mitochondrial membrane ATP synthase (F(1)F(0) ATP synthase or Complex V) produces ATP from ADP in the presence of a proton gradient across the membrane which is generated by electron transport complexes of the respiratory chain. F-type ATPases consist of two structural domains, F(1) - containing the extramembraneous catalytic core and F(0) - containing the m…
MCL	1	Red	25	COX2	10116.ENSRNOP00000046414	Cytochrome c oxidase subunit 2; Cytochrome c oxidase is the component of the respiratory chain that catalyzes the reduction of oxygen to water. Subunits 1- 3 form the functional core of the enzyme complex. Subunit 2 transfers the electrons from cytochrome c via its binuclear copper A center to the bimetallic center of the catalytic subunit 1
MCL	1	Red	25	Cox5a	10116.ENSRNOP00000025525	Cytochrome c oxidase subunit 5A, mitochondrial; This is the heme A-containing chain of cytochrome c oxidase, the terminal oxidase in mitochondrial electron transport
MCL	1	Red	25	Cox6b1	10116.ENSRNOP00000030997	Cytochrome c oxidase subunit VIb polypeptide 1
MCL	1	Red	25	Cyc1	10116.ENSRNOP00000017067	Cytochrome c-1 (Predicted), isoform CRA_c; Cytochrome c-1
MCL	1	Red	25	Hsd17b10	10116.ENSRNOP00000043608	3-hydroxyacyl-CoA dehydrogenase type-2; Mitochondrial dehydrogenase that catalyzes the beta- oxidation at position 17 of androgens and estrogens and has 3- alpha-hydroxysteroid dehydrogenase activity with androsterone. Catalyzes the third step in the beta-oxidation of fatty acids. Carries out oxidative conversions of 7-alpha-OH and 7-beta-OH bile acids. Also exhibits 20-beta-OH and 21-OH dehydrog…
MCL	1	Red	25	Ndufa10	10116.ENSRNOP00000022089	NADH dehydrogenase [ubiquinone] 1 alpha subcomplex subunit 10, mitochondrial; Accessory subunit of the mitochondrial membrane respiratory chain NADH dehydrogenase (Complex I), that is believed not to be involved in catalysis. Complex I functions in the transfer of electrons from NADH to the respiratory chain. The immediate electron acceptor for the enzyme is believed to be ubiquinone
MCL	1	Red	25	Ndufa4	10116.ENSRNOP00000007567	NDUFA4, mitochondrial complex-associated; NADH dehydrogenase (ubiquinone) 1 alpha subcomplex, 4
MCL	1	Red	25	Ndufa8	10116.ENSRNOP00000050148	NADH dehydrogenase [ubiquinone] 1 alpha subcomplex subunit 8; Accessory subunit of the mitochondrial membrane respiratory chain NADH dehydrogenase (Complex I), that is believed not to be involved in catalysis. Complex I functions in the transfer of electrons from NADH to the respiratory chain. The immediate electron acceptor for the enzyme is believed to be ubiquinone
MCL	1	Red	25	Ndufab1	10116.ENSRNOP00000024471	Acyl carrier protein; Carrier of the growing fatty acid chain in fatty acid biosynthesis
MCL	1	Red	25	Ndufb5	10116.ENSRNOP00000016051	NADH dehydrogenase (ubiquinone) 1 beta subcomplex, 5
MCL	1	Red	25	Ndufb6	10116.ENSRNOP00000037051	NADH dehydrogenase (ubiquinone) 1 beta subcomplex, 6
MCL	1	Red	25	Ndufs1	10116.ENSRNOP00000015851	NADH-ubiquinone oxidoreductase 75 kDa subunit, mitochondrial; Core subunit of the mitochondrial membrane respiratory chain NADH dehydrogenase (Complex I) that is believed to belong to the minimal assembly required for catalysis. Complex I functions in the transfer of electrons from NADH to the respiratory chain. The immediate electron acceptor for the enzyme is believed to be ubiquinone (By simil…
MCL	1	Red	25	Ndufs3	10116.ENSRNOP00000012425	NADH dehydrogenase (ubiquinone) Fe-S protein 3; Belongs to the complex I 30 kDa subunit family
MCL	1	Red	25	Ndufv2	10116.ENSRNOP00000016965	NADH dehydrogenase [ubiquinone] flavoprotein 2, mitochondrial; Core subunit of the mitochondrial membrane respiratory chain NADH dehydrogenase (Complex I) that is believed to belong to the minimal assembly required for catalysis. Complex I functions in the transfer of electrons from NADH to the respiratory chain. The immediate electron acceptor for the enzyme is believed to be ubiquinone (By simi…
MCL	1	Red	25	Ppa1	10116.ENSRNOP00000000674	Pyrophosphatase (inorganic) 1
MCL	1	Red	25	Sdha	10116.ENSRNOP00000018336	Succinate dehydrogenase [ubiquinone] flavoprotein subunit, mitochondrial; Flavoprotein (FP) subunit of succinate dehydrogenase (SDH) that is involved in complex II of the mitochondrial electron transport chain and is responsible for transferring electrons from succinate to ubiquinone (coenzyme Q). Can act as a tumor suppressor; Belongs to the FAD-dependent oxidoreductase 2 family. FRD/SDH subfami…
MCL	1	Red	25	Sdhb	10116.ENSRNOP00000010593	Succinate dehydrogenase [ubiquinone] iron-sulfur subunit, mitochondrial; Iron-sulfur protein (IP) subunit of succinate dehydrogenase (SDH) that is involved in complex II of the mitochondrial electron transport chain and is responsible for transferring electrons from succinate to ubiquinone (coenzyme Q)
MCL	1	Red	25	Slc25a12	10116.ENSRNOP00000032909	Solute carrier family 25 (aspartate/glutamate carrier), member 12; Belongs to the mitochondrial carrier (TC 2.A.29) family
MCL	1	Red	25	Slc25a5	10116.ENSRNOP00000015913	ADP/ATP translocase 2; Catalyzes the exchange of cytoplasmic ADP with mitochondrial ATP across the mitochondrial inner membrane. As part of the mitotic spindle-associated MMXD complex it may play a role in chromosome segregation (By similarity)
MCL	1	Red	25	Uqcrc1	10116.ENSRNOP00000044696	Cytochrome b-c1 complex subunit 1, mitochondrial; This is a component of the ubiquinol-cytochrome c reductase complex (complex III or cytochrome b-c1 complex), which is part of the mitochondrial respiratory chain. This protein may mediate formation of the complex between cytochromes c and c1 (By similarity)
MCL	1	Red	25	Uqcrfs1	10116.ENSRNOP00000024609	Cytochrome b-c1 complex subunit Rieske, mitochondrial; Cytochrome b-c1 complex subunit Rieske, mitochondrial: Component of the mitochondrial ubiquinol-cytochrome c reductase complex dimer (complex III dimer), which is a respiratory chain that generates an electrochemical potential coupled to ATP synthesis (By similarity). Incorporation of UQCRFS1 is the penultimate step in complex III assembly (B…
MCL	1	Red	25	rCG_38845	10116.ENSRNOP00000027980	NADH dehydrogenase (ubiquinone) 1 alpha subcomplex, 13
MCL	2	Brown	24	Gk	10116.ENSRNOP00000059825	Glycerol kinase; Key enzyme in the regulation of glycerol uptake and metabolism (By similarity). Increases the binding of activated glucocorticoid-receptor to nuclei in the presence of ATP; Belongs to the FGGY kinase family
MCL	2	Brown	24	Psma1	10116.ENSRNOP00000015946	Proteasome subunit alpha type-1; Component of the 20S core proteasome complex involved in the proteolytic degradation of most intracellular proteins. This complex plays numerous essential roles within the cell by associating with different regulatory particles. Associated with two 19S regulatory particles, forms the 26S proteasome and thus participates in the ATP-dependent degradation of ubiquiti…
MCL	2	Brown	24	Psma2	10116.ENSRNOP00000066950	Proteasome subunit alpha type-2; Component of the 20S core proteasome complex involved in the proteolytic degradation of most intracellular proteins. This complex plays numerous essential roles within the cell by associating with different regulatory particles. Associated with two 19S regulatory particles, forms the 26S proteasome and thus participates in the ATP-dependent degradation of ubiquiti…
MCL	2	Brown	24	Psma4	10116.ENSRNOP00000018173	Proteasome subunit alpha type-4; Component of the 20S core proteasome complex involved in the proteolytic degradation of most intracellular proteins. This complex plays numerous essential roles within the cell by associating with different regulatory particles. Associated with two 19S regulatory particles, forms the 26S proteasome and thus participates in the ATP-dependent degradation of ubiquiti…
MCL	2	Brown	24	Psma6	10116.ENSRNOP00000009666	Proteasome subunit alpha type-6; Component of the 20S core proteasome complex involved in the proteolytic degradation of most intracellular proteins. This complex plays numerous essential roles within the cell by associating with different regulatory particles. Associated with two 19S regulatory particles, forms the 26S proteasome and thus participates in the ATP-dependent degradation of ubiquiti…
MCL	2	Brown	24	Psma7	10116.ENSRNOP00000011724	Proteasome subunit alpha type-7; Component of the 20S core proteasome complex involved in the proteolytic degradation of most intracellular proteins. This complex plays numerous essential roles within the cell by associating with different regulatory particles. Associated with two 19S regulatory particles, forms the 26S proteasome and thus participates in the ATP-dependent degradation of ubiquiti…
MCL	2	Brown	24	Psma8	10116.ENSRNOP00000042447	Proteasome (prosome, macropain) subunit, alpha type, 8
MCL	2	Brown	24	Psmb1	10116.ENSRNOP00000002037	Proteasome subunit beta type-1; Component of the 20S core proteasome complex involved in the proteolytic degradation of most intracellular proteins. This complex plays numerous essential roles within the cell by associating with different regulatory particles. Associated with two 19S regulatory particles, forms the 26S proteasome and thus participates in the ATP-dependent degradation of ubiquitin…
MCL	2	Brown	24	Psmb3	10116.ENSRNOP00000017377	Proteasome subunit beta type-3; Component of the 20S core proteasome complex involved in the proteolytic degradation of most intracellular proteins. This complex plays numerous essential roles within the cell by associating with different regulatory particles. Associated with two 19S regulatory particles, forms the 26S proteasome and thus participates in the ATP-dependent degradation of ubiquitin…
MCL	2	Brown	24	Psmb4	10116.ENSRNOP00000028484	Proteasome subunit beta type-4; Component of the 20S core proteasome complex involved in the proteolytic degradation of most intracellular proteins. This complex plays numerous essential roles within the cell by associating with different regulatory particles. Associated with two 19S regulatory particles, forms the 26S proteasome and thus participates in the ATP-dependent degradation of ubiquitin…
MCL	2	Brown	24	Psmc1	10116.ENSRNOP00000005329	26S proteasome regulatory subunit 4; Component of the 26S proteasome, a multiprotein complex involved in the ATP-dependent degradation of ubiquitinated proteins. This complex plays a key role in the maintenance of protein homeostasis by removing misfolded or damaged proteins, which could impair cellular functions, and by removing proteins whose functions are no longer required. Therefore, the pro…
MCL	2	Brown	24	Psmc2	10116.ENSRNOP00000016450	26S proteasome regulatory subunit 7; Component of the 26S proteasome, a multiprotein complex involved in the ATP-dependent degradation of ubiquitinated proteins. This complex plays a key role in the maintenance of protein homeostasis by removing misfolded or damaged proteins, which could impair cellular functions, and by removing proteins whose functions are no longer required. Therefore, the pro…
MCL	2	Brown	24	Psmc3	10116.ENSRNOP00000015757	26S proteasome regulatory subunit 6A; Component of the 26S proteasome, a multiprotein complex involved in the ATP-dependent degradation of ubiquitinated proteins. This complex plays a key role in the maintenance of protein homeostasis by removing misfolded or damaged proteins, which could impair cellular functions, and by removing proteins whose functions are no longer required. Therefore, the pr…
MCL	2	Brown	24	Psmc4	10116.ENSRNOP00000025819	26S proteasome regulatory subunit 6B; Component of the 26S proteasome, a multiprotein complex involved in the ATP-dependent degradation of ubiquitinated proteins. This complex plays a key role in the maintenance of protein homeostasis by removing misfolded or damaged proteins, which could impair cellular functions, and by removing proteins whose functions are no longer required. Therefore, the pr…
MCL	2	Brown	24	Psmc6	10116.ENSRNOP00000009649	Proteasome (prosome, macropain) 26S subunit, ATPase, 6; Belongs to the AAA ATPase family
MCL	2	Brown	24	Psmd12	10116.ENSRNOP00000004283	Proteasome (prosome, macropain) 26S subunit, non-ATPase, 12
MCL	2	Brown	24	Psmd14	10116.ENSRNOP00000006605	Proteasome (prosome, macropain) 26S subunit, non-ATPase, 14
MCL	2	Brown	24	Psmd2	10116.ENSRNOP00000002358	26S proteasome non-ATPase regulatory subunit 2; Component of the 26S proteasome, a multiprotein complex involved in the ATP-dependent degradation of ubiquitinated proteins. This complex plays a key role in the maintenance of protein homeostasis by removing misfolded or damaged proteins, which could impair cellular functions, and by removing proteins whose functions are no longer required. Therefo…
MCL	2	Brown	24	Psmd3	10116.ENSRNOP00000037928	Proteasome (prosome, macropain) 26S subunit, non-ATPase, 3
MCL	2	Brown	24	Psmd7	10116.ENSRNOP00000019104	Proteasome (prosome, macropain) 26S subunit, non-ATPase, 7
MCL	2	Brown	24	Psme1	10116.ENSRNOP00000025887	Proteasome activator complex subunit 1; Implicated in immunoproteasome assembly and required for efficient antigen processing. The PA28 activator complex enhances the generation of class I binding peptides by altering the cleavage pattern of the proteasome
MCL	2	Brown	24	Rad23b	10116.ENSRNOP00000021629	UV excision repair protein RAD23 homolog B; Multiubiquitin chain receptor involved in modulation of proteasomal degradation. Binds to polyubiquitin chains. Proposed to be capable to bind simultaneously to the 26S proteasome and to polyubiquitinated substrates and to deliver ubiquitinated proteins to the proteasome. May play a role in endoplasmic reticulum- associated degradation (ERAD) of misfold…
MCL	2	Brown	24	Ubqln1	10116.ENSRNOP00000057944	Ubiquilin-1; Plays an important role in the regulation of different protein degradation mechanisms and pathways including ubiquitin- proteasome system (UPS), autophagy and endoplasmic reticulum- associated protein degradation (ERAD) pathway. Mediates the proteasomal targeting of misfolded or accumulated proteins for degradation by binding (via UBA domain) to their polyubiquitin chains and by inte…
MCL	2	Brown	24	Vcp	10116.ENSRNOP00000040121	Transitional endoplasmic reticulum ATPase; Necessary for the fragmentation of Golgi stacks during mitosis and for their reassembly after mitosis. Involved in the formation of the transitional endoplasmic reticulum (tER). The transfer of membranes from the endoplasmic reticulum to the Golgi apparatus occurs via 50-70 nm transition vesicles which derive from part-rough, part-smooth transitional ele…
MCL	3	Dark Golden Rod	20	Ces1c	10116.ENSRNOP00000024622	Carboxylesterase 1C; Involved in the detoxification of xenobiotics and in the activation of ester and amide prodrugs. Involved in the extracellular metabolism of lung surfactant (By similarity); Belongs to the type-B carboxylesterase/lipase family
MCL	3	Dark Golden Rod	20	Ces1d	10116.ENSRNOP00000021812	Carboxylesterase 1D; Major lipase in white adipose tissue (By similarity). Involved in the metabolism of xenobiotics and of natural substrates. Hydrolyzes triacylglycerols and monoacylglycerols, with a preference for monoacylglycerols. The susceptibility of the substrate increases with decreasing acyl chain length of the fatty acid moiety. Catalyzes the synthesis of fatty acid ethyl esters; Belon…
MCL	3	Dark Golden Rod	20	Cyp2b2	10116.ENSRNOP00000045196	Cytochrome P450 2B2; Cytochromes P450 are a group of heme-thiolate monooxygenases. In liver microsomes, this enzyme is involved in an NADPH-dependent electron transport pathway. It oxidizes a variety of structurally unrelated compounds, including steroids, fatty acids, and xenobiotics
MCL	3	Dark Golden Rod	20	Cyp2c22	10116.ENSRNOP00000051607	Cytochrome P450 2C70; Cytochromes P450 are a group of heme-thiolate monooxygenases. In liver microsomes, this enzyme is involved in an NADPH-dependent electron transport pathway. It oxidizes a variety of structurally unrelated compounds, including steroids, fatty acids, and xenobiotics
MCL	3	Dark Golden Rod	20	Cyp2c23	10116.ENSRNOP00000017840	Cytochrome P450 2C23; Predominant enzyme isoform responsible for arachidonic acid epoxidation in the rat kidney. Catalyzes the NADPH-dependent metabolism of arachidonic acid to a mixture of 5,6-, 8,9-, 11,12-, and 14,15-epoxyeicosatrienoic acids (EETS) as the only oxygenation products. Low rate of lauric acid hydroxylation at the (omega-1)- position; Belongs to the cytochrome P450 family
MCL	3	Dark Golden Rod	20	Cyp2c6v1	10116.ENSRNOP00000051625	Cytochrome P450 2C6; Cytochromes P450 are a group of heme-thiolate monooxygenases. In liver microsomes, this enzyme is involved in an NADPH-dependent electron transport pathway. It oxidizes a variety of structurally unrelated compounds, including steroids, fatty acids, and xenobiotics
MCL	3	Dark Golden Rod	20	Cyp2c7	10116.ENSRNOP00000045029	Cytochrome P450 2C7; Cytochromes P450 are a group of heme-thiolate monooxygenases. In liver microsomes, this enzyme is involved in an NADPH-dependent electron transport pathway. It oxidizes a variety of structurally unrelated compounds, including steroids, fatty acids, and xenobiotics
MCL	3	Dark Golden Rod	20	Cyp2e1	10116.ENSRNOP00000016883	Cytochrome P450 2E1; Metabolizes several precarcinogens, drugs, and solvents to reactive metabolites
MCL	3	Dark Golden Rod	20	Cyp4f1	10116.ENSRNOP00000006533	Cytochrome P450 4F1; Cytochromes P450 are a group of heme-thiolate monooxygenases. In liver microsomes, this enzyme is involved in an NADPH-dependent electron transport pathway. It oxidizes a variety of structurally unrelated compounds, including steroids, fatty acids, and xenobiotics
MCL	3	Dark Golden Rod	20	Gpx1	10116.ENSRNOP00000066577	Glutathione peroxidase 1; Protects the hemoglobin in erythrocytes from oxidative breakdown; Belongs to the glutathione peroxidase family
MCL	3	Dark Golden Rod	20	Gss	10116.ENSRNOP00000025657	Glutathione synthetase; Belongs to the eukaryotic GSH synthase family
MCL	3	Dark Golden Rod	20	Gsta1	10116.ENSRNOP00000018325	Glutathione S-transferase alpha-3; Conjugation of reduced glutathione to a wide number of exogenous and endogenous hydrophobic electrophiles. Has substantial activity toward aflatoxin B1-8,9-epoxide
MCL	3	Dark Golden Rod	20	Gsta4	10116.ENSRNOP00000012346	Glutathione S-transferase alpha-4; Conjugation of reduced glutathione to a wide number of exogenous and endogenous hydrophobic electrophiles; Belongs to the GST superfamily. Alpha family
MCL	3	Dark Golden Rod	20	Gstk1	10116.ENSRNOP00000022275	Glutathione S-transferase kappa 1; Might confer protection against genotoxic and cytotoxic electrophiles in the mitochondrial compartment; Belongs to the GST superfamily. Kappa family
MCL	3	Dark Golden Rod	20	Gstm1	10116.ENSRNOP00000039050	Glutathione S-transferase Mu 1; Conjugation of reduced glutathione to a wide number of exogenous and endogenous hydrophobic electrophiles. The olfactory GST may be crucial for the acuity of the olfactory process
MCL	3	Dark Golden Rod	20	Gstm7	10116.ENSRNOP00000025689	Glutathione S-transferase Yb-3; Conjugation of reduced glutathione to a wide number of exogenous and endogenous hydrophobic electrophiles
MCL	3	Dark Golden Rod	20	Gstt2	10116.ENSRNOP00000033158	Glutathione S-transferase theta-2; Catalyzes the inactivation of reactive sulfate esters in carcinogenic arylmethanols. Highest activity towards ethacrynic acid and cumene hydroperoxide
MCL	3	Dark Golden Rod	20	Mgst1	10116.ENSRNOP00000010579	Microsomal glutathione S-transferase 1; Conjugation of reduced glutathione to a wide number of exogenous and endogenous hydrophobic electrophiles
MCL	3	Dark Golden Rod	20	Mgst2	10116.ENSRNOP00000017785	Microsomal glutathione S-transferase 2
MCL	3	Dark Golden Rod	20	Mgst3	10116.ENSRNOP00000005719	Microsomal glutathione S-transferase 3
MCL	4	Yellow	18	Apoa1	10116.ENSRNOP00000065206	Apolipoprotein A-I; Participates in the reverse transport of cholesterol from tissues to the liver for excretion by promoting cholesterol efflux from tissues and by acting as a cofactor for the lecithin cholesterol acyltransferase (LCAT). As part of the SPAP complex, activates spermatozoa motility; Belongs to the apolipoprotein A1/A4/E family
MCL	4	Yellow	18	Apoe	10116.ENSRNOP00000050968	Apolipoprotein E; Mediates the binding, internalization, and catabolism of lipoprotein particles. It can serve as a ligand for the LDL (apo B/E) receptor and for the specific apo-E receptor (chylomicron remnant) of hepatic tissues
MCL	4	Yellow	18	Calr	10116.ENSRNOP00000004091	Calreticulin; Calcium-binding chaperone that promotes folding, oligomeric assembly and quality control in the endoplasmic reticulum (ER) via the calreticulin/calnexin cycle. This lectin interacts transiently with almost all of the monoglucosylated glycoproteins that are synthesized in the ER. Interacts with the DNA-binding domain of NR3C1 and mediates its nuclear export. Involved in maternal gene…
MCL	4	Yellow	18	Canx	10116.ENSRNOP00000040859	Calnexin; Calcium-binding protein that interacts with newly synthesized glycoproteins in the endoplasmic reticulum. It may act in assisting protein assembly and/or in the retention within the ER of unassembled protein subunits. It seems to play a major role in the quality control apparatus of the ER by the retention of incorrectly folded proteins. Associated with partial T-cell antigen receptor c…
MCL	4	Yellow	18	Erp29	10116.ENSRNOP00000001822	Endoplasmic reticulum resident protein 29; Does not seem to be a disulfide isomerase. Plays an important role in the processing of secretory proteins within the endoplasmic reticulum (ER), possibly by participating in the folding of proteins in the ER
MCL	4	Yellow	18	Ganab	10116.ENSRNOP00000036123	Glucosidase, alpha; neutral AB; Belongs to the glycosyl hydrolase 31 family
MCL	4	Yellow	18	Hyou1	10116.ENSRNOP00000039172	Hypoxia up-regulated protein 1; Has a pivotal role in cytoprotective cellular mechanisms triggered by oxygen deprivation. May play a role as a molecular chaperone and participate in protein folding (By similarity)
MCL	4	Yellow	18	Pdia4	10116.ENSRNOP00000008728	Protein disulfide-isomerase A4; Protein disulfide isomerase family A, member 4; Belongs to the protein disulfide isomerase family
MCL	4	Yellow	18	Pdia6	10116.ENSRNOP00000064632	Protein disulfide-isomerase A6; May function as a chaperone that inhibits aggregation of misfolded proteins. Negatively regulates the unfolded protein response (UPR) through binding to UPR sensors such as ERN1, which in turn inactivates ERN1 signaling. May also regulate the UPR via the EIF2AK3 UPR sensor. Plays a role in platelet aggregation and activation by agonists such as convulxin, collagen …
MCL	4	Yellow	18	Rpn1	10116.ENSRNOP00000066002	Dolichyl-diphosphooligosaccharide--protein glycosyltransferase subunit 1; Essential subunit of the N-oligosaccharyl transferase (OST) complex which catalyzes the transfer of a high mannose oligosaccharide from a lipid-linked oligosaccharide donor to an asparagine residue within an Asn-X-Ser/Thr consensus motif in nascent polypeptide chains
MCL	4	Yellow	18	Rpn2	10116.ENSRNOP00000063207	Dolichyl-diphosphooligosaccharide--protein glycosyltransferase subunit 2; Essential subunit of the N-oligosaccharyl transferase (OST) complex which catalyzes the transfer of a high mannose oligosaccharide from a lipid-linked oligosaccharide donor to an asparagine residue within an Asn-X-Ser/Thr consensus motif in nascent polypeptide chains; Belongs to the SWP1 family
MCL	4	Yellow	18	Sar1a	10116.ENSRNOP00000000673	SAR1 gene homolog A (S. cerevisiae), isoform CRA_b; Secretion associated, Ras related GTPase 1A; Belongs to the small GTPase superfamily. SAR1 family
MCL	4	Yellow	18	Sar1b	10116.ENSRNOP00000006567	GTP-binding protein SAR1b; Involved in transport from the endoplasmic reticulum to the Golgi apparatus. Activated by the guanine nucleotide exchange factor PREB. Involved in the selection of the protein cargo and the assembly of the COPII coat complex (By similarity)
MCL	4	Yellow	18	Sec13	10116.ENSRNOP00000014377	Protein SEC13 homolog; Functions as a component of the nuclear pore complex (NPC) and the COPII coat. At the endoplasmic reticulum, SEC13 is involved in the biogenesis of COPII-coated vesicles; Belongs to the WD repeat SEC13 family
MCL	4	Yellow	18	Sec23a	10116.ENSRNOP00000006369	Sec23 homolog A, coat complex II component; Sec23 homolog A (S. cerevisiae)
MCL	4	Yellow	18	Sec24a	10116.ENSRNOP00000006356	SEC24 related gene family, member A (S. cerevisiae) (Predicted); SEC24 family member A
MCL	4	Yellow	18	Txndc5	10116.ENSRNOP00000018310	Thioredoxin domain containing 5 (endoplasmic reticulum); Belongs to the protein disulfide isomerase family
MCL	4	Yellow	18	Uggt1	10116.ENSRNOP00000020558	UDP-glucose:glycoprotein glucosyltransferase 1; Recognizes glycoproteins with minor folding defects. Reglucosylates single N-glycans near the misfolded part of the protein, thus providing quality control for protein folding in the endoplasmic reticulum. Reglucosylated proteins are recognized by calreticulin for recycling to the endoplasmic reticulum and refolding or degradation
MCL	5	Olive	12	Abcd3	10116.ENSRNOP00000016739	ATP-binding cassette sub-family D member 3; Probable transporter involved in the transport of branched-chain fatty acids and C27 bile acids into the peroxisome; the latter function is a crucial step in bile acid biosynthesis. The nucleotide-binding fold acts as an ATP-binding subunit with ATPase activity
MCL	5	Olive	12	Acaa1a	10116.ENSRNOP00000050691	3-ketoacyl-CoA thiolase A, peroxisomal; acetyl-CoA acyltransferase 1; Belongs to the thiolase family
MCL	5	Olive	12	Acadl	10116.ENSRNOP00000017686	Long-chain specific acyl-CoA dehydrogenase, mitochondrial; acyl-CoA dehydrogenase, long chain
MCL	5	Olive	12	Acox2	10116.ENSRNOP00000010260	Peroxisomal acyl-coenzyme A oxidase 2; Oxidizes the CoA esters of the bile acid intermediates di- and tri-hydroxycoprostanic acids; Belongs to the acyl-CoA oxidase family
MCL	5	Olive	12	Acox3	10116.ENSRNOP00000042002	Peroxisomal acyl-coenzyme A oxidase 3; Oxidizes the CoA-esters of 2-methyl-branched fatty acids; Belongs to the acyl-CoA oxidase family
MCL	5	Olive	12	Acsl1	10116.ENSRNOP00000014235	Long-chain-fatty-acid--CoA ligase 1; Activation of long-chain fatty acids for both synthesis of cellular lipids, and degradation via beta-oxidation. Preferentially uses oleate, arachidonate, eicosapentaenoate and docosahexaenoate as substrates
MCL	5	Olive	12	Acsl5	10116.ENSRNOP00000022126	Long-chain-fatty-acid--CoA ligase 5; Acyl-CoA synthetases (ACSL) activates long-chain fatty acids for both synthesis of cellular lipids, and degradation via beta-oxidation. ACSL5 may sensitize epithelial cells to apoptosis specifically triggered by the death ligand TRAIL at the villus tip of the crypt-villus axis of the small intestine (By similarity). May have a role in the survival of glioma ce…
MCL	5	Olive	12	Cpt2	10116.ENSRNOP00000016954	Carnitine O-palmitoyltransferase 2, mitochondrial; Carnitine palmitoyltransferase 2; Belongs to the carnitine/choline acetyltransferase family
MCL	5	Olive	12	ENSRNOG00000010128	10116.ENSRNOP00000013607	Solute carrier family 27 (fatty acid transporter), member 2
MCL	5	Olive	12	Fads2	10116.ENSRNOP00000027756	Fatty acid desaturase 2; Component of a lipid metabolic pathway that catalyzes biosynthesis of highly unsaturated fatty acids (HUFA) from precursor essential polyunsaturated fatty acids (PUFA) linoleic acid (LA) (18:2n-6) and alpha-linolenic acid (ALA) (18:3n-3). Catalyzes the first and rate limiting step in this pathway which is the desaturation of LA (18:2n-6) and ALA (18:3n-3) into gamma- lino…
MCL	5	Olive	12	Slc25a13	10116.ENSRNOP00000013816	Solute carrier family 25 (aspartate/glutamate carrier), member 13; Belongs to the mitochondrial carrier (TC 2.A.29) family
MCL	5	Olive	12	Slc27a5	10116.ENSRNOP00000026574	Bile acyl-CoA synthetase; Acyl-CoA synthetase involved in bile acid metabolism. Proposed to catalyze the first step in the conjugation of C24 bile acids (choloneates) to glycine and taurine before excretion into bile canaliculi by activating them to their CoA thioesters. Seems to activate secondary bile acids entering the liver from the enterohepatic circulation
MCL	6	Green	8	Cat	10116.ENSRNOP00000011230	Catalase; Occurs in almost all aerobically respiring organisms and serves to protect cells from the toxic effects of hydrogen peroxide. Promotes growth of cells; Belongs to the catalase family
MCL	6	Green	8	Glrx5	10116.ENSRNOP00000005781	Glutaredoxin 5 homolog (S. cerevisiae) (Predicted), isoform CRA_b; Glutaredoxin 5
MCL	6	Green	8	Park7	10116.ENSRNOP00000024711	Protein/nucleic acid deglycase DJ-1; Protein and nucleotide deglycase that catalyzes the deglycation of the Maillard adducts formed between amino groups of proteins or nucleotides and reactive carbonyl groups of glyoxals. Thus, functions as a protein deglycase that repairs methylglyoxal- and glyoxal-glycated proteins, and releases repaired proteins and lactate or glycolate, respectively. Deglycat…
MCL	6	Green	8	Prdx2	10116.ENSRNOP00000004799	Peroxiredoxin-2; Thiol-specific peroxidase that catalyzes the reduction of hydrogen peroxide and organic hydroperoxides to water and alcohols, respectively. Plays a role in cell protection against oxidative stress by detoxifying peroxides and as sensor of hydrogen peroxide-mediated signaling events. Might participate in the signaling cascades of growth factors and tumor necrosis factor-alpha by r…
MCL	6	Green	8	Prdx5	10116.ENSRNOP00000028687	Peroxiredoxin-5, mitochondrial; Thiol-specific peroxidase that catalyzes the reduction of hydrogen peroxide and organic hydroperoxides to water and alcohols, respectively. Plays a role in cell protection against oxidative stress by detoxifying peroxides and as sensor of hydrogen peroxide-mediated signaling events
MCL	6	Green	8	Prdx6	10116.ENSRNOP00000030323	Peroxiredoxin-6; Thiol-specific peroxidase that catalyzes the reduction of hydrogen peroxide and organic hydroperoxides to water and alcohols, respectively. Can reduce H(2)O(2) and short chain organic, fatty acid, and phospholipid hydroperoxides. Also has phospholipase activity, and can therefore either reduce the oxidized sn-2 fatty acyl grup of phospholipids (peroxidase activity) or hydrolyze t…
MCL	6	Green	8	Sod1	10116.ENSRNOP00000002885	Superoxide dismutase [Cu-Zn]; Destroys radicals which are normally produced within the cells and which are toxic to biological systems; Belongs to the Cu-Zn superoxide dismutase family
MCL	6	Green	8	Txnrd1	10116.ENSRNOP00000013612	Thioredoxin reductase 1
MCL	7	Forest Green	8	Ces2a	10116.ENSRNOP00000015997	Carboxylic ester hydrolase; Carboxylesterase 2I; Belongs to the type-B carboxylesterase/lipase family
MCL	7	Forest Green	8	Ces2c	10116.ENSRNOP00000065593	Carboxylic ester hydrolase; Carboxylesterase 2C; Belongs to the type-B carboxylesterase/lipase family
MCL	7	Forest Green	8	Cyp2a1	10116.ENSRNOP00000028237	Cytochrome P450 2A1; Highly active in the 7-alpha-hydroxylation of testosterone, progesterone and androstenedione; Belongs to the cytochrome P450 family
MCL	7	Forest Green	8	Cyp2d1	10116.ENSRNOP00000041174	Cytochrome P450 2D1; Cytochromes P450 are a group of heme-thiolate monooxygenases. In liver microsomes, this enzyme is involved in an NADPH-dependent electron transport pathway. It oxidizes a variety of structurally unrelated compounds, including steroids, fatty acids, and xenobiotics
MCL	7	Forest Green	8	Slco1a2	10116.ENSRNOP00000040237	Solute carrier organic anion transporter family member 1A4; Mediates the Na(+)-independent transport of organic anions such as taurocholate, cholate, 17-beta-glucuronosyl estradiol, estrone-3-sulfate, the cardiac glycosides ouabain and digoxin and thyroid hormones. May play an especially important role in the brain accumulation and toxicity of digoxin and in the hepatobiliary and renal excretion …
MCL	7	Forest Green	8	Ugt1a1	10116.ENSRNOP00000025045	UDP-glucuronosyltransferase 1-1; UDPGT is of major importance in the conjugation and subsequent elimination of potentially toxic xenobiotics and endogenous compounds. Glucuronates opioids and bilirubin; Belongs to the UDP-glycosyltransferase family
MCL	7	Forest Green	8	Ugt2b1	10116.ENSRNOP00000002724	UDP-glucuronosyltransferase 2B1; UDPGT is of major importance in the conjugation and subsequent elimination of potentially toxic xenobiotics and endogenous compounds; Belongs to the UDP-glycosyltransferase family
MCL	7	Forest Green	8	Ugt2b15	10116.ENSRNOP00000002712	UDP-glucuronosyltransferase 2B15; UDPGT is of major importance in the conjugation and subsequent elimination of potentially toxic xenobiotics and endogenous compounds. Catalyzes the transfer of glucuronic acid from UDP-glucuronic acid to various aglycone molecules. Catalyzes the glucuronidation of monoterpenoid alcohols, such as (-)- borneol, (+)-menthol, and (-)- nopol. In addition, a number of …
MCL	8	Light Green	3	Hsp90aa1	10116.ENSRNOP00000009556	Heat shock protein HSP 90-alpha; Molecular chaperone that promotes the maturation, structural maintenance and proper regulation of specific target proteins involved for instance in cell cycle control and signal transduction. Undergoes a functional cycle that is linked to its ATPase activity which is essential for its chaperone activity. This cycle probably induces conformational changes in the cl…
MCL	8	Light Green	3	Hsp90ab1	10116.ENSRNOP00000026920	Heat shock protein HSP 90-beta; Molecular chaperone that promotes the maturation, structural maintenance and proper regulation of specific target proteins involved for instance in cell cycle control and signal transduction. Undergoes a functional cycle that is linked to its ATPase activity. This cycle probably induces conformational changes in the client proteins, thereby causing their activation…
MCL	8	Light Green	3	Hsph1	10116.ENSRNOP00000001201	Heat shock protein 105 kDa; Acts as a nucleotide-exchange factor (NEF) for chaperone proteins HSPA1A and HSPA1B, promoting the release of ADP from HSPA1A/B thereby triggering substrate release. Prevents the aggregation of denatured proteins in cells under severe stress, on which the ATP levels decrease markedly. Inhibits HSPA8/HSC70 ATPase and chaperone activities
MCL	9	Lime Green	3	Ap2a2	10116.ENSRNOP00000060992	AP-2 complex subunit alpha-2; Component of the adaptor protein complex 2 (AP-2). Adaptor protein complexes function in protein transport via transport vesicles in different membrane traffic pathways. Adaptor protein complexes are vesicle coat components and appear to be involved in cargo selection and vesicle formation. AP-2 is involved in clathrin-dependent endocytosis in which cargo proteins ar…
MCL	9	Lime Green	3	Ap2b1	10116.ENSRNOP00000068516	AP-2 complex subunit beta; Component of the adaptor protein complex 2 (AP-2). Adaptor protein complexes function in protein transport via transport vesicles in different membrane traffic pathways. Adaptor protein complexes are vesicle coat components and appear to be involved in cargo selection and vesicle formation. AP-2 is involved in clathrin-dependent endocytosis in which cargo proteins are i…
MCL	9	Lime Green	3	Prkab1	10116.ENSRNOP00000001508	5'-AMP-activated protein kinase subunit beta-1; Non-catalytic subunit of AMP-activated protein kinase (AMPK), an energy sensor protein kinase that plays a key role in regulating cellular energy metabolism. In response to reduction of intracellular ATP levels, AMPK activates energy-producing pathways and inhibits energy-consuming processes: inhibits protein, carbohydrate and lipid biosynthesis, as…
MCL	10	Cyan	3	Aifm1	10116.ENSRNOP00000008503	Apoptosis-inducing factor 1, mitochondrial; Functions both as NADH oxidoreductase and as regulator of apoptosis. In response to apoptotic stimuli, it is released from the mitochondrion intermembrane space into the cytosol and to the nucleus, where it functions as a proapoptotic factor in a caspase-independent pathway. In contrast, functions as an antiapoptotic factor in normal mitochondria via it…
MCL	10	Cyan	3	Htra2	10116.ENSRNOP00000030076	HtrA serine peptidase 2
MCL	10	Cyan	3	Ppif	10116.ENSRNOP00000014382	Peptidyl-prolyl cis-trans isomerase F, mitochondrial; PPIases accelerate the folding of proteins. It catalyzes the cis-trans isomerization of proline imidic peptide bonds in oligopeptides. Involved in regulation of the mitochondrial permeability transition pore (mPTP). It is proposed that its association with the mPTP is masking a binding site for inhibiting inorganic phosphate (Pi) and promotes …
MCL	11	Medium Purple	3	Nedd4	10116.ENSRNOP00000063797	E3 ubiquitin-protein ligase NEDD4; E3 ubiquitin-protein ligase which accepts ubiquitin from an E2 ubiquitin-conjugating enzyme in the form of a thioester and then directly transfers the ubiquitin to targeted substrates. Specifically ubiquitinates 'Lys-63' in target proteins (By similarity). Monoubiquitinates IGF1R at multiple sites, thus leading to receptor internalization and degradation in lyso…
MCL	11	Medium Purple	3	Ywhae	10116.ENSRNOP00000007100	14-3-3 protein epsilon; Adapter protein implicated in the regulation of a large spectrum of both general and specialized signaling pathways. Binds to a large number of partners, usually by recognition of a phosphoserine or phosphothreonine motif. Binding generally results in the modulation of the activity of the binding partner. Positively regulates phosphorylated protein HSF1 nuclear export to t…
MCL	11	Medium Purple	3	Ywhah	10116.ENSRNOP00000024388	14-3-3 protein eta; Adapter protein implicated in the regulation of a large spectrum of both general and specialized signaling pathways. Binds to a large number of partners, usually by recognition of a phosphoserine or phosphothreonine motif. Binding generally results in the modulation of the activity of the binding partner. Negatively regulates the kinase activity of PDPK1 (By similarity)
MCL	12	Medium Purple 2	2	Cdc42	10116.ENSRNOP00000030928	Cell division control protein 42 homolog; Plasma membrane-associated small GTPase which cycles between an active GTP-bound and an inactive GDP-bound state. In active state binds to a variety of effector proteins to regulate cellular responses. Involved in epithelial cell polarization processes. Regulates the bipolar attachment of spindle microtubules to kinetochores before chromosome congression …
MCL	12	Medium Purple 2	2	Ilk	10116.ENSRNOP00000025906	Integrin-linked protein kinase; Receptor-proximal protein kinase regulating integrin- mediated signal transduction. May act as a mediator of inside-out integrin signaling. Focal adhesion protein part of the complex ILK-PINCH. This complex is considered to be one of the convergence points of integrin- and growth factor-signaling pathway. Could be implicated in mediating cell architecture, adhesion…
MCL	13	Orchid	2	Pck1	10116.ENSRNOP00000030913	Phosphoenolpyruvate carboxykinase, cytosolic [GTP]; Catalyzes the conversion of oxaloacetate (OAA) to phosphoenolpyruvate (PEP), the rate-limiting step in the metabolic pathway that produces glucose from lactate and other precursors derived from the citric acid cycle
MCL	13	Orchid	2	Pklr	10116.ENSRNOP00000027700	Pyruvate kinase PKLR; Plays a key role in glycolysis
MCL	14	Purple	2	Casp6	10116.ENSRNOP00000013049	Caspase-6; Involved in the activation cascade of caspases responsible for apoptosis execution. Cleaves poly(ADP-ribose) polymerase in vitro, as well as lamins. Overexpression promotes programmed cell death (By similarity); Belongs to the peptidase C14A family
MCL	14	Purple	2	Vim	10116.ENSRNOP00000024430	Vimentin; Vimentins are class-III intermediate filaments found in various non-epithelial cells, especially mesenchymal cells. Vimentin is attached to the nucleus, endoplasmic reticulum, and mitochondria, either laterally or terminally
MCL	15	Hot Pink	2	Slc25a4	10116.ENSRNOP00000014704	ADP/ATP translocase 1; Involved in mitochondrial ADP/ATP transport. Catalyzes the exchange of cytoplasmic ADP with mitochondrial ATP across the mitochondrial inner membrane
MCL	15	Hot Pink	2	Vdac3	10116.ENSRNOP00000046203	Voltage-dependent anion-selective channel protein 3; Forms a channel through the mitochondrial outer membrane that allows diffusion of small hydrophilic molecules; Belongs to the eukaryotic mitochondrial porin family
MCL	16	Pink	2	Ywhaq	10116.ENSRNOP00000011501	14-3-3 protein theta; Adapter protein implicated in the regulation of a large spectrum of both general and specialized signaling pathways. Binds to a large number of partners, usually by recognition of a phosphoserine or phosphothreonine motif. Binding generally results in the modulation of the activity of the binding partner. Negatively regulates the kinase activity of PDPK1 (By similarity)
MCL	16	Pink	2	Ywhaz	10116.ENSRNOP00000030885	14-3-3 protein zeta/delta; Adapter protein implicated in the regulation of a large spectrum of both general and specialized signaling pathways. Binds to a large number of partners, usually by recognition of a phosphoserine or phosphothreonine motif. Binding generally results in the modulation of the activity of the binding partner
